# Supplementary material for: Genome-wide identification and characterization of the NPF genes provide new insight into low nitrogen tolerance in Setaria
Source: Front Plant Sci. 2022 Dec 14;13:1043832. doi: 10.3389/fpls.2022.1043832 (PMC9795848; doi:10.3389/fpls.2022.1043832)
Supplement: Supplementary Figure 1 — Chromosome location and distribution analysis of the SiNPF genes. Tandem duplicated genes are linked by a red curve. [file DataSheet_1.zip]

Archive with 18 entries (18 files):
- Supplementary Data Sheet 1.xlsx
- Supplementary Data Sheet 2.xlsx
- Supplementary Data Sheet 3.xlsx
- Supplementary Data Sheet 4.xlsx
- Supplementary Data Sheet 5.xlsx
- Supplementary Data Sheet 6.xlsx
- Supplementary Data Sheet 7.xlsx
- Supplementary Data Sheet 8.xlsx
- Supplementary Data Sheet 9.xlsx
- Supplementary Data.zip
- Supplementary Figure 1.pdf
- Supplementary Figure 2.pdf
- Supplementary Figure 3.pdf
- Supplementary Figure 4.pdf
- Supplementary Figure 5.pdf
- Supplementary Figure 6.pdf
- Supplementary Table 1.docx
- Supplementary Table 2.docx
