# Supplementary material for: Genome-wide identification and characterization of the NPF genes provide new insight into low nitrogen tolerance in Setaria
Source: Front Plant Sci. 2022 Dec 14;13:1043832. doi: 10.3389/fpls.2022.1043832 (PMC9795848; doi:10.3389/fpls.2022.1043832)
Supplement: Supplementary Figure 1 — Chromosome location and distribution analysis of the SiNPF genes. Tandem duplicated genes are linked by a red curve. [file DataSheet_1.zip › Supplementary Data Sheet 1.xlsx]

## Sheet: SiNPF
Gene ID	NPF ID	Number of amino acids	Molecular weight/Da	Theoretical pI	Instability index	Aliphatic index	Grand average of hydropathicity (GRAVY)	Chromosome position
Si0g05510.1	SiNPF3.1	559	61711.2	9.28	39.89	92.65	-0.011	Contig00126:10468-12472
Si0g08150.1	SiNPF2.1	511	54444.1	9.06	33.27	103.33	0.452	Contig00176_ERROPOS17093880:17986-24671
Si0g08180.1	SiNPF2.2	565	59851.8	9.38	39.42	106.35	0.476	Contig00176_ERROPOS17093880:50536-62906
Si0g08230.1	SiNPF5.1	489	53701.2	9.27	47.42	95.66	0.241	Contig00176_ERROPOS17093880:135390-140439
Si1g21740.1	SiNPF6.1	609	64956.2	9.23	28.4	94.02	0.313	1:29088591-29092571
Si1g28350.1	SiNPF7.1	614	66586.6	5.98	35.23	87.9	0.189	1:35233096-35236557
Si1g29190.1	SiNPF5.2	485	53720.4	5.7	28.42	99.9	0.342	1:35987775-35990418
Si1g30990.1	SiNPF7.2	583	64109.2	6.63	38.12	99.47	0.309	1:37244152-37248548
Si1g32220.1	SiNPF7.3	607	65324.7	5.66	29.94	96.94	0.388	1:38130788-38135270
Si1g32230.1	SiNPF7.4	569	61398.3	5.1	33.47	99.1	99.1	1:38142309-38145416
Si1g32240.1	SiNPF7.5	569	61327.2	5.25	33.45	98.59	0.45	1:38156264-38159011
Si1g32250.1	SiNPF7.6	568	61478.3	5.35	32.47	97.55	0.419	1:38164324-38167774
Si2g07520.1	SiNPF2.3	765	82541.3	9.3	49.01	88.18	0.161	2:6249637-6252418
Si2g38080.1	SiNPF7.7	571	62640.1	6.51	38.28	108.77	0.504	2:45376163-45379886
Si3g01280.1	SiNPF5.3	408	43999.1	9.02	45.79	102.89	0.406	3:158985-161746
Si3g03410.1	SiNPF2.4	435	46029.1	8.46	43.58	98.8	0.295	3:1559169-1560821
Si3g09770.1	SiNPF4.1	559	61098.3	8.62	36.85	102.36	0.481	3:6140288-6143258
Si3g09780.1	SiNPF4.2	574	62365	8.23	41.9	105.71	0.48	3:6146185-6148934
Si3g22590.1	SiNPF5.4	565	60905.6	9.13	36.83	100.05	0.413	3:18441728-18445126
Si3g23700.1	SiNPF3.2	598	65489	9.27	33.08	96.42	0.184	3:20118126-20122582
Si3g23710.1	SiNPF3.3	583	64015.2	8.97	32.63	97.22	0.14	3:20145430-20149296
Si3g23720.1	SiNPF3.4	614	66286.5	8.12	39.08	96.45	0.229	3:20172072-20174408
Si3g23730.1	SiNPF3.5	584	63861	9.17	33.68	97.05	0.191	3:20189907-20191940
Si3g23740.1	SiNPF3.6	602	65618	9.01	33.14	95.63	0.253	3:20202537-20205856
Si3g23750.1	SiNPF3.7	611	66198.5	8.94	39.85	95.84	0.215	3:20209073-20213334
Si3g27550.1	SiNPF2.5	556	59167.5	9.08	43.28	99.71	0.385	3:25766213-25768637
Si3g27570.1	SiNPF2.6	470	49626.2	8.68	39.93	97.19	0.344	3:25786325-25793537
Si3g27600.1	SiNPF2.7	566	59924.8	9.38	39.22	106.17	0.473	3:25818862-25831822
Si3g27640.1	SiNPF5.5	523	57799.8	9.11	48.36	92.05	0.191	3:25902313-25909150
Si4g09490.1	SiNPF5.6	525	57161	8.95	31.03	100.51	0.452	4:7168537-7171838
Si4g10420.1	SiNPF3.8	599	64772	8.31	36.68	92.09	0.263	4:9045976-9049840
Si4g12840.1	SiNPF7.8	634	69940.8	7.99	42.82	91.97	0.214	4:13587709-13592836
Si4g22250.1	SiNPF4.3	589	63692.2	8.84	35.21	98.27	0.421	4:33217554-33225489
Si5g07510.1	SiNPF6.2	656	70909.5	9.14	44.22	99.15	0.377	5:5969142-5971112
Si5g10290.1	SiNPF8.1	578	63520.8	8.46	21.27	99	0.301	5:8677125-8684530
Si5g10300.1	SiNPF8.2	267	28980.1	10.26	30.64	108.88	0.422	5:8688929-8690917
Si5g19410.1	SiNPF8.3	569	61256.4	7.14	35.54	97.24	0.32	5:24154392-24159006
Si5g20360.1	SiNPF6.3	590	63577.2	8.58	31.93	98.73	0.398	5:25682346-25684446
Si5g28840.1	SiNPF8.4	584	62874.4	8.12	37.81	94.45	0.273	5:34917240-34919015
Si5g32240.1	SiNPF4.4	607	67519.1	8.96	36.8	103.49	0.351	5:37665006-37668103
Si5g33130.1	SiNPF1.1	567	61624.1	9	44.48	87.95	0.177	5:38396378-38398940
Si5g33140.1	SiNPF1.2	594	64218.8	8.95	44.13	103.8	0.353	5:38408139-38410895
Si5g39670.1	SiNPF5.7	537	58203.7	8.74	38.93	97.8	0.501	5:43294850-43297484
Si5g39680.1	SiNPF5.8	531	57487	9.33	36.74	101.51	0.456	5:43300674-43302985
Si5g39690.1	SiNPF5.9	420	45696	9.19	42.63	97.83	0.436	5:43304528-43309105
Si5g39700.1	SiNPF5.10	514	55000.5	8.91	39.6	101.5	0.411	5:43318262-43321024
Si5g39710.2	SiNPF5.11	413	45331.4	7.7	38.06	97.58	0.327	5:43322573-43324995
Si5g39720.1	SiNPF5.12	524	56019.8	8.92	39.67	100.57	0.381	5:43330548-43332738
Si5g39730.1	SiNPF5.13	549	60222	8.44	44.05	105.01	0.446	5:43334872-43342277
Si5g41730.1	SiNPF8.5	554	60383.4	7.04	34.48	97.22	0.324	5:44891194-44895549
Si5g42340.1	SiNPF2.8	610	67067	8.66	42.78	99.52	0.27	5:45316687-45320026
Si5g45770.1	SiNPF2.9	555	59304.7	9.53	40.77	100.59	0.372	5:47563668-47567031
Si6g02920.2	SiNPF4.5	601	64473.8	8.57	39.11	92.88	0.37	6:1552592-1557544
Si6g06290.1	SiNPF6.4	595	64523.1	9.19	30.91	99.55	0.326	6:4839873-4846546
Si6g12360.1	SiNPF4.6	561	61624.8	8.59	39.02	102.51	0.361	6:19265032-19268134
Si6g12910.1	SiNPF4.7	191	21035	9.23	34.38	110.79	0.667	6:20561982-20562557
Si7g12260.1	SiNPF4.8	593	62994.1	8.83	38.71	92.23	0.417	7:20652160-20656295
Si7g16260.1	SiNPF4.9	559	62098.3	8.72	42.64	104.28	0.313	7:23408003-23413667
Si7g16270.1	SiNPF4.10	556	61422.3	6.86	42.29	100.31	0.38	7:23415044-23420910
Si7g16280.1	SiNPF4.11	539	58817.1	8.1	39.3	108.24	0.496	7:23424347-23428325
Si7g23220.1	SiNPF7.9	491	52007.2	6.61	27.47	99	0.407	7:28948357-28951234
Si7g23230.1	SiNPF7.10	573	61738.6	5.32	36.22	100.45	0.471	7:28959976-28963686
Si8g08880.1	SiNPF4.12	603	64678.9	7.93	42.33	95.64	0.437	8:10370174-10377741
Si8g10670.1	SiNPF4.13	578	63276	8.31	37.13	110.47	0.462	8:14525438-14530986
Si8g11510.1	SiNPF1.3	558	60053.5	5.45	35.99	119.25	0.7	8:18695579-18709011
Si8g11640.1	SiNPF1.4	525	57789.6	8.95	45.31	103.3	0.394	8:19501170-19503418
Si9g03840.1	SiNPF5.14	574	62638.2	9.34	41.84	104.48	0.379	9:1858477-1861986
Si9g10280.1	SiNPF2.10	593	63886.9	9.38	37.88	95.3	0.356	9:6370786-6373771
Si9g11400.1	SiNPF8.6	588	64575.8	5.17	33.18	98.67	0.341	9:7229613-7233619
Si9g13430.1	SiNPF2.11	589	64520.1	8.79	37.75	96.76	0.269	9:8825026-8831741
Si9g22120.1	SiNPF5.15	615	66777.6	9.29	35.58	98.33	0.282	9:17403242-17408271
Si9g22140.1	SiNPF5.16	595	63895	8.89	37.71	94.3	0.282	9:17431203-17434092
Si9g26270.1	SiNPF8.7	293	32760	7.62	36.02	97.17	0.138	9:23199700-23202585
Si9g29380.3	SiNPF8.8	572	62925	6.32	40.04	100.77	0.396	9:33948666-33952055
Si9g29420.1	SiNPF8.9	556	59986.8	6.2	35.8	98.99	0.404	9:34011177-34014153
Si9g29450.1	SiNPF8.10	567	61877.8	7.6	32.38	103.16	0.344	9:34045207-34051210
Si9g29460.1	SiNPF8.11	566	61658.3	6.37	31.17	95.97	0.37	9:34057159-34060328
Si9g29480.1	SiNPF8.12	584	64434	6.98	31.87	98.03	0.282	9:34180308-34187372
Si9g29490.1	SiNPF8.13	637	69365.1	7.02	36.92	91.73	0.225	9:34192951-34195939
Si9g30230.1	SiNPF7.11	602	64555.9	8.94	43	100.03	0.368	9:35166265-35169112
Si9g30240.1	SiNPF7.12	568	62148	7.5	39.92	99.4	0.417	9:35170028-35174418
Si9g31060.1	SiNPF8.14	573	62855.9	6.22	39.14	100.24	0.4	9:36334581-36337886
Si9g32650.1	SiNPF6.5	590	63157.4	8.3	30.48	99.05	0.387	9:38801274-38806626
Si9g32660.1	SiNPF6.6	590	62976.3	8.27	31.31	99.9	0.415	9:38855031-38859463
Si9g46590.1	SiNPF8.15	601	66743.1	6.98	37.1	97.15	0.234	9:51789893-51794556
Si9g46600.1	SiNPF8.16	559	61664.5	6.23	33.86	102.08	0.364	9:51798613-51802557
Si9g46620.1	SiNPF8.17	446	48590.8	8.62	40.5	105.34	0.494	9:51817605-51819042
Si9g46630.1	SiNPF8.18	594	65307.6	5.72	28.85	103.1	0.315	9:51819976-51824007
Si9g46640.1	SiNPF8.19	594	65000.3	5.53	32.56	97.9	0.303	9:51825480-51829579
Si9g53060.1	SiNPF5.17	610	67013.2	8.94	33.3	98.64	0.271	9:56721940-56727786
Si9g56050.1	SiNPF6.7	289	30550.2	7.02	32.44	95.29	0.408	9:58852534-58853893
Si9g56350.1	SiNPF7.13	601	65033.8	6.03	35.27	92.1	92.1	9:59044331-59046842

## Sheet: SvNPF
Gene ID	NPF ID	Number of amino acids	Molecular weight/Da	Theoretical pI	Instability index	Aliphatic index	Grand average of hydropathicity (GRAVY)	Chromosome position
Sevir.1G213900.1	SvNPF6.1	609	64986.2	9.23	28.13	94.02	0.312	1:28775215-28779067
Sevir.1G284000.1	SvNPF7.1	614	66554.6	5.98	35.17	88.06	0.194	1:34649591-34653591
Sevir.1G289500.1	SvNPF7.2	568	61478.3	5.35	32.47	97.55	0.419	1:35087706-35091242
Sevir.1G289550.1	SvNPF7.3	569	61327.2	5.25	33.45	98.59	0.45	1:35096184-35099575
Sevir.1G289700.1	SvNPF7.4	569	61354.3	5.18	33.47	99.28	0.458	1:35112851-35116238
Sevir.1G289800.1	SvNPF7.5	607	65324.7	5.66	29.94	96.94	0.388	1:35123375-35127449
Sevir.1G301800.1	SvNPF7.6	583	64067.1	6.36	38.07	99.47	0.31	1:35998520-36002087
Sevir.1G321400.1	SvNPF5.1	552	61867.2	6.22	27.18	104.87	0.381	1:37222705-37225330
Sevir.2G071000.1	SvNPF2.1	646	69181.8	8.2	43.78	91.42	0.288	2:5891645-5893902
Sevir.2G392400.1	SvNPF7.7	571	62699.1	6.32	38.2	108.27	0.488	2:43911490-43915187
Sevir.3G003800.1	SvNPF5.2	529	56427.4	8.93	40.84	103.21	0.437	3:233015-236023
Sevir.3G094100.2	SvNPF4.1	559	61023.2	8.42	36.65	101.66	0.476	3:6221825-6224612
Sevir.3G094200.1	SvNPF4.2	574	62409.1	8.23	42.9	105.54	0.476	3:6227526-6230975
Sevir.3G236900.1	SvNPF5.3	565	60978.6	9.13	37.05	99.36	0.405	3:18235954-18240185
Sevir.3G237000.1	SvNPF5.4	539	57593.5	8.38	37.98	97.59	0.424	3:18241045-18245332
Sevir.3G249000.1	SvNPF3.1	598	65489	9.27	33.08	96.42	0.184	3:19802836-19807277
Sevir.3G249200.1	SvNPF3.2	614	66286.5	8.12	39.08	96.45	0.229	3:19844901-19847351
Sevir.3G249300.1	SvNPF3.3	589	64892	9.22	33.57	95.74	0.168	3:19866877-19869224
Sevir.3G249400.1	SvNPF3.4	602	65649.1	9.1	34.52	95.15	0.24	3:19879412-19882929
Sevir.3G249500.1	SvNPF3.5	611	66198.5	8.94	39.85	95.84	0.215	3:19883428-19889786
Sevir.3G291300.2	SvNPF2.2	579	61472.2	9.21	41.44	100.79	0.415	3:25466051-25468565
Sevir.3G291400.1	SvNPF2.3	576	61485.2	9.04	38.5	100.14	0.369	3:25485998-25493431
Sevir.3G291700.1	SvNPF2.4	339	36001.2	10.46	44.82	103.04	0.391	3:25517207-25519104
Sevir.3G292300.1	SvNPF5.5	519	57169.3	9.39	45.5	96.55	0.206	3:25612119-25617315
Sevir.3G424500.1	SvNPF2.5	598	64613.9	8.84	36.36	97.91	0.289	3:50114666-50117976
Sevir.3G424600.1	SvNPF2.6	601	65023.2	7.13	38.38	96.42	0.255	3:50125928-50129516
Sevir.4G106500.1	SvNPF5.6	525	57161	8.95	31.03	100.51	0.452	4:9581245-9585071
Sevir.4G117800.1	SvNPF3.6	599	64772	8.31	36.68	92.09	0.263	4:11444375-11450062
Sevir.4G174300.1	SvNPF7.8	634	69998.9	7.59	42.94	91.97	0.209	4:16033051-16038137
Sevir.4G242800.1	SvNPF4.3	589	63692.2	8.84	35.21	98.27	0.421	4:34552956-34560821
Sevir.5G066900.1	SvNPF6.2	656	70868.4	9.09	44.51	99.15	0.382	5:5231909-5234748
Sevir.5G096600.1	SvNPF8.1	578	63520.8	8.46	21.27	99	0.301	5:7858828-7863598
Sevir.5G096700.4	SvNPF8.2	478	51723.8	9.15	25.18	96.11	0.324	5:7867695-7869978
Sevir.5G186500.1	SvNPF8.3	569	61274.4	7.14	35.54	96.56	0.316	5:23008974-23011945
Sevir.5G197300.1	SvNPF6.3	531	57497.4	8.77	33.68	101.24	0.473	5:24548618-24551297
Sevir.5G285500.1	SvNPF8.4	584	62874.4	8.12	37.81	94.45	0.273	5:33686027-33687781
Sevir.5G321100.1	SvNPF4.4	595	66327.7	8.97	37.15	103.45	0.345	5:36386154-36389139
Sevir.5G330500.1	SvNPF1.1	567	61624.1	9	44.48	87.95	0.177	5:37100959-37104210
Sevir.5G330700.1	SvNPF1.2	594	64218.8	8.95	44.13	103.8	0.353	5:37112935-37115891
Sevir.5G401900.3	SvNPF5.7	537	58203.7	8.74	38.93	97.8	0.501	5:41965385-41967942
Sevir.5G402000.1	SvNPF5.8	531	57486	9.39	36.97	101.51	0.456	5:41970477-41972696
Sevir.5G402201.1	SvNPF5.9	295	32348.9	9.93	41.28	104.81	0.396	5:41976065-41978481
Sevir.5G402300.1	SvNPF5.10	521	56533.5	8.46	37.5	100.23	0.393	5:42002065-42004340
Sevir.5G402400.1	SvNPF5.11	524	56118.9	9.04	39.58	100.57	0.373	5:42022381-42024636
Sevir.5G402500.1	SvNPF5.12	549	60222	8.44	44.05	105.01	0.446	5:42026351-42033478
Sevir.5G423600.1	SvNPF8.5	554	60423.5	7.04	33.56	97.92	0.334	5:43543420-43548306
Sevir.5G430300.1	SvNPF2.7	610	67054.9	8.66	42.78	98.89	0.261	5:43970759-43974574
Sevir.5G467800.1	SvNPF2.8	574	61105.8	9.56	40.44	100	0.347	5:46214624-46217242
Sevir.6G019400.1	SvNPF4.5	601	64461.7	8.6	39.65	92.23	0.363	6:1394131-1398913
Sevir.6G055800.1	SvNPF6.4	595	64523.1	9.19	30.91	99.55	0.326	6:4852022-4859102
Sevir.6G127200.1	SvNPF4.6	561	61624.8	8.59	39.02	102.51	0.361	6:20499483-20502576
Sevir.7G115400.1	SvNPF4.7	593	62913	8.75	39.03	91.74	0.423	7:19923940-19928221
Sevir.7G156300.2	SvNPF4.8	559	62095.3	8.85	43.92	104.45	0.324	7:22655701-22661794
Sevir.7G156400.1	SvNPF4.9	562	62076.1	6.64	42.34	101.32	0.388	7:22662798-22668538
Sevir.7G156500.1	SvNPF4.10	539	58835.2	8.1	39.97	107.51	0.491	7:22677448-22681069
Sevir.7G233400.1	SvNPF7.9	652	69401.9	8.26	38.82	96.09	0.269	7:28008350-28011391
Sevir.7G233600.1	SvNPF7.10	573	61764.7	5.32	35.89	101.13	0.479	7:28019189-28023056
Sevir.8G085900.1	SvNPF4.11	603	64639.9	8.19	42.29	97.1	0.446	8:9899005-9906616
Sevir.8G108000.1	SvNPF4.12	578	63261	8.31	37.13	111.14	0.475	8:13896388-13901297
Sevir.8G116200.1	SvNPF1.3	575	62235.7	8.27	39.16	102.92	0.469	8:18110190-18113078
Sevir.8G117700.1	SvNPF1.4	525	57761.6	8.95	45.31	102.93	0.39	8:19027570-19029326
Sevir.9G029500.1	SvNPF5.13	574	62638.2	9.34	41.84	104.48	0.379	9:1651360-1654401
Sevir.9G100000.1	SvNPF2.9	626	67128.7	9.25	40.2	94.66	0.36	9:6120395-6123120
Sevir.9G112000.1	SvNPF8.6	588	64575.8	5.17	33.18	98.67	0.341	9:6944850-6948878
Sevir.9G134900.1	SvNPF2.10	589	64520.1	8.79	37.75	96.76	0.269	9:8487217-8492969
Sevir.9G226300.1	SvNPF5.14	615	66777.6	9.29	35.58	98.33	0.282	9:17041036-17046075
Sevir.9G226400.1	SvNPF5.15	595	64020.2	9.05	36.92	93.65	0.257	9:17056710-17059863
Sevir.9G269200.1	SvNPF8.7	345	38399.9	8.69	33.94	103.65	0.379	9:22711012-22713568
Sevir.9G302800.3	SvNPF8.8	572	62925	6.32	40.04	100.77	0.396	9:33101824-33104633
Sevir.9G303300.2	SvNPF8.9	556	59874.7	6.34	35.89	98.99	0.412	9:33155596-33158615
Sevir.9G303600.1	SvNPF8.10	567	61926.8	7.6	32.38	101.96	0.327	9:33195672-33200255
Sevir.9G303700.4	SvNPF8.11	566	61688.3	6.37	31.17	95.8	0.366	9:33207943-33210545
Sevir.9G303800.1	SvNPF8.12	389	42120	5.42	37.93	94.27	0.205	9:33248321-33252100
Sevir.9G303900.1	SvNPF8.13	584	64404	7.49	31.87	98.53	0.296	9:33290970-33298703
Sevir.9G304000.1	SvNPF8.14	637	69383.1	7.02	37.25	91.11	0.221	9:33310855-33313829
Sevir.9G311100.1	SvNPF7.11	601	64326.6	8.83	43.38	100.03	0.379	9:34320817-34324799
Sevir.9G311200.1	SvNPF7.12	568	62119.9	7.5	39.92	99.07	0.412	9:34325102-34329333
Sevir.9G320400.1	SvNPF8.15	573	62811.8	6.22	39.48	99.23	0.387	9:35253483-35256386
Sevir.9G333900.1	SvNPF6.5	590	63157.4	8.3	30.48	99.05	0.387	9:37117822-37122614
Sevir.9G334100.1	SvNPF6.6	590	62976.3	8.27	31.31	99.9	0.415	9:37153530-37157936
Sevir.9G480700.1	SvNPF8.16	586	65001.2	6.94	36.05	97.65	0.251	9:49367833-49372772
Sevir.9G480800.1	SvNPF8.17	559	61706.5	6.38	34.89	101.54	0.355	9:49375932-49379894
Sevir.9G480900.1	SvNPF8.18	548	60049.8	7.98	39.54	102.48	0.415	9:49387754-49390853
Sevir.9G481000.1	SvNPF8.19	594	65335.7	5.84	29.13	103.1	0.314	9:49391190-49396521
Sevir.9G481100.1	SvNPF8.20	594	65000.3	5.53	32.56	97.9	0.303	9:49396816-49401569
Sevir.9G551100.1	SvNPF5.16	611	67190.4	9.15	35.54	98.64	0.27	9:54189518-54195300
Sevir.9G580800.1	SvNPF6.7	568	60910.8	9.32	40.07	99.52	0.378	9:56113559-56116050
Sevir.9G583500.1	SvNPF7.13	614	66630.7	6.13	35.27	90.78	0.221	9:56282049-56284351
