# Supplementary material for: Genome-wide identification and characterization of the NPF genes provide new insight into low nitrogen tolerance in Setaria
Source: Front Plant Sci. 2022 Dec 14;13:1043832. doi: 10.3389/fpls.2022.1043832 (PMC9795848; doi:10.3389/fpls.2022.1043832)
Supplement: Supplementary Figure 1 — Chromosome location and distribution analysis of the SiNPF genes. Tandem duplicated genes are linked by a red curve. [file DataSheet_1.zip › Supplementary Data Sheet 2.xlsx]

## Sheet: SiNPF
Seq_1	Seq_2	duplication	Ka	Ks	Ka_Ks
Si5g33130.1/SiNPF1.1	Si5g33140.1/SiNPF1.2	tandem	0.50857	0.622829	0.816548
Si3g23700.1/SiNPF3.2	Si3g23710.1/SiNPF3.3	tandem	0.125987	0.336334	0.374588
Si3g23720.1/SiNPF3.4	Si3g23710.1/SiNPF3.3	tandem	0.336578	0.601408	0.55965
Si3g23720.1/SiNPF3.4	Si3g23730.1/SiNPF3.5	tandem	0.279776	0.485812	0.575894
Si3g23730.1/SiNPF3.5	Si3g23740.1/SiNPF3.6	tandem	0.21907	0.30458	0.719253
Si3g23740.1/SiNPF3.6	Si3g23750.1/SiNPF3.7	tandem	0.10828	0.208352	0.519697
Si3g09770.1/SiNPF4.1	Si3g09780.1/SiNPF4.2	tandem	0.126352	0.324259	0.389664
Si7g16260.1/SiNPF4.9	Si7g16270.1/SiNPF4.10	tandem	0.0920267	0.481553	0.191104
Si7g16270.1/SiNPF4.10	Si7g16280.1/SiNPF4.11	tandem	0.480523	1.58565	0.303045
Si5g39670.1/SiNPF5.7	Si5g39680.1/SiNPF5.8	tandem	0.205129	0.498995	0.411084
Si5g39680.1/SiNPF5.8	Si5g39690.1/SiNPF5.9	tandem	0.415442	0.611152	0.679769
Si5g39690.1/SiNPF5.9	Si5g39700.1/SiNPF5.10	tandem	0.164138	0.314544	0.521829
Si5g39710.2/SiNPF5.11	Si5g39720.1/SiNPF5.12	tandem	0.177261	0.383333	0.46242
Si5g39720.1/SiNPF5.12	Si5g39730.1/SiNPF5.13	tandem	0.464566	2.45629	0.189133
Si9g32650.1/SiNPF6.5	Si9g32660.1/SiNPF6.6	tandem	0.018751	0.147733	0.126924
Si1g32220.1/SiNPF7.3	Si1g32230.1/SiNPF7.4	tandem	0.11919	0.31125	0.382939
Si1g32230.1/SiNPF7.4	Si1g32240.1/SiNPF7.5	tandem	0.00468996	0.0167071	0.280716
Si1g32240.1/SiNPF7.5	Si1g32250.1/SiNPF7.6	tandem	0.00784526	0.0240405	0.326335
Si7g23220.1/SiNPF7.9	Si7g23230.1/SiNPF7.10	tandem	0.448008	0.681555	0.657332
Si9g30230.1/SiNPF7.11	Si9g30240.1/SiNPF7.12	tandem	0.301983	1.41472	0.213457
Si5g10290.1/SiNPF8.1	Si5g10300.1/SiNPF8.2	tandem	0.160311	0.25136	0.637774
Si9g29450.1/SiNPF8.10	Si9g29460.1/SiNPF8.11	tandem	0.133109	0.536007	0.248334
Si9g29480.1/SiNPF8.12	Si9g29490.1/SiNPF8.13	tandem	0.102145	0.652839	0.156463
Si9g46590.1/SiNPF8.15	Si9g46600.1/SiNPF8.16	tandem	0.317751	NaN	NaN
Si9g46620.1/SiNPF8.17	Si9g46630.1/SiNPF8.18	tandem	0.325176	NaN	NaN
Si9g46630.1/SiNPF8.18	Si9g46640.1/SiNPF8.19	tandem	0.0505333	0.259272	0.194904
Seq_1	Seq_2	duplication	Ka	Ks	Ka_Ks
Si1g29190.1/SiNPF5.2	Si4g09490.1/SiNPF5.6	segment	0.271198	1.79531	0.151059
Si1g30990.1/SiNPF7.2	Si4g12840.1/SiNPF7.8	segment	0.301499	1.16638	0.258491
Si1g32220.1/SiNPF7.3	Si7g23230.1/SiNPF7.10	segment	0.177684	0.487578	0.364423
Si1g32220.1/SiNPF7.3	Si9g30230.1/SiNPF7.11	segment	0.510407	0.801167	0.637079
Si1g32240.1/SiNPF7.5	Si9g30240.1/SiNPF7.12	segment	0.448977	1.36112	0.32986
Si2g07520.1/SiNPF2.3	Si9g13430.1/SiNPF2.11	segment	0.352357	0.483615	0.72859
Si3g01280.1/SiNPF5.3	Si3g22590.1/SiNPF5.4	segment	0.392978	0.487529	0.806062
Si3g01280.1/SiNPF5.3	Si5g39670.1/SiNPF5.7	segment	0.389768	0.589771	0.66088
Si3g27640.1/SiNPF5.5	Si0g08230.1/SiNPF5.1	segment	0	0	NaN
Si5g10290.1/SiNPF8.1	Si5g28840.1/SiNPF8.4	segment	0.243942	0.541573	0.450433
Si9g22120.1/SiNPF5.15	Si9g53060.1/SiNPF5.17	segment	0.31824	0.478403	0.665213
Si9g29380.1/SiNPF8.8	Si9g46590.1/SiNPF8.15	segment	3.8046	NaN	NaN
Si9g32650.1/SiNPF6.5	Si9g56050.1/SiNPF6.7	segment	0.282934	0.499593	0.56633

## Sheet: SvNPF
Seq_1	Seq_2	duplication	Ka	Ks	Ka_Ks
Sevir.5G330500.1/SvNPF1.1	Sevir.5G330700.1/SvNPF1.2	tandem	NaN	0.770424	NaN
Sevir.3G291300.1/SvNPF2.2	Sevir.3G291400.1/SvNPF2.3	tandem	0.157076	0.289161	0.543211
Sevir.3G424500.1/SvNPF2.5	Sevir.3G424600.1/SvNPF2.6	tandem	0.0866405	0.255336	0.33932
Sevir.3G249200.1/SvNPF3.2	Sevir.3G249300.1/SvNPF3.3	tandem	0.260144	0.457345	0.568814
Sevir.3G249300.1/SvNPF3.3	Sevir.3G249400.1/SvNPF3.4	tandem	0.194481	0.264833	0.734355
Sevir.3G249400.1/SvNPF3.4	Sevir.3G249500.1/SvNPF3.5	tandem	0.107333	0.205993	0.521052
Sevir.3G094100.2/SvNPF4.1	Sevir.3G094200.1/SvNPF4.2	tandem	0.124461	0.324259	0.38383
Sevir.7G156400.1/SvNPF4.9	Sevir.7G156500.1/SvNPF4.10	tandem	0.485887	1.61307	0.301218
Sevir.7G156300.2/SvNPF4.8	Sevir.7G156400.1/SvNPF4.9	tandem	0.0885541	0.490522	0.18053
Sevir.5G402300.1/SvNPF5.10	Sevir.5G402400.1/SvNPF5.11	tandem	0.172224	0.346827	0.496569
Sevir.5G402400.1/SvNPF5.11	Sevir.5G402500.1/SvNPF5.12	tandem	0.466819	2.57973	0.180957
Sevir.9G226300.1/SvNPF5.14	Sevir.9G226400.1/SvNPF5.15	tandem	0.329047	0.531237	0.619399
Sevir.3G237000.1/SvNPF5.4	Sevir.3G236900.1/SvNPF5.3	tandem	0.294327	0.565745	0.520247
Sevir.5G401900.3/SvNPF5.7	Sevir.5G402000.1/SvNPF5.8	tandem	0.206234	0.513822	0.401373
Sevir.5G402201.1/SvNPF5.9	Sevir.5G402300.1/SvNPF5.10	tandem	0.195966	0.313894	0.624306
Sevir.9G311100.1/SvNPF7.11	Sevir.9G311200.1/SvNPF7.12	tandem	0.300025	1.42732	0.210201
Sevir.1G289500.1/SvNPF7.2	Sevir.1G289550.1/SvNPF7.3	tandem	0.00784526	0.0240405	0.326335
Sevir.9G303700.4/SvNPF8.11	Sevir.9G303800.1/SvNPF8.12	tandem	0.138881	0.568193	0.244426
Sevir.9G303900.1/SvNPF8.13	Sevir.9G304000.1/SvNPF8.14	tandem	0.100823	0.661468	0.152423
Sevir.9G480700.1/SvNPF8.16	Sevir.9G480800.1/SvNPF8.17	tandem	0.317118	NaN	NaN
Sevir.9G480800.1/SvNPF8.17	Sevir.9G480900.1/SvNPF8.18	tandem	0.0943131	0.405656	0.232495
Sevir.9G480900.1/SvNPF8.18	Sevir.9G481000.1/SvNPF8.19	tandem	0.340319	NaN	NaN
Sevir.9G481000.1/SvNPF8.19	Sevir.9G481100.1/SvNPF8.20	tandem	2.15053	2.22338	0.967235
Seq_1	Seq_2	duplication	Ka	Ks	Ka_Ks
Sevir.2G071000.1/SvNPF2.1	Sevir.3G424500.1/SvNPF2.5	segmental	0.394535	0.630386	0.625862
Sevir.1G321400.1/SvNPF5.1	Sevir.4G106500.1/SvNPF5.6	segmental	0.265146	1.79842	0.147433
Sevir.9G226300.1/SvNPF5.14	Sevir.9G551100.1/SvNPF5.16	segmental	0.31684	0.483244	0.655654
Sevir.9G333900.1/SvNPF6.5	Sevir.9G580800.1/SvNPF6.7	segmental	0.197413	0.404047	0.48859
Sevir.9G311100.1/SvNPF7.11	Sevir.1G289800.1/SvNPF7.5	segmental	0.52482	0.786539	0.667252
Sevir.9G311200.1/SvNPF7.12	Sevir.1G289500.1/SvNPF7.2	segmental	0.463702	1.33826	0.346498
Sevir.1G289500.1/SvNPF7.2	Sevir.7G233600.1/SvNPF7.10	segmental	0.160107	0.506413	0.316159
Sevir.1G301800.1/SvNPF7.6	Sevir.4G174300.1/SvNPF7.8	segmental	0.304388	1.15034	0.264606
Sevir.5G096600.1/SvNPF8.1	Sevir.5G285500.1/SvNPF8.4	segmental	0.243905	0.537117	0.4541
Sevir.9G303800.1/SvNPF8.12	Sevir.9G481000.1/SvNPF8.19	segmental	0.398483	NaN	NaN
Sevir.9G480700.1/SvNPF8.16	Sevir.9G303300.2/SvNPF8.9	segmental	0.40819	NaN	NaN
Sevir.9G480700.1/SvNPF8.16	Sevir.9G112000.1/SvNPF8.6	segmental	0.243716	2.42281	0.100592
