# Supplementary material for: Genome-wide identification and characterization of the NPF genes provide new insight into low nitrogen tolerance in Setaria
Source: Front Plant Sci. 2022 Dec 14;13:1043832. doi: 10.3389/fpls.2022.1043832 (PMC9795848; doi:10.3389/fpls.2022.1043832)
Supplement: Supplementary Figure 1 — Chromosome location and distribution analysis of the SiNPF genes. Tandem duplicated genes are linked by a red curve. [file DataSheet_1.zip › Supplementary Data Sheet 3.xlsx]

## Sheet: Sheet1
gene 1	gene 2
Si0g08230.1/SiNPF5.1	Sevir.3G292300.1/SvNPF5.5
Si1g21740.1/SiNPF6.1	Sevir.1G213900.1/SvNPF6.1
Si1g28350.1/SiNPF7.1	Sevir.1G284000.1/SvNPF7.1
Si1g29190.1/SiNPF5.2	Sevir.1G321400.1/SvNPF5.1
Si1g29190.1/SiNPF5.2	Sevir.4G106500.1/SvNPF5.6
Si1g30990.1/SiNPF7.2	Sevir.1G301800.1/SvNPF7.6
Si1g30990.1/SiNPF7.2	Sevir.4G174300.1/SvNPF7.8
Si1g32220.1/SiNPF7.3	Sevir.1G289500.1/SvNPF7.2
Si1g32220.1/SiNPF7.3	Sevir.7G233600.1/SvNPF7.10
Si1g32230.1/SiNPF7.4	Sevir.9G311100.1/SvNPF7.11
Si2g07520.1/SiNPF2.3	Sevir.2G071000.1/SvNPF2.1
Si2g07520.1/SiNPF2.3	Sevir.3G424500.1/SvNPF2.5
Si2g38080.1/SiNPF7.7	Sevir.2G392400.1/SvNPF7.7
Si3g01280.1/SiNPF5.3	Sevir.3G003800.1/SvNPF5.2
Si3g01280.1/SiNPF5.3	Sevir.5G401900.3/SvNPF5.7
Si3g09770.1/SiNPF4.1	Sevir.3G094100.2/SvNPF4.1
Si3g23700.1/SiNPF3.2	Sevir.3G249000.1/SvNPF3.1
Si3g27640.1/SiNPF5.5	Sevir.3G292300.1/SvNPF5.5
Si4g09490.1/SiNPF5.6	Sevir.1G321400.1/SvNPF5.1
Si4g09490.1/SiNPF5.6	Sevir.4G106500.1/SvNPF5.6
Si4g10420.1/SiNPF3.8	Sevir.4G117800.1/SvNPF3.6
Si4g12840.1/SiNPF7.8	Sevir.1G301800.1/SvNPF7.6
Si4g12840.1/SiNPF7.8	Sevir.4G174300.1/SvNPF7.8
Si4g22250.1/SiNPF4.3	Sevir.4G242800.1/SvNPF4.3
Si5g07510.1/SiNPF6.2	Sevir.5G066900.1/SvNPF6.2
Si5g10290.1/SiNPF8.1	Sevir.5G096600.1/SvNPF8.1
Si5g10290.1/SiNPF8.1	Sevir.5G285500.1/SvNPF8.4
Si5g19410.1/SiNPF8.3	Sevir.5G186500.1/SvNPF8.3
Si5g20360.1/SiNPF6.3	Sevir.5G197300.1/SvNPF6.3
Si5g28840.1/SiNPF8.4	Sevir.5G285500.1/SvNPF8.4
Si5g32240.1/SiNPF4.4	Sevir.5G321100.1/SvNPF4.4
Si5g39670.1/SiNPF5.7	Sevir.5G401900.3/SvNPF5.7
Si5g42340.1/SiNPF2.8	Sevir.5G430300.1/SvNPF2.7
Si5g45770.1/SiNPF2.9	Sevir.5G467800.1/SvNPF2.8
Si6g06290.1/SiNPF6.4	Sevir.6G055800.1/SvNPF6.4
Si6g12360.1/SiNPF4.6	Sevir.6G127200.1/SvNPF4.6
Si7g12260.1/SiNPF4.8	Sevir.7G115400.1/SvNPF4.7
Si7g16260.1/SiNPF4.9	Sevir.7G156300.2/SvNPF4.8
Si7g23230.1/SiNPF7.10	Sevir.1G289500.1/SvNPF7.2
Si8g08880.1/SiNPF4.12	Sevir.8G085900.1/SvNPF4.11
Si8g10670.1/SiNPF4.13	Sevir.8G108000.1/SvNPF4.12
Si8g11510.1/SiNPF1.3	Sevir.8G116200.1/SvNPF1.3
Si8g11640.1/SiNPF1.4	Sevir.8G117700.1/SvNPF1.4
Si9g03840.1/SiNPF5.14	Sevir.9G029500.1/SvNPF5.13
Si9g11400.1/SiNPF8.6	Sevir.9G112000.1/SvNPF8.6
Si9g11400.1/SiNPF8.6	Sevir.9G480700.1/SvNPF8.16
Si9g13430.1/SiNPF2.11	Sevir.3G424500.1/SvNPF2.5
Si9g13430.1/SiNPF2.11	Sevir.9G134900.1/SvNPF2.10
Si9g22120.1/SiNPF5.15	Sevir.9G226300.1/SvNPF5.14
Si9g22120.1/SiNPF5.15	Sevir.9G551100.1/SvNPF5.16
Si9g26270.1/SiNPF8.7	Sevir.9G269200.1/SvNPF8.7
Si9g29450.1/SiNPF8.10	Sevir.9G480700.1/SvNPF8.16
Si9g29480.1/SiNPF8.12	Sevir.9G303900.1/SvNPF8.13
Si9g30230.1/SiNPF7.11	Sevir.1G289800.1/SvNPF7.5
Si9g30230.1/SiNPF7.11	Sevir.9G311100.1/SvNPF7.11
Si9g30240.1/SiNPF7.12	Sevir.1G289500.1/SvNPF7.2
Si9g31060.1/SiNPF8.14	Sevir.9G320400.1/SvNPF8.15
Si9g32650.1/SiNPF6.5	Sevir.9G333900.1/SvNPF6.5
Si9g32650.1/SiNPF6.5	Sevir.9G580800.1/SvNPF6.7
Si9g46590.1/SiNPF8.15	Sevir.9G112000.1/SvNPF8.6
Si9g46590.1/SiNPF8.15	Sevir.9G303300.2/SvNPF8.9
Si9g46590.1/SiNPF8.15	Sevir.9G480700.1/SvNPF8.16
Si9g46600.1/SiNPF8.16	Sevir.9G303800.1/SvNPF8.12
Si9g46620.1/SiNPF8.17	Sevir.9G480800.1/SvNPF8.17
Si9g53060.1/SiNPF5.17	Sevir.9G226300.1/SvNPF5.14
Si9g53060.1/SiNPF5.17	Sevir.9G551100.1/SvNPF5.16
Si9g56050.1/SiNPF6.7	Sevir.9G580800.1/SvNPF6.7
Si9g56350.1/SiNPF7.13	Sevir.9G583500.1/SvNPF7.13
Si9g46590.1/SiNPF8.15	AT2G02020.1/AtNPF8.4
Si9g03840.1/SiNPF5.14	AT2G37900.1/AtNPF5.6
Si9g03840.1/SiNPF5.14	AT3G53960.1/AtNPF5.7
Si5g07510.1/SiNPF6.2	LOC_Os01g01360.1/OsNPF6.1
Si5g10290.1/SiNPF8.1	LOC_Os01g04950.1/OsNPF8.1
Si5g28840.1/SiNPF8.4	LOC_Os01g04950.1/OsNPF8.1
Si5g20360.1/SiNPF6.3	LOC_Os01g37590.1/OsNPF6.2
Si5g32240.1/SiNPF4.4	LOC_Os01g54515.1/OsNPF4.12
Si5g33130.1/SiNPF1.1	LOC_Os01g55600.1/OsNPF1.1
Si3g01280.1/SiNPF5.3	LOC_Os01g65100.1/OsNPF5.13
Si5g39670.1/SiNPF5.7	LOC_Os01g65100.1/OsNPF5.13
Si5g39690.1/SiNPF5.9	LOC_Os01g65140.1/OsNPF5.23
Si3g22590.1/SiNPF5.4	LOC_Os01g65150.1/OsNPF5.21
Si5g42340.1/SiNPF2.8	LOC_Os01g68510.1/OsNPF2.5
Si1g28350.1/SiNPF7.1	LOC_Os02g46460.1/OsNPF7.9
Si1g32220.1/SiNPF7.3	LOC_Os02g47090.1/OsNPF7.2
Si9g30230.1/SiNPF7.11	LOC_Os02g47090.1/OsNPF7.2
Si1g30990.1/SiNPF7.2	LOC_Os02g48570.1/OsNPF7.11
Si4g12840.1/SiNPF7.8	LOC_Os02g48570.1/OsNPF7.11
Si9g32650.1/SiNPF6.5	LOC_Os03g01290.1/OsNPF6.4
Si9g56050.1/SiNPF6.7	LOC_Os03g01290.1/OsNPF6.4
Si9g22120.1/SiNPF5.15	LOC_Os03g04570.1/OsNPF5.3
Si9g53060.1/SiNPF5.17	LOC_Os03g04570.1/OsNPF5.3
Si9g46590.1/SiNPF8.15	LOC_Os03g13240.1/OsNPF8.6
Si9g13430.1/SiNPF2.11	LOC_Os03g48180.1/OsNPF2.4
Si9g11400.1/SiNPF8.6	LOC_Os03g51050.1/OsNPF8.5
Si9g03840.1/SiNPF5.14	LOC_Os03g60850.1/OsNPF5.9
Si7g12260.1/SiNPF4.8	LOC_Os04g36040.1/OsNPF4.2
Si1g21740.1/SiNPF6.1	LOC_Os04g39030.1/OsNPF6.6
Si7g16260.1/SiNPF4.9	LOC_Os04g41400.1/OsNPF4.9
Si1g32220.1/SiNPF7.3	LOC_Os04g50940.1/OsNPF7.4
Si3g03410.1/SiNPF2.4	LOC_Os04g56560.1/OsNPF2.6
Si3g01280.1/SiNPF5.3	LOC_Os04g59480.1/OsNPF5.27
Si5g39670.1/SiNPF5.7	LOC_Os04g59480.1/OsNPF5.27
Si0g08230.1/SiNPF5.1	LOC_Os05g27010.1/OsNPF5.2
Si3g27640.1/SiNPF5.5	LOC_Os05g27010.1/OsNPF5.2
Si0g08150.1/SiNPF2.1	LOC_Os05g27304.1/OsNPF2.1
Si3g27550.1/SiNPF2.5	LOC_Os05g27304.1/OsNPF2.1
Si3g23720.1/SiNPF3.4	LOC_Os05g34000.1/OsNPF3.3
Si5g39670.1/SiNPF5.7	LOC_Os05g35594.1/OsNPF5.12
Si1g29190.1/SiNPF5.2	LOC_Os06g13200.1/OsNPF5.10
Si4g09490.1/SiNPF5.6	LOC_Os06g13200.1/OsNPF5.10
Si4g10420.1/SiNPF3.8	LOC_Os06g15370.1/OsNPF3.1
Si1g30990.1/SiNPF7.2	LOC_Os06g21900.1/OsNPF7.10
Si4g12840.1/SiNPF7.8	LOC_Os06g21900.1/OsNPF7.10
Si4g22250.1/SiNPF4.3	LOC_Os06g38294.1/OsNPF4.11
Si2g38080.1/SiNPF7.7	LOC_Os07g41250.1/OsNPF7.1
Si6g06290.1/SiNPF6.4	LOC_Os08g05910.1/OsNPF6.3
Si9g46600.1/SiNPF8.16	LOC_Os10g02080.1/OsNPF8.10
Si9g29480.1/SiNPF8.12	LOC_Os10g02100.1/OsNPF8.8
Si9g46590.1/SiNPF8.15	LOC_Os10g02240.1/OsNPF8.15
Si9g22120.1/SiNPF5.15	LOC_Os10g33170.1/OsNPF5.4
Si9g53060.1/SiNPF5.17	LOC_Os10g33170.1/OsNPF5.4
Si9g32650.1/SiNPF6.5	LOC_Os10g40600.1/OsNPF6.5
Si9g56050.1/SiNPF6.7	LOC_Os10g40600.1/OsNPF6.5
Si1g32220.1/SiNPF7.3	LOC_Os10g42870.1/OsNPF7.7
Si9g30230.1/SiNPF7.11	LOC_Os10g42870.1/OsNPF7.7
Si8g08880.1/SiNPF4.12	LOC_Os11g12740.1/OsNPF4.1
Si8g10670.1/SiNPF4.13	LOC_Os11g17970.1/OsNPF4.8
Si3g09770.1/SiNPF4.1	LOC_Os12g12934.1/OsNPF4.4
Si2g07520.1/SiNPF2.3	LOC_Os12g44100.1/OsNPF2.2
Si9g13430.1/SiNPF2.11	LOC_Os12g44100.1/OsNPF2.2
Sevir.9G112000.1/SvNPF8.6	AT2G02020.1/AtNPF8.4
Sevir.9G480700.1/SvNPF8.16	AT2G02020.1/AtNPF8.4
Sevir.9G029500.1/SvNPF5.13	AT2G37900.1/AtNPF5.6
Sevir.9G029500.1/SvNPF5.13	AT3G53960.1/AtNPF5.7
Sevir.5G066900.1/SvNPF6.2	LOC_Os01g01360.1/OsNPF6.1
Sevir.5G096600.1/SvNPF8.1	LOC_Os01g04950.1/OsNPF8.1
Sevir.5G285500.1/SvNPF8.4	LOC_Os01g04950.1/OsNPF8.1
Sevir.5G197300.1/SvNPF6.3	LOC_Os01g37590.1/OsNPF6.2
Sevir.5G321100.1/SvNPF4.4	LOC_Os01g54515.1/OsNPF4.12
Sevir.5G401900.3/SvNPF5.7	LOC_Os01g65100.1/OsNPF5.13
Sevir.3G236900.1/SvNPF5.3	LOC_Os01g65150.1/OsNPF5.21
Sevir.5G423600.1/SvNPF8.5	LOC_Os01g67630.1/OsNPF8.4
Sevir.5G430300.1/SvNPF2.7	LOC_Os01g68510.1/OsNPF2.5
Sevir.1G284000.1/SvNPF7.1	LOC_Os02g46460.1/OsNPF7.9
Sevir.1G289500.1/SvNPF7.2	LOC_Os02g47090.1/OsNPF7.2
Sevir.7G233400.1/SvNPF7.9	LOC_Os02g47090.1/OsNPF7.2
Sevir.9G311100.1/SvNPF7.11	LOC_Os02g47090.1/OsNPF7.2
Sevir.1G301800.1/SvNPF7.6	LOC_Os02g48570.1/OsNPF7.11
Sevir.4G174300.1/SvNPF7.8	LOC_Os02g48570.1/OsNPF7.11
Sevir.9G333900.1/SvNPF6.5	LOC_Os03g01290.1/OsNPF6.4
Sevir.9G580800.1/SvNPF6.7	LOC_Os03g01290.1/OsNPF6.4
Sevir.9G226300.1/SvNPF5.14	LOC_Os03g04570.1/OsNPF5.3
Sevir.9G551100.1/SvNPF5.16	LOC_Os03g04570.1/OsNPF5.3
Sevir.9G480700.1/SvNPF8.16	LOC_Os03g13240.1/OsNPF8.6
Sevir.9G134900.1/SvNPF2.10	LOC_Os03g48180.1/OsNPF2.4
Sevir.9G112000.1/SvNPF8.6	LOC_Os03g51050.1/OsNPF8.5
Sevir.9G480700.1/SvNPF8.16	LOC_Os03g51050.1/OsNPF8.5
Sevir.9G029500.1/SvNPF5.13	LOC_Os03g60850.1/OsNPF5.9
Sevir.7G115400.1/SvNPF4.7	LOC_Os04g36040.1/OsNPF4.2
Sevir.1G213900.1/SvNPF6.1	LOC_Os04g39030.1/OsNPF6.6
Sevir.7G156300.2/SvNPF4.8	LOC_Os04g41400.1/OsNPF4.9
Sevir.7G233400.1/SvNPF7.9	LOC_Os04g50930.1/OsNPF7.6
Sevir.1G289500.1/SvNPF7.2	LOC_Os04g50940.1/OsNPF7.4
Sevir.3G003800.1/SvNPF5.2	LOC_Os04g59480.1/OsNPF5.27
Sevir.5G401900.3/SvNPF5.7	LOC_Os04g59480.1/OsNPF5.27
Sevir.3G292300.1/SvNPF5.5	LOC_Os05g27010.1/OsNPF5.2
Sevir.3G249200.1/SvNPF3.2	LOC_Os05g34000.1/OsNPF3.3
Sevir.5G401900.3/SvNPF5.7	LOC_Os05g35594.1/OsNPF5.12
Sevir.1G321400.1/SvNPF5.1	LOC_Os06g13200.1/OsNPF5.10
Sevir.4G106500.1/SvNPF5.6	LOC_Os06g13200.1/OsNPF5.10
Sevir.4G117800.1/SvNPF3.6	LOC_Os06g15370.1/OsNPF3.1
Sevir.1G301800.1/SvNPF7.6	LOC_Os06g21900.1/OsNPF7.10
Sevir.4G174300.1/SvNPF7.8	LOC_Os06g21900.1/OsNPF7.10
Sevir.4G242800.1/SvNPF4.3	LOC_Os06g38294.1/OsNPF4.11
Sevir.2G392400.1/SvNPF7.7	LOC_Os07g41250.1/OsNPF7.1
Sevir.6G055800.1/SvNPF6.4	LOC_Os08g05910.1/OsNPF6.3
Sevir.9G480800.1/SvNPF8.17	LOC_Os10g02080.1/OsNPF8.10
Sevir.9G303900.1/SvNPF8.13	LOC_Os10g02100.1/OsNPF8.8
Sevir.9G303300.2/SvNPF8.9	LOC_Os10g02210.1/OsNPF8.12
Sevir.9G480700.1/SvNPF8.16	LOC_Os10g02240.1/OsNPF8.15
Sevir.9G226300.1/SvNPF5.14	LOC_Os10g33170.1/OsNPF5.4
Sevir.9G551100.1/SvNPF5.16	LOC_Os10g33170.1/OsNPF5.4
Sevir.9G333900.1/SvNPF6.5	LOC_Os10g40600.1/OsNPF6.5
Sevir.9G580800.1/SvNPF6.7	LOC_Os10g40600.1/OsNPF6.5
Sevir.1G289500.1/SvNPF7.2	LOC_Os10g42870.1/OsNPF7.7
Sevir.9G311100.1/SvNPF7.11	LOC_Os10g42870.1/OsNPF7.7
Sevir.8G085900.1/SvNPF4.11	LOC_Os11g12740.1/OsNPF4.1
Sevir.8G108000.1/SvNPF4.12	LOC_Os11g17970.1/OsNPF4.8
Sevir.3G094100.2/SvNPF4.1	LOC_Os12g12934.1/OsNPF4.4
Sevir.2G071000.1/SvNPF2.1	LOC_Os12g44100.1/OsNPF2.2
Sevir.3G424500.1/SvNPF2.5	LOC_Os12g44100.1/OsNPF2.2
Sevir.9G134900.1/SvNPF2.10	LOC_Os12g44100.1/OsNPF2.2
