# Supplementary material for: Genome-wide identification and characterization of the NPF genes provide new insight into low nitrogen tolerance in Setaria
Source: Front Plant Sci. 2022 Dec 14;13:1043832. doi: 10.3389/fpls.2022.1043832 (PMC9795848; doi:10.3389/fpls.2022.1043832)
Supplement: Supplementary Figure 1 — Chromosome location and distribution analysis of the SiNPF genes. Tandem duplicated genes are linked by a red curve. [file DataSheet_1.zip › Supplementary Data Sheet 4.xlsx]

## Sheet: Sheet1
Gene_ID	seed	seedling	Leaf1	Leaf2	leaf3	Leaf4	Panicle1	Panicle2	Panicle3	Root	Stem
Si0g05510.1/SiNPF3.1	0	0.0632363	0.00781203	0	0.194133	0.342439	0.127046	0.0571312	0.0203237	0.16939	0.265084
Si0g08150.1/SiNPF2.1	0	0.0108917	0.00854441	0	0.074261	0.0357307	0.0425106	0	0.0439425	0	0.0431758
Si0g08180.1/SiNPF2.2	0	0.0407905	0.0154584	0	0	0.0642695	0.0192274	0	0	0	0.0112171
Si0g08230.1/SiNPF5.1	0	0.0113807	0	0	0	0.012493	0	0.0112108	0	0	0.0107191
Si1g21740.1/SiNPF6.1	2.86583	38.9967	89.9195	45.4087	74.4913	43.6293	90.7856	139.879	58.6743	7.89225	119.484
Si1g28350.1/SiNPF7.1	0.0527029	10.1926	3.23215	15.1424	9.03526	16.2783	9.1366	22.3205	13.9681	56.9336	24.501
Si1g29190.1/SiNPF5.2	0.663506	0.0684861	0.00994586	0.187748	0.0113031	0.0115416	0	0.047066	0.195942	47.6342	1.58523
Si1g30990.1/SiNPF7.2	19.1372	5.95362	0.718954	0.33281	0.778446	0.550391	12.3392	9.94761	17.8509	1.3081	14.041
Si1g32220.1/SiNPF7.3	4.84303	30.7503	10.4023	0.890786	37.811	60.1851	28.5191	20.0236	41.7088	26.9786	14.7412
Si1g32230.1/SiNPF7.4	1.25732	1.12693	0.367663	0.121323	0.576333	1.4882	0.170619	0.443183	0.606858	0.240779	0.233214
Si1g32240.1/SiNPF7.5	0.171042	0.181584	0.0306999	0	0.00952923	0.0893306	0.0754681	0.0502108	0.138681	0.108275	0.0737175
Si1g32250.1/SiNPF7.6	0.454668	0.376968	0.109934	0.00397822	0.193788	0.287045	0.370085	0.0741933	0.349258	0.297917	0.158476
Si2g07520.1/SiNPF2.3	0.0246068	0.196665	0.124087	0.856547	2.38252	1.24358	0.12092	0.753457	2.40524	0.0640102	0.0575336
Si2g38080.1/SiNPF7.7	11.8571	15.9599	12.0353	20.4587	22.3909	18.8201	23.4985	19.5831	12.6509	11.843	21.458
Si3g01280.1/SiNPF5.3	2.72293	22.3143	14.1569	4.62374	49.9823	62.526	23.5962	35.9134	18.1412	13.4717	42.0193
Si3g03410.1/SiNPF2.4	0.0165397	0	0.0110864	0.0076675	0	0	0.177626	0.0134813	0	0.0583396	0.11003
Si3g09770.1/SiNPF4.1	0.576718	1.20747	1.16278	0.171366	1.93847	3.04171	0.172467	0.232653	0.314625	5.49515	10.4642
Si3g09780.1/SiNPF4.2	0.013275	5.8157	11.2906	6.10458	3.4703	4.32917	0.844711	4.84739	1.3166	36.5959	131.883
Si3g22590.1/SiNPF5.4	13.1545	58.2977	44.411	20.5518	63.7404	62.7669	26.8568	28.9658	30.9283	19.6448	53.7074
Si3g23700.1/SiNPF3.2	1.13544	9.80979	9.4537	12.7764	39.1049	27.4367	12.5854	27.5926	22.3218	62.6944	24.4008
Si3g23710.1/SiNPF3.3	0.0123481	0	0	0	0	0	0	0	0.00963124	0.0108932	0
Si3g23720.1/SiNPF3.4	1.07992	2.30111	0.231964	0	0	0	0.213147	0.149636	0.487865	0.0130305	3.98443
Si3g23730.1/SiNPF3.5	0.184447	0.0943588	0	0	0.120467	0.0393423	0.0421505	0	0	0	0.243821
Si3g23740.1/SiNPF3.6	11.5733	2.83995	7.1685	80.4143	0.875891	0.526517	12.1572	70.5711	35.6911	3.17315	6.91991
Si3g23750.1/SiNPF3.7	4.91695	4.67009	3.39051	2.70866	0.0216019	0.0131006	9.95036	5.88815	0.79618	0.0711153	3.87762
Si3g27550.1/SiNPF2.5	0.0525443	0.0207248	0	0	0	0.0580185	0.197077	0	0	0.181736	0.0327772
Si3g27570.1/SiNPF2.6	0.0355828	1.36749	0.314628	0.0101187	0.0158131	0	1.94528	0.404228	0.435313	0.596759	2.87284
Si3g27600.1/SiNPF2.7	0.414574	2.63857	0.562034	0.220194	0.036201	0.0295741	3.2703	5.12147	0.498337	0.0294274	1.51456
Si3g27640.1/SiNPF5.5	0.084988	0.275986	0.00834874	0	0.0861715	0.0461908	0.0102617	0	0	0.0121406	0.655862
Si4g09490.1/SiNPF5.6	0.167265	18.4671	24.4823	21.7976	58.076	63.0035	1.10697	6.88881	6.67116	31.4598	11.9257
Si4g10420.1/SiNPF3.8	9.18531	8.17373	7.25057	7.18911	14.6216	14.8608	19.3449	58.0862	56.5042	1.37874	14.3327
Si4g12840.1/SiNPF7.8	0	0	0	0	0	0	0	0.438747	8.84081	0	0
Si4g22250.1/SiNPF4.3	19.4386	6.50352	8.00246	9.75734	25.144	23.4852	10.7	27.7999	33.1057	18.4307	6.7651
Si5g07510.1/SiNPF6.2	8.62088	57.3262	9.0005	3.60789	184.93	164.034	156.465	152.682	115.795	0.229674	113.335
Si5g10290.1/SiNPF8.1	492.46	33.6094	12.9383	4.04281	26.7706	35.5206	38.5939	47.5281	63.5424	16.8795	29.2606
Si5g10300.1/SiNPF8.2	0	0.0576389	0	0.0620017	0.691136	1.42016	0	0	0.0254495	0	0.0137737
Si5g19410.1/SiNPF8.3	0.257032	0.701025	0.0983589	0.213606	0.122632	0.0345821	2.70958	1.58679	0.639845	3.91498	1.28205
Si5g20360.1/SiNPF6.3	0.37642	27.0237	73.7227	85.9609	2.04601	3.33139	3.75308	3.61308	0.0930871	72.3139	25.7492
Si5g28840.1/SiNPF8.4	0.0705393	0.00901603	0.0408251	0	0.0785895	0.0698985	0.0163931	0	0.019199	0	0
Si5g32240.1/SiNPF4.4	0.0280641	0.0267295	0.00719529	0	0	0.0189362	0.0192658	0.0177173	0.0739961	2.43697	0.0778376
Si5g33130.1/SiNPF1.1	1.52809	4.78848	1.80996	7.01394	1.32765	1.08191	20.8002	38.0333	48.4213	2.55734	5.00557
Si5g33140.1/SiNPF1.2	0.650224	6.46002	12.1582	17.959	4.00827	1.67371	30.8885	21.0624	14.4092	4.23337	13.7906
Si5g39670.1/SiNPF5.7	35.8603	6.68579	0.530829	1.14355	12.912	19.8774	44.9151	108.896	114.963	22.0521	31.8531
Si5g39680.1/SiNPF5.8	27.854	0.52738	0.184249	0.0978035	0.648711	0.332509	0.0607076	2.68802	78.6596	1.96151	0.74207
Si5g39690.1/SiNPF5.9	0.124225	1.00951	0.990271	0.976224	2.05989	1.66878	0.276759	0.341409	0.1018	3.15603	1.64984
Si5g39700.1/SiNPF5.10	1.85795	0.325102	0.183063	0.106582	0.475626	0.312873	0.107941	0.110962	0.227116	1.99376	0.550045
Si5g39710.2/SiNPF5.11	0.0724486	0.725849	0.0288571	0.106664	0.163994	0.0892096	0.116919	0.09081	0.0950764	18.4048	0.249191
Si5g39720.1/SiNPF5.12	2.49284	25.2559	21.0288	17.6246	72.6697	39.4123	60.114	52.6804	12.613	18.1062	38.7895
Si5g39730.1/SiNPF5.13	11.4858	11.7195	11.6841	21.0325	17.9463	20.3283	0.575205	1.15226	2.57032	13.1827	7.35968
Si5g41730.1/SiNPF8.5	20.8271	41.7259	40.8697	38.8962	40.1724	30.3712	27.5646	31.7692	6.09958	0.0758766	55.6731
Si5g42340.1/SiNPF2.8	2.35897	10.7745	43.115	94.3735	12.0032	11.7137	3.57873	4.29026	2.01366	2.14069	5.68594
Si5g45770.1/SiNPF2.9	0.218388	0.438553	0.166097	0.13768	0.0449517	0.0389098	0.451989	1.60374	0.560691	27.3197	1.06229
Si6g02920.2/SiNPF4.5	4.37768	18.7997	1.19058	0.970095	0.0748328	0.132082	20.6099	12.0678	1.12721	0.0649797	27.8809
Si6g06290.1/SiNPF6.4	14.6717	88.4428	32.6544	34.5702	122.093	120.004	179.379	155.871	42.0177	84.4631	210.516
Si6g12360.1/SiNPF4.6	0.184775	0.0856862	0.00676157	0	0.0239696	0.00946145	0	0	0	0.0796827	0.146955
Si6g12910.1/SiNPF4.7	0	0	0	0	0	0	0	0	0	0	0
Si7g12260.1/SiNPF4.8	7.39933	6.03975	3.60451	3.05764	2.82855	1.89293	2.18048	1.93868	0.3954	26.1669	4.39248
Si7g16260.1/SiNPF4.9	0.469486	4.0234	3.21661	1.97708	8.87945	13.0699	4.34207	6.18757	7.83156	0.484242	3.53862
Si7g16270.1/SiNPF4.10	1.03434	2.08257	0.782724	0.389278	0.157429	0.208715	4.95358	6.56435	0.518344	1.44013	4.18382
Si7g16280.1/SiNPF4.11	0.165061	0	0	0	0.00824645	0.0955325	0.525962	0	0	0	0
Si7g23220.1/SiNPF7.9	6.26332	16.5783	31.2249	8.20555	9.3446	22.5403	1.40284	3.99092	8.50788	24.9062	5.43683
Si7g23230.1/SiNPF7.10	0.566398	6.41236	0.137103	0.0389281	1.85901	7.1605	0.880367	1.52703	4.26478	3.523	1.24112
Si8g08880.1/SiNPF4.12	0.741334	12.6542	1.96314	1.21007	1.01931	0.433505	10.9991	19.6255	13.3127	215.353	47.0749
Si8g10670.1/SiNPF4.13	1.72747	5.76865	3.97529	6.56766	8.31539	14.0509	12.8585	20.5723	8.38805	31.6797	23.3051
Si8g11510.1/SiNPF1.3	0.0136552	0	0	0	0	0.0328527	0.249759	0.0389623	0.0205961	0.948647	0.49771
Si8g11640.1/SiNPF1.4	0.0117448	0	0	0	0.0367703	0.0701765	0.157534	0	0	0	0
Si9g03840.1/SiNPF5.14	0.295484	18.8396	21.5171	5.51177	0.956279	2.22	0.747871	5.05343	4.26617	237.61	24.6939
Si9g10280.1/SiNPF2.10	0.164368	1.56692	0.581951	0.0954841	0.126453	0.838505	0.0531971	0.465836	3.84692	1.60911	0.031646
Si9g11400.1/SiNPF8.6	58.8858	17.3713	14.6337	19.513	47.6131	45.9238	19.0347	24.2437	17.3971	17.8974	21.6151
Si9g13430.1/SiNPF2.11	93.2668	222.274	46.5974	18.6217	181.184	243.458	402.502	274.585	103.673	148.111	528.392
Si9g22120.1/SiNPF5.15	20.5507	55.6141	63.6181	31.6085	87.3829	76.74	13.8966	44.6475	44.3741	30.5311	38.846
Si9g22140.1/SiNPF5.16	0.913844	13.9371	0.369154	0.0867579	0.903849	1.73907	23.1496	8.9052	6.10083	0.329775	7.83403
Si9g26270.1/SiNPF8.7	0	0	0	0	0	0	0	0	0	0	0
Si9g29380.3/SiNPF8.8	0.80942	4.75185	5.50859	39.1462	37.8507	35.5484	18.5954	26.5923	13.2956	22.9829	5.79846
Si9g29420.1/SiNPF8.9	1.36516	4.6196	1.46869	1.96144	0.482965	0.513027	13.4061	6.21929	0.671323	6.1579	8.16234
Si9g29450.1/SiNPF8.10	2.60907	5.92805	3.70454	5.37603	7.10858	4.70009	6.07315	4.049	1.19536	6.11016	10.4351
Si9g29460.1/SiNPF8.11	2.99691	21.9566	35.6225	49.5929	46.3526	33.0426	18.3891	14.113	2.86197	0.304696	36.5691
Si9g29480.1/SiNPF8.12	0.571361	2.66836	0.0330031	0.0194473	0.00666392	0	0.338925	0.197647	2.66325	0	6.39056
Si9g29490.1/SiNPF8.13	0.165694	0.233681	0.00579436	0.0613576	0.0185182	0.0869595	0	0	0	0.0717005	0.202834
Si9g30230.1/SiNPF7.11	9.44841	29.5798	12.2083	15.8333	6.65653	8.74088	67.189	87.094	38.7554	3.67974	50.915
Si9g30240.1/SiNPF7.12	14.2933	45.846	27.7808	20.2076	51.3658	55.7425	35.3771	41.1955	28.8905	21.5941	49.3503
Si9g31060.1/SiNPF8.14	0.181837	5.6453	3.09401	7.38819	46.6337	37.6677	20.7478	40.1911	26.9107	15.4891	12.3107
Si9g32650.1/SiNPF6.5	8.25536	185.271	129.676	14.947	44.8196	27.743	4.0765	2.38774	0.779374	8.36138	42.4424
Si9g32660.1/SiNPF6.6	0.242616	45.0085	28.9618	0.702825	99.1507	64.1289	0.0610564	0.688222	3.46423	2.54382	67.2618
Si9g46590.1/SiNPF8.15	4.70592	6.54813	12.3997	8.28602	9.13856	6.45326	2.68029	3.64268	3.61392	4.5877	4.11422
Si9g46600.1/SiNPF8.16	0.705621	0.615716	0	0	0.016812	0	7.50635	3.06842	0	0.0545823	1.07116
Si9g46620.1/SiNPF8.17	0.948012	2.12785	2.36927	2.22374	3.24687	3.7277	2.57216	3.98355	4.2947	1.98074	2.71438
Si9g46630.1/SiNPF8.18	6.128	6.93967	4.04058	12.5838	7.40218	8.49264	11.4592	11.8929	8.66735	9.17636	10.7659
Si9g46640.1/SiNPF8.19	4.26253	5.68801	3.99026	7.8127	11.5604	11.7123	4.94167	6.80832	5.64449	9.14853	7.96965
Si9g53060.1/SiNPF5.17	31.9782	53.5768	26.1049	50.5581	217.467	275.816	150.143	222.306	213.801	12.345	102.677
Si9g56050.1/SiNPF6.7	0.0760548	1.46501	0.71463	0.763157	0.916444	0.388687	1.82292	0.883646	0.141318	0.820323	1.46053
Si9g56350.1/SiNPF7.13	1.01032	3.10829	3.31371	4.9277	6.04828	6.6188	2.54392	3.97083	6.36851	4.39076	3.14639
