# Supplementary material for: Genome-wide identification and characterization of the NPF genes provide new insight into low nitrogen tolerance in Setaria
Source: Front Plant Sci. 2022 Dec 14;13:1043832. doi: 10.3389/fpls.2022.1043832 (PMC9795848; doi:10.3389/fpls.2022.1043832)
Supplement: Supplementary Figure 1 — Chromosome location and distribution analysis of the SiNPF genes. Tandem duplicated genes are linked by a red curve. [file DataSheet_1.zip › Supplementary Data Sheet 5.xlsx]

## Sheet: Sheet1
gene name	NPF ID	10min	N10min	10min_vs_N10min log2FoldChange	30min	N30min	30min_vs_N30min log2FoldChange	2h	N2h	2h_vs_N2h log2FoldChange	8h	N8h	8h_vs_N8h log2FoldChange	24h	N24h	24h_vs_N24h log2FoldChange	72h	N72h	72h_vs_N72h log2FoldChange	Y10min	YN10min	Y10min_vs_YN10min log2FoldChange	Y30min	YN30min	Y30min_vs_YN30 minlog2FoldChange	Y2h	YN2h	Y2h_vs_YN2h log2FoldChange	Y8h	YN8h	Y8h_vs_YN8h log2FoldChange	Y24h	YN24h	Y24h_vs_YN24h log2FoldChange	Y72h	YN72h	Y72h_vs_YN72h log2FoldChange
Si0g05510.1	SiNPF3.1	0.949856	2.83535	-1.48521	2.15333	3.20049	-0.556857	1.51412	0.827159	0.736579	0.96957	0	2.45209	1.4348	0.778705	0.911085	0	0.882891	-2.52017	1.91187	1.70098	0.196924	1.33787	1.87064	-0.472547	0	2.6002	-3.83894	0.928693	1.04125	-0.195129	3.17757	2.07183	0.63462	0.895474	0.299754	1.48148
Si0g08150.1	SiNPF2.1	0.389609	0	1.08174	0	0	0	0	0.370219	-0.798956	0	0	0	0.353302	0.347077	-0.0677695	0	0	0	0	0	0	0.664224	0.339822	0.936872	0	0	0	1.26245	0	2.70532	0	0.36125	-0.865099	1.55041	0.625631	1.31226
Si0g08180.1	SiNPF2.2	0.637067	0	1.94326	0	0	0	0	0.27572	-0.798996	0	0.327075	-0.953016	0.706604	0	1.78409	0	0	0	3.81359	1.70176	1.16287	3.53471	0.68988	2.41471	0	1.25489	-2.75213	1.35679	2.10695	-0.636828	2.43729	3.167	-0.338874	0	1.4926	-3.25819
Si0g08230.1	SiNPF5.1	0	0	0	0	0	0	0	0	0	0	0	0	0	0	0	0	0	0	0	0	0	0	0.339822	-0.849232	0	0.270585	-0.843226	0	0	0	0.358226	0	1.0584	0	0.312815	-1.01243
Si1g21740.1	SiNPF6.1	591.951	211.961	1.48366	655.652	140.523	2.22169	201.441	130.355	0.626072	26.8106	29.6416	-0.142442	68.6183	34.9245	0.975167	99.3673	40.8106	1.30421	1671.47	861.386	0.956353	1815.55	790.251	1.19999	915.751	554.817	0.72298	1770.3	513.52	1.78545	1441.31	679.204	1.08554	946.279	1231.72	-0.380294
Si1g28350.1	SiNPF7.1	2234.39	2566.23	-0.199804	2506.51	3296.01	-0.395028	1401.91	2107.99	-0.588441	2203.35	1651.66	0.415638	2606.68	1333.9	0.966528	608.877	801.634	-0.395533	262.047	328.435	-0.325986	216.873	312.559	-0.526543	182.815	195.636	-0.0976912	571.234	349.176	0.709786	190.181	288.457	-0.599604	374.823	212.057	0.823777
Si1g29190.1	SiNPF5.2	93.9486	125.872	-0.424636	69.8191	81.1903	-0.218059	48.4461	91.8705	-0.919696	160.21	145.953	0.134568	185.226	149.724	0.307216	148.649	97.8173	0.604297	1.0274	1.86568	-0.912832	1.44231	0.623548	1.1252	0	4.19209	-4.52897	2.24195	3.55455	-0.644869	4.50504	0	4.62727	15.2666	1.49877	3.42458
Si1g30990.1	SiNPF7.2	11.3873	13.3611	-0.205903	1.30193	5.39994	-2.058	1.02676	9.6019	-3.13524	15.1449	20.3264	-0.426483	14.2749	18.0366	-0.340885	0	0.662887	-1.92294	170.262	139.662	0.285631	55.3525	134.484	-1.28169	86.47	164.406	-0.927085	73.7672	283.76	-1.944	125.367	231.995	-0.886012	95.39	103.351	-0.111392
Si1g32220.1	SiNPF7.3	6601.91	6859.81	-0.0552786	9195.38	6897.06	0.414936	3573.05	2672.7	0.418824	1475.47	1617.03	-0.132031	1060.49	1767.39	-0.736884	3187.46	2650.69	0.266547	1467.87	935.861	0.649295	1833.24	1128.95	0.699358	1883.38	1336.62	0.494523	337.149	280.615	0.264991	1723.25	484.573	1.83026	1239.31	692.554	0.83921
Si1g32230.1	SiNPF7.4	508.601	525.508	-0.0470587	2117.22	1762.22	0.264805	194.807	72.0271	1.43688	140.844	66.1579	1.09031	48.3452	34.8949	0.470558	132.143	89.8975	0.56087	87.4169	24.257	1.85044	180.157	28.8257	2.64267	23.6169	16.5534	0.500037	11.8917	3.46367	1.76588	28.3062	4.34067	2.69175	175.666	34.8658	2.32857
Si1g32240.1	SiNPF7.5	834.423	781.769	0.0941104	2389.76	1923.79	0.31293	153.167	65.388	1.22892	77.8648	70.5279	0.14319	41.6144	61.7939	-0.571064	33.3789	29.5871	0.194503	27.2096	7.3269	1.89562	54.0384	8.16429	2.72844	2.08023	3.74133	-0.917632	3.20689	1.41092	1.17752	4.77605	1.39145	1.79648	8.79905	1.52643	2.38339
Si1g32250.1	SiNPF7.6	401.858	408.502	-0.0240808	1213.62	818.21	0.56882	185.861	121.749	0.610159	129.571	99.0026	0.386648	144.561	131.261	0.139423	42.55	27.6025	0.644267	44.6185	14.1081	1.66018	93.741	16.2401	2.52527	9.85436	5.16066	0.876135	4.59993	3.48945	0.380167	15.0351	3.57038	2.0989	35.0174	11.8049	1.56107
Si2g07520.1	SiNPF2.3	0.324278	0	1.08227	0	0	0	0	0	0	0.625867	0	1.85078	0	0.347077	-1.02957	4.7899	1.96813	1.28168	11.6743	9.19498	0.346516	18.3971	1.54106	3.55008	12.5054	2.50979	2.33053	3.14167	0.712235	2.15606	8.73529	0.7225	3.64695	23.6526	15.7408	0.583772
Si2g38080.1	SiNPF7.7	458.358	464.367	-0.0172069	449.26	479.952	-0.0956378	347.281	392.236	-0.178258	336.354	348.364	-0.0581683	418.644	373.314	0.165216	580.913	575.356	0.0152867	655.029	648.915	0.0143261	559.723	612.157	-0.129563	627.075	636.04	-0.0209582	713.343	775.09	-0.120368	809.134	759.97	0.0867017	580.628	551.082	0.0761227
Si3g01280.1	SiNPF5.3	1148.77	1272.64	-0.147971	1054.51	1069.35	-0.0199426	787.861	776.22	0.0217518	866.374	805.401	0.105208	1121.43	985.029	0.18717	1066.31	954.12	0.161748	616.261	724.007	-0.233433	661.862	721.931	-0.12533	959.69	661.149	0.536807	891.191	465.464	0.936958	1016.32	687.7	0.562794	616.627	394.313	0.646812
Si3g03410.1	SiNPF2.4	2.28932	2.03729	0.165542	3.86441	1.85208	1.06053	0	0	0	0	0	0	0	2.12293	-3.42839	0	0	0	0	0.247458	-0.465319	0	0.339822	-0.849244	0	0	0	0	0	0	0	0	0	0.529528	0	1.73923
Si3g09770.1	SiNPF4.1	73.6581	70.7325	0.052704	73.7	67.0297	0.137922	78.8468	106.352	-0.433742	78.0637	106.394	-0.444312	103.127	86.8949	0.247052	82.2972	65.1315	0.353048	15.497	12.1519	0.331419	13.9535	14.548	-0.0585799	13.0286	14.9734	-0.220866	33.8111	13.3351	1.33827	11.6663	13.8074	-0.236232	13.4066	10.6104	0.387811
Si3g09780.1	SiNPF4.2	4.86295	10.4307	-1.08527	3.8561	27.6603	-2.83471	11.0452	38.7159	-1.79312	7.24434	6.94469	0.0442105	5.73627	6.20527	-0.129638	3.65702	4.9739	-0.461471	57.7081	90.3093	-0.64852	114.062	75.1141	0.60324	69.5719	50.6288	0.458201	266.563	93.8771	1.50563	83.9534	108.586	-0.371096	30.9392	23.9455	0.386249
Si3g22590.1	SiNPF5.4	2099.44	2252.42	-0.101624	1877.58	2003.27	-0.0934641	1977.45	2040.21	-0.0450439	1547.37	1723.93	-0.155851	1933.59	1963.91	-0.022466	1210.52	1039.27	0.222113	1956.96	2038.13	-0.058817	2501.19	1999.81	0.322648	3434.68	1825.6	0.911769	1707.55	924.624	0.884993	2820.47	1957.16	0.527011	1776.13	1394.53	0.348948
Si3g23700.1	SiNPF3.2	148.552	159.93	-0.105483	128.219	182.008	-0.501854	55.3528	175.046	-1.65912	93.7876	93.8827	0.000943268	139.625	96.7343	0.528906	184.898	133.177	0.479938	797.355	1084.61	-0.444083	1180.34	875.913	0.430266	1688.3	721.876	1.22568	1084.84	457.282	1.24627	1285.54	842.362	0.609863	884.76	579.769	0.60984
Si3g23710.1	SiNPF3.3	0	0	0	0	0	0	0	0	0	0	0	0	0	0	0	0	0	0	0	0	0	0	0	0	0	0	0	0	0	0	0	0.7225	-1.8399	0	0	0
Si3g23720.1	SiNPF3.4	377.297	452.289	-0.261849	348.636	482.789	-0.469701	530.745	544.74	-0.0373405	531.121	582.628	-0.13351	715.212	658.595	0.11895	105.044	151.029	-0.521699	64.8214	68.8028	-0.0880678	39.9231	77.047	-0.945612	36.5148	54.6977	-0.583743	38.6431	65.9898	-0.771377	42.6911	96.5045	-1.17462	108.597	110.592	-0.0203243
Si3g23730.1	SiNPF3.5	28.0675	26.4805	0.083053	18.8797	42.9934	-1.188	9.20126	21.6361	-1.21762	15.6232	32.5777	-1.05359	28.9585	57.4445	-0.987494	52.6813	34.5351	0.625354	2.12508	1.61822	0.295856	0.664224	2.3075	-1.70434	0.288038	0.654937	-0.779087	0	3.17398	-3.66571	0.681308	1.46785	-0.921966	3.42921	0.938446	2.0296
Si3g23740.1	SiNPF3.6	130.139	89.6985	0.543987	125.855	81.2537	0.630632	84.9465	75.7483	0.16493	124.274	46.69	1.41386	151.731	55.131	1.45951	1501.3	833.124	0.849388	45.6624	46.2956	-0.0148467	30.3292	35.8604	-0.240538	48.0294	21.6174	1.16556	313.58	130.512	1.26385	36.4714	31.8562	0.200694	51.8556	57.2909	-0.141127
Si3g23750.1	SiNPF3.7	0	0.376671	-0.841156	0.851398	0.370417	1.0634	0	0.55144	-1.62686	2.79192	1.45475	1.08038	0.719295	1.47286	-1.05432	13.7498	13.4377	0.0236546	236.247	307.434	-0.379981	205.146	299.893	-0.54775	150.85	235.116	-0.64025	271.068	337.94	-0.318237	181.482	266.28	-0.552478	76.8136	144.317	-0.908516
Si3g27550.1	SiNPF2.5	27.0689	42.9497	-0.66246	14.1639	26.673	-0.911139	10.0793	6.78602	0.58097	19.5082	12.5735	0.625468	39.363	41.7549	-0.0837814	18.021	13.1296	0.438957	0	0.493359	-1.37051	1.71513	0.68988	1.4082	1.06829	0.270585	1.62101	0.420817	0	1.32523	0.399621	0.36125	0.0966531	0.25204	0	0.911107
Si3g27570.1	SiNPF2.6	40.9467	44.9338	-0.140123	47.6332	38.6283	0.301276	31.3254	36.4341	-0.22405	25.6713	14.8973	0.777098	39.7352	28.9321	0.45574	3.57076	3.04127	0.361123	49.4542	40.3048	0.289147	52.4769	32.3631	0.693797	45.0607	27.1586	0.734095	49.1418	39.2115	0.325346	39.8755	32.1868	0.315548	28.7556	29.2564	-0.00198728
Si3g27600.1	SiNPF2.7	13.1108	10.1899	0.370707	21.8265	7.02733	1.61857	16.0624	10.8374	0.577782	12.7414	4.84101	1.3845	19.6635	5.58483	1.8127	0	0.331443	-0.994382	148.9	125.225	0.248894	159.253	103.733	0.618446	78.4951	83.5011	-0.088671	132.065	91.1505	0.534889	89.5514	102.239	-0.187608	19.644	24.5558	-0.304736
Si3g27640.1	SiNPF5.5	0.312789	0.753341	-0.927279	0	0	0	0	0.55144	-1.55478	0.656637	0.327075	0.916713	0	0	0	0	0	0	3.78742	2.3036	0.721046	3.64617	1.59715	1.19823	2.23801	3.64711	-0.696221	0	2.43464	-3.29046	0.681308	2.43517	-1.82115	10.6008	7.58601	0.491227
Si4g09490.1	SiNPF5.6	801.559	940.673	-0.230842	746.283	617.808	0.272872	1281.3	913.384	0.488465	1811.51	1905.89	-0.073061	1297.32	2170.69	-0.742626	298.924	458.147	-0.613138	356.116	613.175	-0.784224	403.991	463.898	-0.199459	775.551	696.588	0.154587	2146.03	1031.18	1.05723	873.028	583.343	0.581684	1055.87	758.391	0.477671
Si4g10420.1	SiNPF3.8	24.8255	21.9201	0.214834	25.7571	19.8656	0.376167	40.9415	21.3867	0.91406	14.7366	11.8205	0.262885	22.921	16.108	0.508776	18.9413	25.5377	-0.449164	309.525	363.139	-0.231157	373.534	366.295	0.0284396	690.813	324.506	1.09	517.866	217.025	1.25442	364.866	284.781	0.357555	382.751	396.728	-0.05214
Si4g12840.1	SiNPF7.8	0	0	NA	0	0	NA	0	0	NA	0	0	NA	0	0	NA	0	0	NA	0	0	NA	0	0	NA	0	0	NA	0	0	NA	0	0	NA	0	0	NA
Si4g22250.1	SiNPF4.3	1238.2	1072.05	0.208172	1998.3	986.746	1.01835	1200.05	771.01	0.638686	1210.18	778.737	0.636262	1231.82	982.344	0.326592	338.006	366.851	-0.116329	310.135	320.276	-0.0458261	476.11	355.06	0.423738	551.761	273.889	1.01052	433.723	187.109	1.21245	333.314	249.714	0.416858	313.067	231.437	0.435972
Si5g07510.1	SiNPF6.2	5.77405	10.2029	-0.757252	5.60029	9.77025	-0.786611	1.58669	10.3208	-2.7665	2.13843	2.30285	-0.154773	2.83371	3.75767	-0.391998	3.37954	0	4.4294	656.077	688.915	-0.0708404	500.243	638.808	-0.352664	537.046	538.605	-0.00427359	674.12	622.426	0.115063	806.181	711.08	0.18119	599.879	623.243	-0.0539232
Si5g10290.1	SiNPF8.1	2158.33	1607.21	0.425913	2275.41	1540.71	0.562599	1068.14	611.744	0.802055	574.724	555.312	0.0499107	1279.4	801.044	0.675539	2269.45	3743.72	-0.722625	903.707	1077.08	-0.253426	1135.31	992.416	0.193829	1386.86	764.219	0.860117	770.235	693.745	0.150389	1097.83	1005.91	0.126083	834.838	613.198	0.445395
Si5g10300.1	SiNPF8.2	0.713887	1.27235	-0.863603	1.71935	0	3.03011	0	0	0	0.656637	0.327075	0.909912	1.4294	0.391159	1.82776	0	0	0	0.366286	0.493359	-0.420702	1.76736	0.283726	2.33908	2.01803	0.870543	1.16761	3.07631	1.38382	1.15499	2.88963	0.36125	2.98059	4.27501	3.93672	0.125676
Si5g19410.1	SiNPF8.3	275.772	255.602	0.109898	274.3	253.788	0.112009	187.569	160.041	0.232683	288.654	209.38	0.463364	361.961	234.021	0.62881	192.071	245.884	-0.35073	21.9888	26.4763	-0.268396	23.5354	28.1633	-0.260745	16.2235	21.6006	-0.441796	29.327	27.801	0.0781771	16.0886	28.1751	-0.806287	20.3201	31.5646	-0.587376
Si5g20360.1	SiNPF6.3	74.5793	45.9191	0.709543	51.6053	50.9442	0.022043	71.5458	72.9719	-0.0296896	58.5591	44.5698	0.398503	78.0124	114.345	-0.551002	0.849659	0.562322	0.572082	272.576	412.434	-0.598239	233.044	341.792	-0.552639	500.457	529.827	-0.0827361	888.685	551.503	0.688237	409.264	1035.9	-1.33959	111.684	310.385	-1.47176
Si5g28840.1	SiNPF8.4	0	0	0	0	0	0	0	0	0	0	0	0	0	0	0	0	0	0	0.348126	0.46603	-0.372699	0	0	0	0	0	0	0	0	0	0.716452	0.296274	0.964791	0.321717	0.299754	-0.0506857
Si5g32240.1	SiNPF4.4	6.36516	9.33293	-0.546061	8.12133	5.35914	0.603274	4.77175	4.4459	0.0885165	9.64045	9.3803	0.0632435	9.65119	10.74	-0.148364	2.53179	6.87696	-1.4568	0.714413	0.21935	1.41354	0	0	0	1.07414	0.325564	1.63248	0	0.342567	-0.598356	0.399621	0	1.05845	0	0	0
Si5g33130.1	SiNPF1.1	94.3788	79.2271	0.254501	65.1282	69.6606	-0.0954749	61.4363	62.668	-0.0255202	41.2614	56.2281	-0.448343	78.729	50.6385	0.637201	33.2572	30.6481	0.134249	125.963	107.799	0.225608	178.428	89.5032	0.992732	104.505	86.2752	0.275841	60.2866	56.0766	0.102512	102.491	73.1448	0.487947	269.546	147.955	0.8624
Si5g33140.1	SiNPF1.2	8.90983	13.0373	-0.538145	24.8642	16.5702	0.588851	4.45731	10.0423	-1.11345	1.25173	4.41175	-1.79473	0.360595	2.1634	-2.52592	38.3207	0	7.99566	276.43	117.487	1.2345	277.649	75.9259	1.86928	89.4085	45.0969	0.988574	178.182	51.5542	1.78885	172.592	36.9017	2.2288	145.015	160.81	-0.150881
Si5g39670.1	SiNPF5.7	641.925	774.69	-0.271861	464.204	575.168	-0.309104	1076.73	790.379	0.44556	840.813	1135.09	-0.432325	950.17	3846.28	-2.0172	904.354	828.406	0.127381	144.439	176.807	-0.292895	81.931	208.953	-1.35007	288.368	226.881	0.346059	167.436	256.91	-0.616868	149.724	274.562	-0.873839	412.694	231.015	0.842191
Si5g39680.1	SiNPF5.8	135.641	82.6348	0.717804	124.938	92.9026	0.429441	93.9337	69.319	0.44575	94.7358	70.206	0.435525	152.093	57.3751	1.40688	82.7612	53.524	0.634836	10.8419	13.8537	-0.360749	20.7788	20.8682	-0.0199428	31.434	11.9811	1.41131	27.2663	13.3364	1.02799	14.8809	11.6914	0.362866	7.06139	16.1973	-1.20241
Si5g39690.1	SiNPF5.9	51.2879	47.6709	0.111122	69.6252	72.948	-0.0656965	87.1273	82.9655	0.0761661	87.6871	49.8591	0.812614	63.6862	48.2944	0.399119	87.621	61.8094	0.505877	110.365	141.623	-0.360449	190.829	138.181	0.467917	254.108	144.049	0.816668	188.811	100.467	0.910763	172.829	113.884	0.601978	73.7582	77.1452	-0.0567036
Si5g39700.1	SiNPF5.10	153.46	150.374	0.0303786	208.486	184.086	0.179695	243.537	175.576	0.474754	157.169	158.168	-0.00438261	126.045	161.504	-0.358634	149.132	118.942	0.329566	6.1099	7.84597	-0.401573	5.5368	6.49589	-0.213231	16.5837	5.65928	1.56515	8.75021	3.87266	1.15847	5.78044	6.19263	-0.0774459	4.57005	7.05951	-0.572939
Si5g39710.2	SiNPF5.11	738.859	724.173	0.0286199	787.726	646.953	0.28415	515.74	489.961	0.0740792	729.644	830.677	-0.186235	648.488	906.858	-0.483727	725.52	626.694	0.212655	5.9047	3.26376	0.802029	1.05091	4.72513	-2.19583	3.88237	6.14216	-0.590304	3.97603	3.89579	0.0617075	5.39397	3.90093	0.456988	6.34222	3.59778	0.865393
Si5g39720.1	SiNPF5.12	495.072	418.031	0.243683	460.167	358.216	0.361666	336.695	294.804	0.192321	283.941	223.998	0.344738	433.328	213.831	1.01919	308.986	163.426	0.927656	910.843	904.907	0.0089126	922.959	874.747	0.0774769	1250.23	730.25	0.775602	1300.45	456.342	1.5107	1106.77	847.986	0.384032	742.525	963.295	-0.37565
Si5g39730.1	SiNPF5.13	532.007	515.752	0.0463656	480.46	508.499	-0.081223	426.813	429.91	-0.0135998	683.921	540.425	0.338636	582.804	699.721	-0.262684	1069.3	1037.7	0.0410697	859.541	907.501	-0.0783219	956.255	1005.21	-0.0710093	1043.83	1055.3	-0.0174639	1327.44	933.065	0.508797	1076.05	846.95	0.344438	876.865	763.171	0.200313
Si5g41730.1	SiNPF8.5	50.3972	51.439	-0.0213547	58.8173	79.8817	-0.438027	18.1409	104.517	-2.52685	9.00515	6.00772	0.616783	8.95785	5.63252	0.670586	2.82456	1.73725	0.718307	1111.35	1108.23	0.0040771	1394.58	1295.51	0.106312	1740.66	1300.07	0.42104	937.604	525.667	0.834799	1116.94	1118.45	-0.00207436	512.227	812.847	-0.66529
Si5g42340.1	SiNPF2.8	10.5367	11.752	-0.143139	12.0437	15.1249	-0.337336	10.3812	10.7369	-0.00751966	9.29713	15.2477	-0.754165	11.4504	12.9896	-0.189782	61.7146	52.4317	0.224765	535.658	691.324	-0.367842	615.965	567.961	0.117261	546.783	646.322	-0.240875	1836.47	1030.07	0.834236	732.527	431.819	0.763096	244.974	397.212	-0.698588
Si5g45770.1	SiNPF2.9	68.8213	87.071	-0.338232	85.8017	94.131	-0.132089	48.9013	37.6122	0.380053	80.8057	84.9854	-0.0736238	84.7547	145.151	-0.775849	37.7948	38.2776	-0.0287471	14.0567	19.1221	-0.442884	8.24121	17.9667	-1.10778	17.7071	18.0085	-0.0206583	25.3727	11.6385	1.11807	11.778	12.221	-0.0595318	12.3221	18.1073	-0.521653
Si6g02920.2	SiNPF4.5	177.999	173.662	0.0345469	160.489	211.772	-0.399659	217.825	208.303	0.0653124	205.044	237.664	-0.212808	286.826	298.637	-0.0583629	64.6693	142.052	-1.13845	523.56	559.147	-0.0951645	378.629	569.547	-0.588908	385.799	482.754	-0.323435	388.246	439.515	-0.179254	461.419	508.735	-0.140009	555.834	812.625	-0.547021
Si6g06290.1	SiNPF6.4	2948.25	2169.45	0.442581	4051.16	2328.87	0.798675	2925.78	2127.44	0.459812	1677.02	1364.4	0.297054	2171.63	2038.65	0.0911597	416.527	520.783	-0.319176	1732.59	1779.53	-0.0389369	1714.36	1691.95	0.0190508	1997.07	1489.02	0.423686	2100.29	1158.49	0.85824	1564.94	1303.98	0.263709	2317.03	1928.25	0.26578
Si6g12360.1	SiNPF4.6	1.26265	1.97192	-0.637134	0	0	0	0	0	0	1.25173	1.97577	-0.689243	0.353302	2.99341	-2.96156	1.12524	3.659	-1.73548	1.92885	1.70254	0.205573	1.44231	1.41863	-0.0591535	1.64436	2.00786	-0.308729	2.14762	1.0657	1.0426	4.85259	0.592547	2.91494	2.82333	0.50881	2.3964
Si6g12910.1	SiNPF4.7	0	0	0	0	0	0	0	0.370219	-0.798956	0	0	0	0	0	0	0	0	0	0	0	0	0	0	0	0	0	0	0	0	0	0	0	0	0	0	0
Si7g12260.1	SiNPF4.8	1537.61	1061.67	0.534418	2253.53	1378.63	0.709003	1008.58	451.319	1.16045	286.459	296.894	-0.0510107	519.396	270.361	0.941846	370.609	320.517	0.21231	173.38	64.4439	1.42721	269.72	76.0541	1.82385	101.254	54.727	0.880467	57.2029	37.5541	0.607368	64.539	73.1473	-0.182719	70.0546	50.1093	0.481036
Si7g16260.1	SiNPF4.9	38.1378	30.2514	0.322061	40.6482	32.9113	0.301607	46.0101	34.1494	0.44833	39.3922	34.4346	0.170258	55.3723	46.8996	0.241519	371.592	270.764	0.45216	345.58	383.216	-0.14937	341.632	444.312	-0.379825	917.776	580.661	0.65928	369.466	322.645	0.196469	493.113	357.167	0.463938	313.964	411.787	-0.38902
Si7g16270.1	SiNPF4.10	1646.44	1949	-0.243766	1741.4	1610.23	0.112943	899.335	1055.48	-0.231071	1501.6	1045.39	0.521987	1391.16	1131.33	0.29833	1511.82	1501.67	0.00998186	164.323	177.635	-0.113884	180.066	147.353	0.289971	157.275	165.287	-0.0717856	280.536	192.531	0.543259	144.975	127.885	0.183598	122.468	69.418	0.82854
Si7g16280.1	SiNPF4.11	0.779218	0.376671	1.20431	0	0.822448	-1.79634	0.39063	0	1.12454	0	0	0	0	0	0	0	0	0	0	0	0	0	0	0	0	0	0	0	0	0	0	0	0	0	0	0
Si7g23220.1	SiNPF7.9	538.015	634.118	-0.237477	378.362	453.616	-0.261324	719.419	672.374	0.0977026	762.308	667.968	0.190913	784.491	613.002	0.356033	680.714	286.413	1.25166	542.506	794.877	-0.551303	665.744	751.025	-0.174157	1747.67	918.388	0.928115	1467.12	638.29	1.20064	738.829	620.958	0.250273	1644.5	1070.43	0.619694
Si7g23230.1	SiNPF7.10	63.9251	48.6811	0.394861	110.191	75.8212	0.541468	136.776	44.3459	1.63078	109.891	34.0562	1.69304	68.342	25.3616	1.42867	137.412	41.2294	1.75479	91.4403	97.31	-0.0902678	167.78	75.9769	1.1417	87.543	67.2238	0.382407	72.6861	54.5666	0.412683	69.052	81.6072	-0.234466	180.317	147.207	0.286703
Si8g08880.1	SiNPF4.12	609.971	720.84	-0.240604	658.036	536.54	0.294564	1774.64	767.319	1.20978	1104.57	1025.56	0.107104	1003.7	1388.5	-0.468191	659.532	478.813	0.462246	233.548	319.345	-0.451526	118.867	461.477	-1.95634	177.149	376.724	-1.08915	275.211	300.14	-0.125554	149.464	274.697	-0.876354	300.508	186.664	0.690477
Si8g10670.1	SiNPF4.13	729.461	877.967	-0.268278	680.936	619.442	0.136453	722.358	698.741	0.0476147	1306.64	827.627	0.657564	993.641	765.43	0.376514	1021.23	864.777	0.240694	283.658	404.125	-0.510284	305.939	282.567	0.11406	605.682	431.504	0.489706	670.601	381.054	0.815689	439.224	247.545	0.826936	635.305	412.607	0.626797
Si8g11510.1	SiNPF1.3	0.625579	2.46773	-1.91773	1.71934	0.411224	2.06943	0.318063	1.38363	-1.79573	2.42411	5.58889	-1.21092	0.719295	0.738235	-0.0467391	0.56644	3.71728	-2.74986	0	0.21935	-0.465335	0.329757	0	1.07431	0	0	0	0.464346	0	1.32523	0.340654	0	1.05845	1.3111	1.2382	0.117768
Si8g11640.1	SiNPF1.4	0	0	0	0	0	0	0	0	0	0	0	0	0	0	0	0	0	0	0.366286	1.23418	-1.77674	0	0	0	0	0	0	0	0	0	0	0	0	0	0	0
Si9g03840.1	SiNPF5.14	437.755	541.748	-0.308623	685.251	535.884	0.354884	1708.69	762.259	1.16476	800.513	964.7	-0.269035	976.907	1341.58	-0.457655	201.101	111.665	0.853815	391.171	489.18	-0.322356	767.712	423.555	0.858095	1216.4	424.279	1.51948	1098.24	621.211	0.822008	579.972	708.717	-0.28921	262.174	268.516	-0.0305793
Si9g10280.1	SiNPF2.10	4.0014	3.56461	0.109614	4.68264	0.740833	2.63397	6.98294	1.24326	2.42872	4.99541	1.14621	2.03017	2.1344	2.64633	-0.299613	171.045	48.6539	1.82042	31.7005	20.496	0.627721	66.8082	15.938	2.06831	19.5533	12.4908	0.637	20.3516	3.16043	2.69047	26.2051	8.54721	1.62414	23.5944	8.55292	1.45213
Si9g11400.1	SiNPF8.6	2113.85	2101.97	0.00765712	1910.78	1778.15	0.103764	2765.6	2080.62	0.41025	2624.1	1684.46	0.638367	2239.35	1951.23	0.198849	2806.18	3441.85	-0.295049	1089.3	1315.27	-0.272029	1227.85	1288.64	-0.0693613	1809.24	1298.26	0.478874	1780.07	1182.11	0.59067	1993.39	1078.97	0.885267	1845.95	1122.76	0.716917
Si9g13430.1	SiNPF2.11	13730.7	12840.9	0.0966631	12909.6	11619	0.151979	12445.8	10355	0.265359	9496.33	7033.24	0.433214	11160.7	8354.24	0.417843	3423.13	4561.68	-0.414107	7664.63	7158.86	0.0984502	8392.15	6804.14	0.302629	8585.08	6103.92	0.49209	8055.44	4648.35	0.793231	7910.61	5564.87	0.507495	6673.23	6893.29	-0.0465546
Si9g22120.1	SiNPF5.15	1164.67	1063.95	0.130409	871.984	783.755	0.153922	918.661	478.356	0.941358	629.648	287.949	1.1291	1115.48	335.248	1.73428	3637.72	667.51	2.44704	2203.1	1857.9	0.245838	4418	2253.91	0.970939	1390.81	1018.06	0.449864	2510.34	774.743	1.69608	3353.23	882.835	1.9253	1592.4	965.891	0.720889
Si9g22140.1	SiNPF5.16	27.8402	26.395	0.0828094	38.6356	16.8514	1.19933	19.6632	9.81018	1.01742	11.9746	9.7601	0.330434	22.49	9.87477	1.17589	63.878	21.3365	1.61231	220.739	198.723	0.151528	64.927	269.502	-2.05537	47.9318	204.003	-2.0841	14.366	173.403	-3.59125	129.264	255.295	-0.979748	163.495	168.932	-0.0482107
Si9g26270.1	SiNPF8.7	0	0	NA	0	0	NA	0	0	NA	0	0	NA	0	0	NA	0	0	NA	0	0	NA	0	0	NA	0	0	NA	0	0	NA	0	0	NA	0	0	NA
Si9g29380.3	SiNPF8.8	124.784	120.779	0.0471992	149.111	133.218	0.162708	175.423	154.612	0.181662	142.046	148.4	-0.0670907	146.825	104.373	0.494166	236.47	206.954	0.196392	189.004	305.349	-0.691234	257.962	211.868	0.283007	1791.43	545.652	1.71507	754.088	282.75	1.4155	629.086	215.561	1.5452	1068.7	526.609	1.02077
Si9g29420.1	SiNPF8.9	947.989	1178.57	-0.314163	1021.6	967.223	0.0789364	531.886	573.726	-0.110955	595.311	713.656	-0.260181	818.023	612.76	0.417046	457.078	683.505	-0.581545	130.83	140.885	-0.10706	143.472	124.437	0.204613	119.665	116.576	0.0389806	172.166	127.746	0.430629	155.493	107.549	0.533601	305.026	234.28	0.38254
Si9g29450.1	SiNPF8.10	535.074	672.603	-0.330514	745.877	722.252	0.0463901	638.318	679.807	-0.0908813	737.249	869.782	-0.238508	697.24	813.334	-0.22212	257.284	323.132	-0.327597	407.165	440.428	-0.113953	386.267	463.253	-0.262201	381.758	590.431	-0.629676	679.924	476.133	0.51407	352.425	394.132	-0.160608	549.548	519.714	0.0832979
Si9g29460.1	SiNPF8.11	21.0605	26.1743	-0.312175	17.5777	44.8533	-1.3409	18.3094	36.3772	-0.980381	19.5284	17.0357	0.181499	21.0778	16.5613	0.351279	14.9533	10.2456	0.56994	696.983	812.496	-0.221463	794.884	869.413	-0.12925	711.817	843.778	-0.245408	1749.15	951.547	0.878283	965.563	1028.88	-0.0916149	1058.25	1028.25	0.0420556
Si9g29480.1	SiNPF8.12	6.95627	6.36684	0.114366	9.43988	9.71961	-0.0472751	4.67501	1.06204	2.22019	9.50308	7.67496	0.287947	10.6714	4.0238	1.39706	2.8322	10.7484	-1.97237	182.253	185.214	-0.0231144	103.454	180.849	-0.805731	73.7118	147.187	-0.997101	33.2664	178.128	-2.41766	108.639	161.23	-0.568329	151.327	219.768	-0.537152
Si9g29490.1	SiNPF8.13	25.1605	22.6867	0.138606	22.6944	32.5793	-0.522438	21.3538	31.0854	-0.537635	44.3974	36.1247	0.290366	44.6936	37.9232	0.235677	19.2131	34.4653	-0.867919	9.565	7.60402	0.338337	4.92009	10.6282	-1.11732	2.88215	11.6006	-1.96528	0.471623	6.98419	-3.85012	6.97123	5.151	0.475822	7.23525	14.083	-0.9339
Si9g30230.1	SiNPF7.11	1166.25	962.31	0.277644	948.623	902.353	0.0721419	560.433	551.619	0.0231296	771.035	786.324	-0.0272609	911.792	931.039	-0.030073	586.76	557.557	0.0757788	974.968	804.895	0.276419	962.388	603.426	0.673593	560.905	433.66	0.371014	845.656	736.034	0.200003	896.585	678.666	0.401578	532.638	627.192	-0.233252
Si9g30240.1	SiNPF7.12	1450.44	1350.75	0.10212	1578.88	1337.32	0.239462	1377.65	1279.78	0.105895	1324.03	1249.69	0.0841464	1102.91	1253.86	-0.184989	1676.29	1369.84	0.292934	1515.18	1453.01	0.0607458	1705.86	1274.65	0.420501	1638.57	1312.77	0.320072	1684.3	1376.49	0.291142	1770.24	1236.66	0.517238	1668.17	1486.97	0.166037
Si9g31060.1	SiNPF8.14	12.368	12.9267	-0.0563802	9.43984	10.5826	-0.146825	2.28732	4.93767	-1.14648	2.76782	2.98364	-0.414166	7.1276	3.38096	1.08238	13.1952	5.34084	1.41149	243.393	272.358	-0.162332	262.669	218.843	0.262885	637.605	370.121	0.784357	430.579	266.188	0.693993	480.751	199.988	1.26491	595.537	454.728	0.388451
Si9g32650.1	SiNPF6.5	3556.88	6537.36	-0.878098	7991.78	13955	-0.804186	10861.8	12154.8	-0.162274	2984.08	8222.33	-1.46225	2700.14	9262.8	-1.7784	1049.76	794.817	0.403564	4477.6	5370.69	-0.262399	11643.1	9770.95	0.252904	5928.77	3445.01	0.783104	2161.98	2026.31	0.0934796	5993.97	2395.86	1.3229	363.822	444.625	-0.28819
Si9g32660.1	SiNPF6.6	277.523	403.739	-0.541182	421.167	643.141	-0.61063	309.156	359.05	-0.216822	205.418	281.032	-0.451758	185.009	454.702	-1.29706	114.348	84.9183	0.442292	624.848	623.813	0.00210349	1756.97	1155.55	0.604197	864.96	717.905	0.268321	506.051	486.613	0.0565467	1675.26	1035.07	0.694402	153.494	121.518	0.340421
Si9g46590.1	SiNPF8.15	535.755	447.81	0.258418	663.544	382.697	0.794	400.367	327.814	0.287509	323.107	281.302	0.199273	226.999	314.991	-0.472491	291.368	261.608	0.155688	2683.4	675.359	1.99056	2758.27	590.315	2.22399	514.452	307.749	0.741023	1358.62	590.47	1.20212	1224.61	277.201	2.14362	658.986	414.249	0.6668
Si9g46600.1	SiNPF8.16	2.99172	0.320348	3.16271	2.57075	2.29643	0.167227	1.57863	0.827159	0.707143	1.22411	2.12743	-0.780068	0	0.778705	-1.93857	19.6432	1.27262	3.91322	20.5011	13.0317	0.656473	11.0976	13.7254	-0.306854	5.67457	7.714	-0.453322	0.93597	8.75815	-3.26565	6.93609	15.6594	-1.15358	22.0299	43.4578	-0.972833
Si9g46620.1	SiNPF8.17	32.5294	35.3473	-0.126854	45.8807	45.6549	0.00699471	42.8096	32.2244	0.41934	22.7949	23.5241	-0.0520018	37.9326	25.2024	0.591617	34.6622	47.9547	-0.482879	57.4299	77.273	-0.425756	83.8259	76.4612	0.13274	74.5889	73.3099	0.0210096	77.3948	34.4955	1.16705	86.719	69.7458	0.315103	49.1656	35.7973	0.458863
Si9g46630.1	SiNPF8.18	255.626	259.888	-0.0225536	245.514	256.419	-0.0639302	277.394	254.398	0.125031	236.997	202.853	0.217098	212.745	241.002	-0.180337	409.172	370.928	0.139124	310.794	339.396	-0.127155	277.768	327.222	-0.235602	390.056	408.249	-0.0665557	367.02	359.68	0.0311232	394.168	255.545	0.623771	355.582	353.194	0.0119349
Si9g46640.1	SiNPF8.19	205.716	258.586	-0.335237	226.952	176.596	0.360619	172.236	195.13	-0.184098	198.662	180.251	0.136018	202.736	200.754	0.0147305	285.95	329.688	-0.207448	211.257	248.859	-0.236964	235.915	221.329	0.0941466	291.609	279.665	0.0611769	370.685	250.618	0.564732	317.69	185.571	0.773378	296.799	231.74	0.35788
Si9g53060.1	SiNPF5.17	669.398	667.486	0.00445136	441.578	482.104	-0.126903	333.452	503.431	-0.59647	416.116	364.833	0.190418	605.72	449.695	0.42961	1760.84	617.62	1.51324	2546.25	3286.43	-0.368242	3084.75	2945.21	0.0668036	5831.78	3600.96	0.695478	5294.44	2265.49	1.22465	4789.14	2401.17	0.996029	5177.11	3702.32	0.483714
Si9g56050.1	SiNPF6.7	7.61632	3.83513	1.03576	5.57546	4.30406	0.401634	4.42952	4.31604	0.0476509	3.05313	4.92756	-0.82922	5.73627	4.50313	0.349544	1.41037	2.55898	-0.87141	9.16357	7.07633	0.382867	11.0097	11.4302	-0.0578483	5.53436	11.3611	-1.08786	8.98236	5.62482	0.680208	7.81812	11.0131	-0.465984	5.06141	7.94571	-0.599896
Si9g56350.1	SiNPF7.13	45.6167	54.1542	-0.24171	42.934	56.9522	-0.404567	52.9168	40.1092	0.399566	36.7059	46.3811	-0.342338	55.4572	39.8231	0.479193	35.4576	47.3421	-0.392956	111.078	96.3092	0.206962	127.531	74.373	0.773857	135.244	115.892	0.219269	134.373	72.5607	0.888688	119.795	77.8545	0.617833	109.494	95.3817	0.197969
