# Supplementary material for: Genome-wide identification and characterization of the NPF genes provide new insight into low nitrogen tolerance in Setaria
Source: Front Plant Sci. 2022 Dec 14;13:1043832. doi: 10.3389/fpls.2022.1043832 (PMC9795848; doi:10.3389/fpls.2022.1043832)
Supplement: Supplementary Figure 1 — Chromosome location and distribution analysis of the SiNPF genes. Tandem duplicated genes are linked by a red curve. [file DataSheet_1.zip › Supplementary Data Sheet 6.xlsx]

## Sheet: Si1g21740
References allele	C	TTC	T	C	C	T	G	A	G	G	G	C	A	A	TC	G	T	CTATA	T
Alternative allele	G	T	G	T	T	G	A	G	T	A	C	T	C	T	T	T	G	C	C
SNP annotation	exonic :: Si1g21740 :: synonymous SNV :: Si1g21740:Si1g21740.1:exon3:c.G1515C:p.L505L	intronic :: Si1g21740	intronic :: Si1g21740	intronic :: Si1g21740	intronic :: Si1g21740	exonic :: Si1g21740 :: synonymous SNV :: Si1g21740:Si1g21740.1:exon2:c.A732C:p.A244A	exonic :: Si1g21740 :: synonymous SNV :: Si1g21740:Si1g21740.1:exon2:c.C39T:p.D13D	intronic :: Si1g21740	UTR5 :: Si1g21740 :: Si1g21740.1:c.-54C>A	UTR5 :: Si1g21740 :: Si1g21740.1:c.-80C>T	UTR5 :: Si1g21740 :: Si1g21740.1:c.-332C>G	UTR5 :: Si1g21740 :: Si1g21740.1:c.-641G>A	upstream :: Si1g21740	upstream :: Si1g21740	upstream :: Si1g21740	upstream :: Si1g21740	upstream :: Si1g21740	upstream :: Si1g21740	upstream :: Si1g21740
SNP positions	29089178	29090159	29090165	29090192	29090218	29091067	29091760	29091859	29091982	29092008	29092260	29092569	29092969	29093048	29093053	29093196	29093209	29093400	29093563	Number of varieties	Varieties ID	Average	Stdev
Hap_1	C/C	TTC/TTC	T/T	C/C	C/C	T/T	G/G	A/A	G/G	G/G	G/G	C/C	A/A	A/A	TC/TC	G/G	T/T	CTATA/CTATA	T/T	283	B001 : , B003 : , B004 : , B005 : , B008 : , B009 : , B010 : , B012 : , B013 : , B015 : , B020 : , B021 : , B022 : , B024 : , B025 : , B026 : , B027 : , B028 : , B030 : , B031 : , B032 : , B033 : , B034 : , B037 : , B038 : , B040 : , B041 : , B043 : , B044 : , B045 : , B046 : , B047 : , B048 : , B050 : , B051 : , B052 : , B053 : , B054 : , B055 : , B056 : , B057 : , B058 : , B059 : , B060 : , B06…
Hap_2	C/C	TTC/TTC	T/T	C/C	C/C	T/T	G/G	A/A	G/G	G/G	G/G	C/C	A/A	N/N	N/N	G/G	T/T	CTATA/CTATA	T/T	15	B016 : , B039 : , B073 : , B098 : , B157 : , B173 : , B176 : , B179 : , B195 : , B203 : , B243 : , B303 : , B364 : , B397 : , B428 :
Hap_3	C/C	TTC/TTC	T/T	C/C	C/C	T/T	G/G	A/A	T/T	A/A	C/C	T/T	C/C	T/T	T/T	G/G	G/G	C/C	C/C	11	B006 : , B007 : , B011 : , B101 : , B133 : , B389 : , B390 : , B392 : , B399 : , B400 : , B402 :
Hap_4	G/G	T/T	G/G	T/T	T/T	G/G	G/G	G/G	G/G	G/G	C/C	T/T	A/A	A/A	T/T	G/G	G/G	CTATA/CTATA	C/C	8	B109 : , B175 : , B213 : , B232 : , B237 : , B238 : , B246 : , B328 :
Hap_5	C/C	TTC/TTC	T/T	C/C	C/C	T/T	G/G	A/A	G/G	G/G	G/G	C/C	A/A	A/A	TC/TC	N/N	N/N	CTATA/CTATA	T/T	6	B126 : , B159 : , B215 : , B276 : , B293 : , B312 :
Hap_6	G/G	T/T	G/G	T/T	T/T	G/G	G/G	G/G	G/G	G/G	C/C	T/T	A/A	A/A	T/T	G/G	G/G	CTATA/CTATA	T/T	6	B042 : , B121 : , B139 : , B140 : , B147 : , B412 :
Hap_7	G/G	TTC/TTC	T/T	T/T	C/C	T/T	A/A	A/A	G/G	G/G	C/C	T/T	C/C	T/T	T/T	T/T	G/G	CTATA/CTATA	T/T	5	B506 : , B507 : , B519 : , B522 : , B531 :
Hap_8	C/C	TTC/TTC	T/T	C/C	C/C	T/T	G/G	A/A	G/G	G/G	G/G	C/C	A/A	A/A	TC/TC	N/N	T/T	CTATA/CTATA	T/T	5	B049 : , B061 : , B209 : , B249 : , JG21D :
Hap_9	N/N	TTC/TTC	T/T	C/C	C/C	T/T	G/G	A/A	G/G	G/G	G/G	C/C	A/A	A/A	TC/TC	G/G	T/T	CTATA/CTATA	T/T	3	B138 : , B169 : , B295 :
Hap_10	C/C	TTC/TTC	T/T	C/C	C/C	T/T	G/G	A/A	G/G	G/G	G/G	C/C	A/A	N/N	N/N	N/N	T/T	CTATA/CTATA	T/T	3	B155 : , B180 : , B205 :
Hap_11	G/G	TTC/TTC	T/T	T/T	T/T	T/T	A/A	A/A	T/T	A/A	C/C	T/T	C/C	T/T	T/T	T/T	G/G	C/C	T/T	3	B078 : , B515 : , B516 :
Hap_12	G/G	TTC/TTC	T/T	T/T	C/C	T/T	G/G	G/G	G/G	G/G	C/C	T/T	A/A	T/T	T/T	T/T	G/G	C/C	C/C	3	B502 : , B505 : , B536 :
Hap_13	G/G	TTC/TTC	G/G	C/C	T/T	G/G	G/G	A/A	G/G	G/G	C/C	N/N	A/A	N/N	N/N	N/N	N/N	N/N	N/N	3	B508 : , B512 : , B520 :
Hap_14	C/C	TTC/TTC	T/T	C/C	C/C	T/T	G/G	A/A	G/G	G/G	G/G	C/C	N/N	N/N	N/N	G/G	T/T	CTATA/CTATA	T/T	3	B171 : , B177 : , B262 :
Hap_15	G/G	TTC/TTC	T/T	T/T	C/C	T/T	G/G	G/G	G/G	G/G	C/C	C/C	A/A	A/A	TC/TC	G/G	G/G	CTATA/CTATA	C/C	3	B528 : , B535 : , B537 :
Hap_16	C/C	TTC/TTC	T/T	C/C	C/C	T/T	G/G	A/A	G/G	G/G	G/G	N/N	A/A	A/A	TC/TC	G/G	T/T	CTATA/CTATA	T/T	3	B023 : , B135 : , B297 :
Hap_17	G/G	TTC/TTC	T/T	T/T	C/C	T/T	A/A	A/A	G/G	A/A	C/C	T/T	C/C	A/A	T/T	G/G	G/G	C/C	T/T	2	B523 : , B526 :
Hap_18	G/G	TTC/TTC	T/T	T/T	C/C	T/T	G/G	A/A	G/G	G/G	C/C	T/T	C/C	T/T	T/T	T/T	G/G	C/C	T/T	2	B151 : , B524 :
Hap_19	C/C	TTC/TTC	T/T	C/C	C/C	T/T	G/G	A/A	G/G	G/G	G/G	C/C	A/A	A/A	TC/TC	G/G	N/N	CTATA/CTATA	T/T	2	B125 : , B301 :
Hap_20	C/C	TTC/TTC	T/T	C/C	C/C	T/T	G/G	A/A	G/G	G/G	G/G	C/C	A/A	A/A	TC/TC	G/G	T/T	N/N	T/T	2	B062 : , B112 :
Hap_21	G/G	TTC/TTC	T/T	T/T	T/T	T/T	A/A	A/A	G/G	G/G	C/C	T/T	C/C	T/T	T/T	T/T	G/G	C/C	C/C	2	B529 : , B530 :
Hap_22	C/C	TTC/TTC	T/T	C/C	C/C	T/T	G/G	A/A	G/G	G/G	G/G	C/C	A/A	N/N	N/N	N/N	N/N	CTATA/CTATA	T/T	2	B019 : , B197 :
Hap_23	G/G	TTC/TTC	T/T	T/T	C/C	T/T	G/G	A/A	T/T	A/A	C/C	T/T	C/C	T/T	T/T	G/G	G/G	C/C	C/C	1	B527 :
Hap_24	G/G	TTC/TTC	T/T	T/T	C/C	T/T	A/A	A/A	T/T	A/A	C/C	T/T	C/C	T/T	T/T	T/T	G/G	C/C	C/C	1	B134 :
Hap_25	C/C	TTC/TTC	T/T	C/C	C/C	T/T	G/G	A/A	G/G	G/G	G/G	C/C	A/A	A/A	TC/TC	G/G	T/T	CTATA/CTATA	N/N	1	B085 :
Hap_26	G/G	TTC/TTC	T/T	T/T	C/C	T/T	G/G	A/A	G/G	G/G	C/C	T/T	C/C	T/T	T/T	T/T	G/G	CTATA/CTATA	C/C	1	B511 :
Hap_27	G/G	T/T	G/G	T/T	T/T	G/G	G/G	G/G	G/G	G/G	C/C	T/T	A/A	A/A	T/T	G/G	T/T	CTATA/CTATA	T/T	1	B416 :
Hap_28	G/G	TTC/TTC	G/G	C/C	T/T	G/G	G/G	A/A	G/G	G/G	C/C	N/N	N/N	N/N	N/N	N/N	N/N	N/N	N/N	1	B503 :
Hap_29	G/G	T/T	G/G	T/T	T/T	G/G	G/G	G/G	G/G	G/G	C/C	T/T	A/A	N/N	N/N	G/G	G/G	CTATA/CTATA	C/C	1	B194 :
Hap_30	G/G	TTC/TTC	T/T	T/T	C/C	T/G	G/G	A/A	G/G	G/G	C/C	T/T	A/C	A/A	T/T	G/G	G/G	C/C	T/C	1	B534 :
Hap_31	C/C	TTC/TTC	T/T	C/C	C/C	T/T	N/N	A/A	G/G	G/G	G/G	C/C	A/A	A/A	TC/TC	G/G	T/T	CTATA/CTATA	T/T	1	B325 :
Hap_32	N/N	TTC/TTC	T/T	C/C	C/C	T/T	G/G	A/A	T/T	A/A	C/C	T/T	C/C	T/T	T/T	G/G	G/G	C/C	C/C	1	B393 :
Hap_33	C/C	N/N	N/N	C/C	C/C	T/T	G/G	A/A	G/G	G/G	G/G	C/C	A/A	A/A	TC/TC	G/G	T/T	CTATA/CTATA	T/T	1	B277 :
Hap_34	G/G	TTC/TTC	T/T	T/T	C/C	T/T	A/A	A/A	G/G	A/A	C/C	T/T	C/C	T/T	T/T	T/T	G/G	C/C	C/C	1	B504 :
Hap_35	C/C	TTC/TTC	T/T	C/C	C/C	G/G	G/G	G/G	G/G	G/G	C/C	T/T	N/N	N/N	N/N	N/N	N/N	CTATA/CTATA	C/C	1	B163 :
Hap_36	G/G	TTC/TTC	T/T	T/T	C/C	T/T	A/A	A/A	T/T	A/A	C/C	T/T	C/C	T/T	T/T	T/T	G/G	C/C	T/T	1	B513 :
Hap_37	G/G	TTC/TTC	T/T	T/T	C/C	T/T	G/A	A/A	G/G	G/G	C/C	T/T	C/C	T/T	T/T	T/T	G/G	CTATA/C	T/T	1	B517 :
Hap_38	G/G	T/T	G/G	T/T	T/T	G/G	G/G	G/G	G/G	G/G	C/C	N/N	A/A	A/A	T/T	G/G	G/G	CTATA/CTATA	C/C	1	B224 :
Hap_39	G/G	TTC/TTC	T/T	T/T	C/C	T/T	A/A	A/A	G/G	G/G	C/C	C/C	A/A	A/A	TC/TC	G/G	G/G	CTATA/CTATA	C/C	1	B250 :
Hap_40	G/G	TTC/TTC	T/T	T/T	C/T	T/T	A/A	A/A	G/G	G/G	C/C	C/T	A/C	A/T	TC/T	G/T	G/G	CTATA/C	C/C	1	B532 :
Hap_41	G/G	TTC/TTC	T/T	T/T	C/C	G/G	G/G	A/A	G/G	G/G	C/C	T/T	A/A	A/A	T/T	G/G	G/G	C/C	T/T	1	B521 :
Hap_42	N/N	TTC/TTC	T/T	C/C	C/C	T/T	G/G	A/A	G/G	G/G	G/G	C/C	N/N	N/N	N/N	N/N	N/N	CTATA/CTATA	T/T	1	B164 :
Hap_43	G/G	TTC/TTC	T/T	T/T	C/C	T/T	A/A	A/A	G/G	G/G	C/C	T/T	C/C	T/T	T/T	T/T	G/G	C/C	C/C	1	B518 :
Hap_44	N/N	T/T	G/G	T/T	T/T	G/G	G/G	G/G	G/G	G/G	C/C	T/T	A/A	A/A	N/N	G/G	G/G	CTATA/CTATA	C/C	1	B196 :
Hap_45	C/C	TTC/TTC	T/T	C/C	C/C	T/T	G/G	A/A	T/T	A/A	C/C	T/T	C/C	T/T	T/T	G/G	N/N	C/C	C/C	1	B096 :
Hap_46	G/G	T/T	G/G	T/T	T/T	G/G	G/G	G/G	G/G	G/G	C/C	T/T	N/N	N/N	N/N	G/G	G/G	CTATA/CTATA	C/C	1	B183 :
Hap_47	G/G	TTC/TTC	T/T	T/T	C/C	T/T	G/A	A/A	G/G	G/G	C/C	T/T	C/C	T/T	T/T	T/T	G/G	CTATA/CTATA	T/C	1	B510 :
Hap_48	C/C	TTC/TTC	T/T	C/C	C/C	T/T	G/G	A/A	G/G	G/G	G/G	C/C	N/N	A/A	TC/TC	G/G	T/T	CTATA/CTATA	T/T	1	B097 :
Hap_49	G/G	T/T	T/T	T/T	T/T	T/T	G/G	A/A	G/G	A/A	C/C	C/C	A/A	A/A	TC/TC	G/G	G/G	CTATA/CTATA	C/C	1	B533 :
Hap_50	G/G	T/T	T/T	T/T	C/C	T/T	G/G	G/G	G/G	G/G	C/C	C/C	A/A	A/A	TC/TC	G/G	G/G	CTATA/CTATA	C/C	1	B525 :
Hap_51	G/G	TTC/TTC	T/T	T/T	C/T	T/T	G/A	A/G	G/T	G/A	C/C	T/T	C/C	A/T	T/T	G/T	G/G	C/C	C/C	1	B509 :
Hap_52	G/G	TTC/TTC	T/T	T/T	T/T	T/T	A/A	A/A	T/T	A/A	C/C	T/T	C/C	T/T	T/T	T/T	G/G	C/C	C/C	1	B501 :
Hap_53	C/C	TTC/TTC	T/T	C/C	C/C	T/T	G/G	A/A	T/T	A/A	C/C	T/T	N/N	N/N	N/N	N/N	N/N	C/C	C/C	1	B002 :

## Sheet: Si1g28350
References allele	T	A	G	G	G	A	G	T	G	G	G	C	G	T	C	G	C	T	G
Alternative allele	C	G	T	A	A	G	A	C	A	A	A	T	C	C	T	A	T	C	A
SNP annotation	downstream :: Si1g28350	downstream :: Si1g28350	downstream :: Si1g28350	downstream :: Si1g28350	downstream :: Si1g28350	downstream :: Si1g28350	downstream :: Si1g28350	downstream :: Si1g28350	UTR3 :: Si1g28350 :: Si1g28350.1:c.*291C>T	UTR3 :: Si1g28350 :: Si1g28350.1:c.*271C>T	UTR3 :: Si1g28350 :: Si1g28350.1:c.*259C>T	UTR3 :: Si1g28350 :: Si1g28350.1:c.*231G>A	UTR3 :: Si1g28350 :: Si1g28350.1:c.*158C>G	exonic :: Si1g28350 :: nonsynonymous SNV :: Si1g28350:Si1g28350.1:exon5:c.A1825G:p.S609G	exonic :: Si1g28350 :: synonymous SNV :: Si1g28350:Si1g28350.1:exon4:c.G435A:p.S145S	intronic :: Si1g28350	exonic :: Si1g28350 :: synonymous SNV :: Si1g28350:Si1g28350.1:exon2:c.G153A:p.K51K	upstream :: Si1g28350	upstream :: Si1g28350
SNP positions	35232704	35232705	35232752	35232962	35232981	35232985	35233017	35233025	35233139	35233159	35233171	35233199	35233272	35233450	35234958	35235716	35236110	35237150	35237216	Number of varieties	Varieties ID	Average	Stdev
Hap_1	T/T	A/A	G/G	G/G	G/G	A/A	G/G	T/T	G/G	G/G	G/G	C/C	G/G	T/T	C/C	G/G	C/C	T/T	G/G	273	B002 : , B006 : , B007 : , B008 : , B009 : , B010 : , B011 : , B012 : , B013 : , B015 : , B016 : , B019 : , B020 : , B021 : , B022 : , B023 : , B024 : , B025 : , B026 : , B027 : , B028 : , B030 : , B031 : , B032 : , B033 : , B034 : , B037 : , B038 : , B039 : , B040 : , B041 : , B042 : , B043 : , B044 : , B045 : , B046 : , B048 : , B049 : , B050 : , B051 : , B052 : , B053 : , B054 : , B055 : , B05…
Hap_2	C/C	G/G	T/T	A/A	A/A	A/A	A/A	C/C	A/A	A/A	A/A	T/T	C/C	C/C	T/T	A/A	T/T	C/C	A/A	78	B001 : , B003 : , B004 : , XiaoLi1 : , B124 : , B134 : , B169 : , B175 : , B198 : , B538 : , B213 : , B214 : , B215 : , B216 : , B217 : , B231 : , B232 : , B233 : , B254 : , B255 : , B257 : , B274 : , B275 : , B276 : , B277 : , B278 : , B279 : , B280 : , B281 : , B283 : , B284 : , B285 : , B286 : , B291 : , B294 : , B295 : , B298 : , B301 : , B302 : , B303 : , B305 : , B306 : , B308 : , B309 : , …
Hap_3	T/T	A/A	G/G	G/G	G/G	G/G	G/G	T/T	G/G	G/G	G/G	C/C	G/G	T/T	C/C	A/A	C/C	T/T	A/A	8	B505 : , B506 : , B507 : , B513 : , B517 : , B519 : , B522 : , B536 :
Hap_4	T/T	A/A	G/G	G/G	G/G	G/G	G/G	T/T	G/G	G/G	G/G	C/C	G/G	T/T	C/C	A/A	C/C	C/C	A/A	4	B501 : , B511 : , B518 : , B535 :
Hap_5	C/C	G/G	T/T	A/A	G/G	A/A	A/A	C/C	A/A	G/G	A/A	C/C	G/G	C/C	C/C	A/A	C/C	C/C	A/A	3	B078 : , B515 : , B516 :
Hap_6	C/C	G/G	T/T	G/G	A/A	G/G	A/A	C/C	N/N	G/G	G/G	C/C	G/G	C/C	C/C	A/A	C/C	C/C	A/A	3	B502 : , B509 : , B537 :
Hap_7	C/C	G/G	T/T	A/A	A/A	A/A	A/A	C/C	A/A	A/A	A/A	T/T	C/C	C/C	T/T	N/N	T/T	C/C	A/A	3	B253 : , B289 : , B358 :
Hap_8	T/T	A/A	G/G	G/G	G/G	A/A	G/G	T/T	G/G	G/G	G/G	C/C	G/G	T/T	C/C	N/N	C/C	T/T	G/G	2	B104 : , B249 :
Hap_9	C/C	G/G	T/T	A/A	G/G	A/A	A/A	C/C	A/A	G/G	A/A	C/C	G/G	C/C	C/C	A/A	T/T	C/C	A/A	2	B525 : , B528 :
Hap_10	T/T	A/A	G/G	G/G	G/G	A/A	G/G	T/T	N/N	G/G	G/G	C/C	G/G	T/T	C/C	G/G	C/C	T/T	G/G	2	B154 : , B229 :
Hap_11	C/C	G/G	T/T	A/A	A/A	A/A	A/A	C/C	A/A	A/A	A/A	T/T	N/N	C/C	T/T	A/A	T/T	C/C	A/A	2	B005 : , B297 :
Hap_12	T/T	A/A	G/G	G/G	G/G	G/G	G/G	C/C	A/A	G/G	G/G	C/C	G/G	C/C	C/C	A/A	C/C	C/C	A/A	2	B527 : , B529 :
Hap_13	C/C	G/G	T/T	G/G	G/G	G/G	A/A	C/C	A/A	G/G	A/A	C/C	G/G	C/C	T/T	A/A	C/C	T/T	A/A	2	B504 : , B531 :
Hap_14	C/C	G/G	T/T	A/A	A/A	A/A	A/A	C/C	A/A	A/A	A/A	T/T	C/C	N/N	T/T	A/A	T/T	C/C	A/A	2	B256 : , B287 :
Hap_15	C/C	G/G	T/T	G/G	G/G	G/G	G/G	C/C	A/A	G/G	A/A	C/C	G/G	C/C	T/T	A/A	C/C	C/C	A/A	1	B521 :
Hap_16	N/N	N/N	N/N	N/N	N/N	N/N	N/N	N/N	N/N	N/N	N/N	N/N	N/N	C/C	C/C	A/A	C/C	T/T	G/G	1	B508 :
Hap_17	T/T	A/A	G/G	G/G	G/G	G/G	G/G	T/T	G/G	G/G	G/G	C/C	G/G	T/T	C/C	G/G	C/C	T/T	A/A	1	B510 :
Hap_18	T/C	A/G	G/T	G/G	G/G	G/G	G/G	T/C	G/A	G/G	G/A	C/C	G/G	T/C	C/T	A/A	C/C	C/C	A/A	1	B534 :
Hap_19	T/T	N/N	N/N	N/N	N/N	N/N	N/N	N/N	N/N	N/N	N/N	N/N	N/N	C/C	C/C	A/A	C/C	T/T	G/G	1	B503 :
Hap_20	N/N	N/N	N/N	N/N	N/N	N/N	N/N	N/N	N/N	N/N	N/N	N/N	N/N	C/C	C/C	A/A	C/C	T/C	G/G	1	B512 :
Hap_21	N/N	N/N	N/N	N/N	N/N	N/N	N/N	N/N	N/N	N/N	N/N	N/N	G/G	C/C	C/C	A/A	C/C	T/T	G/G	1	B520 :
Hap_22	C/C	G/G	T/T	A/A	A/A	A/A	A/A	C/C	A/A	A/A	A/A	T/T	C/C	C/C	T/T	A/A	T/T	N/N	A/A	1	B304 :
Hap_23	T/T	A/A	G/G	G/G	G/G	A/A	G/G	T/T	G/G	G/G	G/G	C/C	N/N	T/T	C/C	G/G	C/C	T/T	G/G	1	B047 :
Hap_24	T/T	A/A	G/G	G/G	G/G	A/A	G/G	T/T	G/G	G/G	N/N	C/C	G/G	T/T	C/C	G/G	C/C	T/T	G/G	1	B337 :
Hap_25	C/C	G/G	N/N	G/G	G/G	G/G	A/A	C/C	A/A	G/G	A/A	C/C	G/G	C/C	T/T	A/A	C/C	T/T	A/A	1	B524 :
Hap_26	T/T	A/A	G/G	G/G	G/G	A/A	G/G	T/T	G/G	G/G	G/G	C/C	G/G	T/T	C/C	G/G	C/C	T/C	G/G	1	B412 :
Hap_27	T/T	A/A	G/G	A/A	G/G	G/G	G/G	C/C	A/A	G/G	G/G	C/C	G/G	C/C	T/T	A/A	C/C	C/C	A/A	1	B523 :
Hap_28	C/C	G/G	T/T	A/A	A/A	A/A	A/A	C/C	A/A	A/A	N/N	N/N	N/N	C/C	T/T	A/A	T/T	C/C	A/A	1	B414 :
Hap_29	T/T	A/A	G/G	G/G	G/G	N/N	G/G	T/T	G/G	G/G	G/G	C/C	G/G	T/T	C/C	A/A	C/C	T/T	A/A	1	B262 :
Hap_30	C/C	G/G	T/T	A/A	A/A	A/A	A/A	C/C	A/A	A/A	A/A	T/T	C/C	C/C	T/T	A/A	T/T	C/C	N/N	1	B261 :
Hap_31	T/T	A/A	G/G	G/G	G/G	A/A	G/G	T/T	G/G	G/G	G/G	C/C	G/G	T/T	C/C	G/G	C/C	C/C	A/A	1	B533 :
Hap_32	T/C	A/G	G/T	G/G	G/G	G/G	G/G	T/C	A/A	G/G	G/G	C/C	G/G	C/C	C/T	G/A	C/T	T/C	A/A	1	B532 :
Hap_33	C/C	G/G	T/T	G/G	N/N	N/N	N/N	N/N	N/N	G/G	G/G	C/C	G/G	C/C	C/C	A/A	C/C	C/C	A/A	1	B530 :
Hap_34	T/T	A/A	G/G	G/G	G/G	G/G	G/G	T/T	A/A	G/G	G/G	C/C	G/G	C/C	C/C	G/G	C/C	T/T	A/A	1	B526 :

## Sheet: Si1g29190
References allele	T	A	A	G	A	A	G	C	T	C	A	G	C	CCGTAGTT	T	TAGCAATGAGAACTAATAAATGATGTATCCCTACCCCTACTA	G	C	C	GGGCA	TTATGGTAGAATAACGA	T	G	A	G	T	T	C	C	C	G	G
Alternative allele	C	G	G	A	G	G	C	T	G	T	G	A	T	C	C	T	C	T	T	G	T	G	GTGCTC	AT	A	C	C	T	T	T	A	A
SNP annotation	downstream :: Si1g29180;Si1g29190	exonic :: Si1g29190 :: synonymous SNV :: Si1g29190:Si1g29190.1:exon5:c.T1398C:p.G466G	exonic :: Si1g29190 :: synonymous SNV :: Si1g29190:Si1g29190.1:exon5:c.T1354C:p.L452L	exonic :: Si1g29190 :: nonsynonymous SNV :: Si1g29190:Si1g29190.1:exon5:c.C1351T:p.R451C	intronic :: Si1g29190	intronic :: Si1g29190	intronic :: Si1g29190	intronic :: Si1g29190	intronic :: Si1g29190	intronic :: Si1g29190	intronic :: Si1g29190	intronic :: Si1g29190	intronic :: Si1g29190	intronic :: Si1g29190	intronic :: Si1g29190	intronic :: Si1g29190	exonic :: Si1g29190 :: nonsynonymous SNV :: Si1g29190:Si1g29190.1:exon4:c.C1180G:p.L394V	intronic :: Si1g29190	exonic :: Si1g29190 :: nonsynonymous SNV :: Si1g29190:Si1g29190.1:exon3:c.G436A:p.A146T	exonic :: Si1g29190 :: frameshift deletion :: Si1g29190:Si1g29190.1:exon3:c.332_335del:p.L111fs	exonic :: Si1g29190 :: frameshift deletion :: Si1g29190:Si1g29190.1:exon2:c.241_256del:p.S81fs	exonic :: Si1g29190 :: nonsynonymous SNV :: Si1g29190:Si1g29190.1:exon2:c.A157C:p.N53H	exonic :: Si1g29190 :: stopgain :: Si1g29190:Si1g29190.1:exon2:c.133_134insGAGCA:p.S45_S46delinsX	exonic :: Si1g29190 :: frameshift insertion :: Si1g29190:Si1g29190.1:exon2:c.132_133insA:p.S45fs	upstream :: Si1g29190	upstream :: Si1g29190	upstream :: Si1g29190	upstream :: Si1g29190	upstream :: Si1g29190	upstream :: Si1g29190	upstream :: Si1g29190	upstream;downstream :: Si1g29190;Si1g29200
SNP positions	35987463	35987835	35987879	35987882	35988025	35988124	35988196	35988199	35988232	35988284	35988337	35988453	35988462	35988478	35988494	35988559	35988771	35989330	35989644	35989744	35990069	35990169	35990192	35990193	35990430	35990466	35990535	35990691	35990813	35990822	35990823	35991089	Number of varieties	Varieties ID	Average	Stdev
Hap_1	T/T	G/G	A/A	G/G	A/A	A/A	G/G	C/C	T/T	C/C	A/A	G/G	C/C	CCGTAGTT/CCGTAGTT	T/T	TAGCAATGAGAACTAATAAATGATGTATCCCTACCCCTACTA/TAGCAATGAGAACTAATAAATGATGTATCCCTACCCCTACTA	G/G	C/C	C/C	GGGCA/GGGCA	TTATGGTAGAATAACGA/TTATGGTAGAATAACGA	T/T	G/G	A/A	G/G	T/T	T/T	C/C	C/C	C/C	G/G	G/G	156	B007 : , B012 : , B013 : , B015 : , B020 : , B026 : , B027 : , B028 : , B041 : , B049 : , B051 : , B052 : , B054 : , B055 : , B057 : , B059 : , B060 : , B061 : , B063 : , B064 : , B066 : , B073 : , B074 : , B075 : , B076 : , B085 : , B091 : , B092 : , B093 : , B098 : , XiaoLi1 : , B100 : , B108 : , B109 : , B124 : , B128 : , B131 : , B133 : , B137 : , B138 : , B142 : , B152 : , B154 : , B162 : , …
Hap_2	T/T	G/G	G/G	G/G	G/G	A/A	G/G	C/C	G/G	T/T	G/G	G/G	C/C	CCGTAGTT/CCGTAGTT	T/T	TAGCAATGAGAACTAATAAATGATGTATCCCTACCCCTACTA/TAGCAATGAGAACTAATAAATGATGTATCCCTACCCCTACTA	C/C	T/T	C/C	GGGCA/GGGCA	TTATGGTAGAATAACGA/TTATGGTAGAATAACGA	G/G	GTGCTC/GTGCTC	AT/AT	A/A	T/T	T/T	T/T	C/C	C/C	A/A	A/A	64	B002 : , B009 : , B011 : , B019 : , B023 : , B030 : , B033 : , B038 : , B039 : , B040 : , B043 : , B044 : , B045 : , B053 : , B101 : , B104 : , B105 : , B115 : , B120 : , B123 : , B125 : , B127 : , B135 : , B136 : , B139 : , B141 : , B143 : , B144 : , B146 : , B150 : , B153 : , B155 : , B156 : , B157 : , B158 : , B160 : , B194 : , B197 : , B200 : , B208 : , B219 : , B238 : , B240 : , B328 : , B33…
Hap_3	C/C	G/G	G/G	A/A	G/G	G/G	C/C	T/T	T/T	C/C	G/G	A/A	T/T	C/C	C/C	T/T	G/G	T/T	T/T	G/G	TTATGGTAGAATAACGA/TTATGGTAGAATAACGA	T/T	GTGCTC/GTGCTC	AT/AT	A/A	C/C	C/C	T/T	T/T	T/T	G/G	A/A	32	B022 : , B025 : , B046 : , B048 : , B050 : , B056 : , B070 : , B094 : , B113 : , B121 : , B129 : , B140 : , B145 : , B159 : , B170 : , B176 : , B185 : , B245 : , B249 : , B252 : , B262 : , B273 : , B292 : , B341 : , B342 : , B367 : , B391 : , B397 : , B403 : , B421 : , B436 : , mop1 :
Hap_4	T/T	A/A	A/A	G/G	A/A	A/A	G/G	C/C	T/T	C/C	A/A	G/G	C/C	CCGTAGTT/CCGTAGTT	T/T	TAGCAATGAGAACTAATAAATGATGTATCCCTACCCCTACTA/TAGCAATGAGAACTAATAAATGATGTATCCCTACCCCTACTA	G/G	C/C	C/C	GGGCA/GGGCA	TTATGGTAGAATAACGA/TTATGGTAGAATAACGA	T/T	G/G	A/A	G/G	T/T	T/T	C/C	C/C	C/C	G/G	G/G	26	B021 : , B058 : , B062 : , B067 : , B069 : , B080 : , B083 : , B161 : , B165 : , B166 : , B173 : , B181 : , B211 : , B224 : , B227 : , B228 : , B230 : , B239 : , B331 : , B340 : , B419 : , B420 : , B422 : , JG21g : , mop4 : , xiaomi :
Hap_5	C/C	G/G	G/G	A/A	G/G	G/G	G/G	T/T	T/T	C/C	G/G	A/A	T/T	C/C	C/C	T/T	G/G	T/T	T/T	G/G	TTATGGTAGAATAACGA/TTATGGTAGAATAACGA	T/T	GTGCTC/GTGCTC	AT/AT	A/A	C/C	C/C	T/T	T/T	T/T	G/G	A/A	22	B024 : , B037 : , B079 : , B089 : , B090 : , B112 : , B118 : , B119 : , B122 : , B126 : , B134 : , B151 : , B182 : , B183 : , B193 : , B195 : , B196 : , B205 : , B234 : , B235 : , B502 : , B514 :
Hap_6	C/C	G/G	G/G	A/A	G/G	G/G	G/G	T/T	T/T	C/C	G/G	A/A	T/T	C/C	C/C	T/T	G/G	T/T	T/T	G/G	T/T	T/T	GTGCTC/GTGCTC	AT/AT	A/A	C/C	C/C	T/T	T/T	T/T	G/G	A/A	12	B008 : , B042 : , B110 : , B111 : , B116 : , B147 : , B180 : , B258 : , B332 : , B432 : , Dgy : , Dgr :
Hap_7	C/C	G/G	G/G	A/A	G/G	A/A	G/G	C/C	T/T	C/C	A/A	G/G	C/C	CCGTAGTT/CCGTAGTT	T/T	TAGCAATGAGAACTAATAAATGATGTATCCCTACCCCTACTA/TAGCAATGAGAACTAATAAATGATGTATCCCTACCCCTACTA	G/G	C/C	C/C	GGGCA/GGGCA	TTATGGTAGAATAACGA/TTATGGTAGAATAACGA	T/T	G/G	A/A	G/G	T/T	T/T	C/C	C/C	C/C	G/G	G/G	10	B001 : , B003 : , B004 : , B010 : , B103 : , B233 : , B396 : , B504 : , B505 : , B537 :
Hap_8	T/T	G/G	G/G	G/G	G/G	A/A	G/G	C/C	T/T	C/C	G/G	G/G	C/C	CCGTAGTT/CCGTAGTT	T/T	TAGCAATGAGAACTAATAAATGATGTATCCCTACCCCTACTA/TAGCAATGAGAACTAATAAATGATGTATCCCTACCCCTACTA	G/G	T/T	C/C	GGGCA/GGGCA	TTATGGTAGAATAACGA/TTATGGTAGAATAACGA	T/T	GTGCTC/GTGCTC	AT/AT	A/A	T/T	T/T	T/T	C/C	C/C	G/G	A/A	10	B078 : , B509 : , B515 : , B516 : , B521 : , B523 : , B526 : , B529 : , B530 : , B535 :
Hap_9	T/T	G/G	A/A	G/G	G/G	A/A	G/G	C/C	T/T	C/C	A/A	G/G	C/C	CCGTAGTT/CCGTAGTT	T/T	TAGCAATGAGAACTAATAAATGATGTATCCCTACCCCTACTA/TAGCAATGAGAACTAATAAATGATGTATCCCTACCCCTACTA	G/G	C/C	C/C	GGGCA/GGGCA	TTATGGTAGAATAACGA/TTATGGTAGAATAACGA	T/T	GTGCTC/GTGCTC	AT/AT	G/G	T/T	T/T	C/C	C/C	C/C	G/G	G/G	4	B507 : , B525 : , B527 : , B528 :
Hap_10	T/T	G/G	G/G	G/G	G/G	A/A	G/G	C/C	T/T	C/C	G/G	G/G	C/C	CCGTAGTT/CCGTAGTT	T/T	TAGCAATGAGAACTAATAAATGATGTATCCCTACCCCTACTA/TAGCAATGAGAACTAATAAATGATGTATCCCTACCCCTACTA	G/G	T/T	C/C	GGGCA/GGGCA	T/T	T/T	GTGCTC/GTGCTC	AT/AT	A/A	T/T	T/T	T/T	C/C	C/C	G/G	A/A	3	B501 : , B518 : , B524 :
Hap_11	T/T	G/G	G/G	G/G	G/G	A/A	G/G	C/C	T/T	C/C	G/G	G/G	C/C	CCGTAGTT/CCGTAGTT	T/T	TAGCAATGAGAACTAATAAATGATGTATCCCTACCCCTACTA/TAGCAATGAGAACTAATAAATGATGTATCCCTACCCCTACTA	G/G	T/T	C/C	GGGCA/GGGCA	TTATGGTAGAATAACGA/TTATGGTAGAATAACGA	T/T	GTGCTC/GTGCTC	AT/AT	A/A	T/T	T/T	C/C	C/C	C/C	G/G	G/G	2	B510 : , B533 :
Hap_12	T/T	G/G	G/G	G/G	N/N	N/N	N/N	N/N	N/N	N/N	N/N	N/N	N/N	N/N	N/N	N/N	G/G	T/T	C/C	GGGCA/GGGCA	T/T	T/T	GTGCTC/GTGCTC	AT/AT	G/G	T/T	T/T	T/T	C/C	C/C	A/A	A/A	2	B503 : , B508 :
Hap_13	T/T	G/G	G/G	G/G	G/G	A/A	G/G	C/C	T/T	C/C	G/G	G/G	C/C	C/C	T/T	TAGCAATGAGAACTAATAAATGATGTATCCCTACCCCTACTA/TAGCAATGAGAACTAATAAATGATGTATCCCTACCCCTACTA	G/G	T/T	C/C	GGGCA/GGGCA	TTATGGTAGAATAACGA/TTATGGTAGAATAACGA	T/T	GTGCTC/GTGCTC	AT/AT	A/A	T/T	T/T	T/T	C/C	C/C	G/G	A/A	2	B506 : , B519 :
Hap_14	T/T	G/G	A/G	G/G	A/G	A/A	G/G	C/C	T/G	C/T	A/G	G/G	C/C	CCGTAGTT/CCGTAGTT	T/T	TAGCAATGAGAACTAATAAATGATGTATCCCTACCCCTACTA/TAGCAATGAGAACTAATAAATGATGTATCCCTACCCCTACTA	G/C	C/T	C/C	GGGCA/GGGCA	TTATGGTAGAATAACGA/TTATGGTAGAATAACGA	T/G	G/GTGCTC	A/AT	G/A	T/T	T/T	C/T	C/C	C/C	G/A	G/A	1	B016 :
Hap_15	C/C	G/G	G/G	A/A	G/G	G/G	G/G	T/T	T/T	C/C	G/G	N/N	N/N	N/N	N/N	TAGCAATGAGAACTAATAAATGATGTATCCCTACCCCTACTA/TAGCAATGAGAACTAATAAATGATGTATCCCTACCCCTACTA	G/G	T/T	T/T	G/G	TTATGGTAGAATAACGA/TTATGGTAGAATAACGA	T/T	GTGCTC/GTGCTC	AT/AT	A/A	C/C	C/C	T/T	T/T	T/T	G/G	A/A	1	B149 :
Hap_16	C/C	G/G	G/G	A/A	G/G	G/G	G/G	T/T	T/T	C/C	G/G	A/A	T/T	CCGTAGTT/C	C/C	T/T	G/G	T/T	T/T	G/G	T/T	T/T	GTGCTC/GTGCTC	AT/AT	A/A	C/C	C/C	T/T	T/T	T/T	G/G	A/A	1	JG21D :
Hap_17	C/C	G/G	G/G	A/A	G/G	G/G	C/C	T/T	T/T	C/C	G/G	A/A	T/T	C/C	C/C	T/T	G/G	T/T	T/T	N/N	TTATGGTAGAATAACGA/TTATGGTAGAATAACGA	T/T	GTGCTC/GTGCTC	AT/AT	A/A	C/C	C/C	T/T	T/T	T/T	G/G	A/A	1	B071 :
Hap_18	T/T	G/G	G/G	G/G	G/G	A/A	G/G	C/C	T/T	C/C	G/G	G/G	C/C	CCGTAGTT/CCGTAGTT	T/T	TAGCAATGAGAACTAATAAATGATGTATCCCTACCCCTACTA/TAGCAATGAGAACTAATAAATGATGTATCCCTACCCCTACTA	G/G	T/T	C/C	GGGCA/GGGCA	TTATGGTAGAATAACGA/T	T/T	GTGCTC/GTGCTC	AT/AT	A/A	T/T	T/T	T/T	C/C	C/C	G/G	A/A	1	B534 :
Hap_19	T/T	G/G	G/G	G/G	G/G	A/A	G/G	C/C	T/T	C/C	G/G	G/G	C/C	CCGTAGTT/C	T/T	TAGCAATGAGAACTAATAAATGATGTATCCCTACCCCTACTA/TAGCAATGAGAACTAATAAATGATGTATCCCTACCCCTACTA	G/G	T/T	C/C	GGGCA/GGGCA	TTATGGTAGAATAACGA/T	T/T	GTGCTC/GTGCTC	AT/AT	A/A	T/T	T/T	T/T	C/C	C/C	G/G	A/A	1	B517 :
Hap_20	C/C	G/G	G/G	A/A	G/G	G/G	G/G	T/T	T/T	C/C	G/G	A/A	T/T	C/C	C/C	T/T	G/G	T/T	T/T	N/N	TTATGGTAGAATAACGA/TTATGGTAGAATAACGA	T/T	N/N	N/N	A/A	C/C	C/C	T/T	T/T	T/T	G/G	A/A	1	B202 :
Hap_21	N/N	G/G	G/G	G/G	N/N	N/N	N/N	N/N	N/N	N/N	N/N	N/N	N/N	N/N	N/N	N/N	G/G	T/T	C/C	GGGCA/GGGCA	TTATGGTAGAATAACGA/T	T/T	GTGCTC/GTGCTC	AT/AT	G/G	T/T	T/T	T/T	C/T	C/C	A/A	A/A	1	B512 :
Hap_22	C/C	N/N	G/G	A/A	G/G	G/G	C/C	T/T	T/T	C/C	G/G	A/A	T/T	C/C	C/C	T/T	G/G	T/T	T/T	G/G	TTATGGTAGAATAACGA/TTATGGTAGAATAACGA	T/T	GTGCTC/GTGCTC	AT/AT	A/A	C/C	C/C	T/T	T/T	T/T	G/G	A/A	1	B065 :
Hap_23	T/C	G/G	G/G	G/A	G/G	A/A	G/G	C/C	T/T	C/C	A/G	G/G	C/C	CCGTAGTT/CCGTAGTT	T/T	TAGCAATGAGAACTAATAAATGATGTATCCCTACCCCTACTA/TAGCAATGAGAACTAATAAATGATGTATCCCTACCCCTACTA	G/G	C/T	C/C	GGGCA/GGGCA	TTATGGTAGAATAACGA/TTATGGTAGAATAACGA	T/T	G/GTGCTC	A/AT	G/A	T/T	T/T	C/C	C/C	C/C	G/G	G/G	1	B532 :
Hap_24	T/T	A/G	A/A	G/G	A/A	A/A	G/G	C/T	T/T	C/C	A/A	G/G	C/C	CCGTAGTT/CCGTAGTT	T/T	TAGCAATGAGAACTAATAAATGATGTATCCCTACCCCTACTA/TAGCAATGAGAACTAATAAATGATGTATCCCTACCCCTACTA	G/G	C/C	C/C	GGGCA/GGGCA	TTATGGTAGAATAACGA/TTATGGTAGAATAACGA	T/T	G/G	A/A	G/G	T/T	T/T	C/C	C/C	C/C	G/G	G/G	1	B114 :
Hap_25	T/T	G/G	A/A	G/G	A/A	A/A	G/G	C/C	T/T	C/C	A/A	G/G	C/C	CCGTAGTT/CCGTAGTT	T/T	TAGCAATGAGAACTAATAAATGATGTATCCCTACCCCTACTA/TAGCAATGAGAACTAATAAATGATGTATCCCTACCCCTACTA	G/G	C/C	C/C	GGGCA/GGGCA	TTATGGTAGAATAACGA/TTATGGTAGAATAACGA	N/N	N/N	N/N	G/G	T/T	T/T	C/C	C/C	C/C	G/G	G/G	1	B305 :
Hap_26	T/C	G/G	A/G	G/A	A/G	A/G	G/G	C/T	T/T	C/C	A/G	G/A	C/T	CCGTAGTT/C	T/C	TAGCAATGAGAACTAATAAATGATGTATCCCTACCCCTACTA/T	G/G	C/T	C/T	GGGCA/G	TTATGGTAGAATAACGA/TTATGGTAGAATAACGA	T/T	G/GTGCTC	A/AT	G/A	T/C	T/T	C/T	C/T	C/T	G/G	G/A	1	B199 :
Hap_27	T/T	G/G	A/A	G/G	A/A	A/A	G/G	C/C	T/T	C/C	A/A	G/G	C/C	CCGTAGTT/CCGTAGTT	N/N	TAGCAATGAGAACTAATAAATGATGTATCCCTACCCCTACTA/TAGCAATGAGAACTAATAAATGATGTATCCCTACCCCTACTA	G/G	C/C	C/C	GGGCA/GGGCA	TTATGGTAGAATAACGA/TTATGGTAGAATAACGA	T/T	G/G	A/A	G/G	T/T	T/T	C/C	C/C	C/C	G/G	G/G	1	B261 :
Hap_28	C/C	G/G	G/G	A/A	G/G	A/G	G/C	C/T	T/G	C/C	G/G	A/A	T/T	C/C	C/C	T/T	G/G	T/T	T/T	G/G	TTATGGTAGAATAACGA/TTATGGTAGAATAACGA	T/T	GTGCTC/GTGCTC	AT/AT	A/A	C/C	C/C	T/T	T/T	T/T	G/G	A/A	1	B177 :
Hap_29	T/T	G/G	A/A	G/G	A/A	A/A	G/G	C/C	T/T	C/C	A/A	G/G	C/C	CCGTAGTT/CCGTAGTT	T/T	TAGCAATGAGAACTAATAAATGATGTATCCCTACCCCTACTA/TAGCAATGAGAACTAATAAATGATGTATCCCTACCCCTACTA	N/N	C/C	C/C	GGGCA/GGGCA	TTATGGTAGAATAACGA/TTATGGTAGAATAACGA	T/T	G/G	A/A	G/G	T/T	T/T	C/C	C/C	C/C	G/G	G/G	1	B298 :
Hap_30	T/T	G/G	A/A	G/G	A/A	A/A	G/G	C/C	T/T	N/N	A/A	G/G	C/C	CCGTAGTT/CCGTAGTT	T/T	TAGCAATGAGAACTAATAAATGATGTATCCCTACCCCTACTA/TAGCAATGAGAACTAATAAATGATGTATCCCTACCCCTACTA	G/G	C/C	C/C	GGGCA/GGGCA	TTATGGTAGAATAACGA/TTATGGTAGAATAACGA	T/T	G/G	A/A	G/G	T/T	T/T	C/C	C/C	C/C	G/G	G/G	1	B068 :
Hap_31	C/C	G/G	G/G	A/A	G/G	G/G	G/G	T/T	T/T	C/C	G/G	A/A	T/T	C/C	C/C	T/T	G/G	T/T	T/T	G/G	T/T	T/T	GTGCTC/GTGCTC	AT/AT	G/A	T/C	T/C	T/T	T/T	T/T	G/G	A/A	1	B034 :
Hap_32	T/T	G/G	G/G	G/G	G/G	A/A	G/G	C/C	G/G	T/T	G/G	G/G	C/C	CCGTAGTT/CCGTAGTT	T/T	TAGCAATGAGAACTAATAAATGATGTATCCCTACCCCTACTA/TAGCAATGAGAACTAATAAATGATGTATCCCTACCCCTACTA	C/C	T/T	C/C	GGGCA/GGGCA	TTATGGTAGAATAACGA/TTATGGTAGAATAACGA	G/G	GTGCTC/GTGCTC	AT/AT	A/A	T/T	T/T	N/N	C/C	C/C	A/A	A/A	1	B179 :
Hap_33	C/C	G/G	G/G	A/A	G/G	G/G	G/G	T/T	T/T	C/C	G/G	N/N	N/N	N/N	N/N	N/N	G/G	T/T	T/T	N/N	T/T	T/T	GTGCTC/GTGCTC	AT/AT	A/A	C/C	C/C	T/T	T/T	T/T	G/G	A/A	1	B417 :
Hap_34	C/C	G/G	G/G	A/A	G/G	G/G	G/G	T/T	T/T	C/C	G/G	N/N	N/N	N/N	N/N	N/N	G/G	T/T	T/T	G/G	T/T	T/T	GTGCTC/GTGCTC	AT/AT	A/A	C/C	C/C	T/T	T/T	T/T	G/G	A/A	1	B184 :
Hap_35	N/N	G/G	G/G	G/G	G/G	A/A	G/G	C/C	G/G	T/T	G/G	G/G	C/C	CCGTAGTT/CCGTAGTT	T/T	TAGCAATGAGAACTAATAAATGATGTATCCCTACCCCTACTA/TAGCAATGAGAACTAATAAATGATGTATCCCTACCCCTACTA	C/C	T/T	C/C	GGGCA/GGGCA	TTATGGTAGAATAACGA/TTATGGTAGAATAACGA	G/G	GTGCTC/GTGCTC	AT/AT	A/A	T/T	T/T	T/T	C/C	C/C	A/A	A/A	1	B399 :
Hap_36	C/C	G/G	G/G	A/A	N/N	G/G	C/C	T/T	T/T	C/C	G/G	A/A	T/T	C/C	C/C	T/T	G/G	T/T	T/T	G/G	TTATGGTAGAATAACGA/TTATGGTAGAATAACGA	T/T	GTGCTC/GTGCTC	AT/AT	A/A	C/C	C/C	T/T	T/T	T/T	G/G	A/A	1	B288 :
Hap_37	T/T	G/G	A/A	G/G	A/A	N/N	G/G	C/C	T/T	C/C	A/A	G/G	C/C	CCGTAGTT/CCGTAGTT	T/T	TAGCAATGAGAACTAATAAATGATGTATCCCTACCCCTACTA/TAGCAATGAGAACTAATAAATGATGTATCCCTACCCCTACTA	G/G	C/C	C/C	GGGCA/GGGCA	TTATGGTAGAATAACGA/TTATGGTAGAATAACGA	T/T	G/G	A/A	G/G	T/T	T/T	C/C	C/C	C/C	G/G	G/G	1	B359 :
Hap_38	T/T	N/N	N/N	N/N	A/A	A/A	G/G	C/C	T/T	C/C	A/A	G/G	C/C	CCGTAGTT/CCGTAGTT	T/T	TAGCAATGAGAACTAATAAATGATGTATCCCTACCCCTACTA/TAGCAATGAGAACTAATAAATGATGTATCCCTACCCCTACTA	G/G	C/C	C/C	GGGCA/GGGCA	TTATGGTAGAATAACGA/TTATGGTAGAATAACGA	T/T	G/G	A/A	G/G	T/T	T/T	C/C	C/C	C/C	G/G	G/G	1	B232 :
Hap_39	T/T	G/G	G/G	G/G	G/G	A/A	G/G	C/C	G/G	T/T	G/G	G/G	C/C	CCGTAGTT/CCGTAGTT	T/T	TAGCAATGAGAACTAATAAATGATGTATCCCTACCCCTACTA/TAGCAATGAGAACTAATAAATGATGTATCCCTACCCCTACTA	C/C	T/T	C/T	GGGCA/GGGCA	TTATGGTAGAATAACGA/TTATGGTAGAATAACGA	G/G	GTGCTC/GTGCTC	AT/AT	A/A	T/T	T/T	T/T	C/C	C/C	A/A	A/A	1	B272 :
Hap_40	C/C	G/G	G/G	A/A	G/G	G/G	G/G	T/T	T/T	C/C	G/G	A/A	T/T	C/C	C/C	T/T	G/G	T/T	N/N	G/G	TTATGGTAGAATAACGA/TTATGGTAGAATAACGA	T/T	GTGCTC/GTGCTC	AT/AT	A/A	C/C	C/C	T/T	T/T	T/T	G/G	A/A	1	B186 :
Hap_41	C/C	G/G	G/G	A/A	G/G	G/G	C/C	T/T	T/T	C/C	G/G	A/A	T/T	C/C	C/C	T/T	G/G	T/T	T/T	G/G	TTATGGTAGAATAACGA/TTATGGTAGAATAACGA	T/T	GTGCTC/GTGCTC	AT/AT	A/A	C/C	N/N	T/T	T/T	T/T	G/G	A/A	1	B047 :
Hap_42	T/T	G/G	G/G	G/G	G/G	A/A	G/G	C/C	N/N	C/C	G/G	G/G	C/C	CCGTAGTT/CCGTAGTT	T/T	TAGCAATGAGAACTAATAAATGATGTATCCCTACCCCTACTA/TAGCAATGAGAACTAATAAATGATGTATCCCTACCCCTACTA	G/G	T/T	C/C	GGGCA/GGGCA	TTATGGTAGAATAACGA/TTATGGTAGAATAACGA	T/T	GTGCTC/GTGCTC	AT/AT	A/A	T/T	C/C	T/T	C/C	C/C	G/G	A/A	1	B536 :
Hap_43	T/T	G/G	G/G	G/G	G/G	A/A	G/G	C/C	T/T	C/C	G/G	G/G	T/T	CCGTAGTT/CCGTAGTT	T/T	TAGCAATGAGAACTAATAAATGATGTATCCCTACCCCTACTA/TAGCAATGAGAACTAATAAATGATGTATCCCTACCCCTACTA	G/G	T/T	C/C	GGGCA/GGGCA	TTATGGTAGAATAACGA/TTATGGTAGAATAACGA	T/T	GTGCTC/GTGCTC	AT/AT	A/A	T/T	T/T	T/T	C/C	C/C	G/G	A/A	1	B513 :
Hap_44	C/C	G/G	G/G	A/A	G/G	A/A	G/G	C/C	T/T	C/C	A/A	G/G	C/C	CCGTAGTT/CCGTAGTT	T/T	TAGCAATGAGAACTAATAAATGATGTATCCCTACCCCTACTA/TAGCAATGAGAACTAATAAATGATGTATCCCTACCCCTACTA	G/G	C/C	C/C	N/N	TTATGGTAGAATAACGA/TTATGGTAGAATAACGA	T/T	G/G	A/A	G/G	T/T	T/T	C/C	C/C	C/C	G/G	G/G	1	B005 :
Hap_45	C/C	N/N	G/G	A/A	G/G	G/G	G/G	T/T	T/T	C/C	G/G	A/A	T/T	C/C	C/C	T/T	G/G	T/T	T/T	G/G	TTATGGTAGAATAACGA/TTATGGTAGAATAACGA	T/T	GTGCTC/GTGCTC	AT/AT	A/A	C/C	C/C	T/T	T/T	T/T	G/G	A/A	1	B192 :
Hap_46	C/C	N/N	N/N	N/N	G/G	G/G	G/G	T/T	T/T	C/C	G/G	A/A	T/T	C/C	C/C	T/T	G/G	T/T	T/T	G/G	TTATGGTAGAATAACGA/TTATGGTAGAATAACGA	T/T	GTGCTC/GTGCTC	AT/AT	A/A	C/C	C/C	T/T	T/T	T/T	G/G	A/A	1	B032 :
Hap_47	C/C	G/G	G/G	A/A	N/N	N/N	N/N	N/N	T/T	C/C	G/G	N/N	N/N	N/N	N/N	N/N	G/G	T/T	T/T	G/G	TTATGGTAGAATAACGA/TTATGGTAGAATAACGA	T/T	GTGCTC/GTGCTC	AT/AT	A/A	C/C	C/C	T/T	T/T	T/T	G/G	A/A	1	B385 :
Hap_48	T/T	N/N	G/G	G/G	G/G	A/A	G/G	C/C	G/G	T/T	G/G	G/G	C/C	CCGTAGTT/CCGTAGTT	T/T	TAGCAATGAGAACTAATAAATGATGTATCCCTACCCCTACTA/TAGCAATGAGAACTAATAAATGATGTATCCCTACCCCTACTA	C/C	T/T	C/C	GGGCA/GGGCA	TTATGGTAGAATAACGA/TTATGGTAGAATAACGA	G/G	GTGCTC/GTGCTC	AT/AT	A/A	T/T	T/T	T/T	C/C	C/C	A/A	A/A	1	B204 :
Hap_49	T/T	N/N	A/A	G/G	A/A	A/A	G/G	C/C	T/T	C/C	A/A	G/G	C/C	CCGTAGTT/CCGTAGTT	T/T	TAGCAATGAGAACTAATAAATGATGTATCCCTACCCCTACTA/TAGCAATGAGAACTAATAAATGATGTATCCCTACCCCTACTA	G/G	C/C	C/C	GGGCA/GGGCA	TTATGGTAGAATAACGA/TTATGGTAGAATAACGA	T/T	G/G	A/A	G/G	T/T	T/T	C/C	C/C	C/C	G/G	G/G	1	B405 :
Hap_50	C/C	G/G	G/G	A/A	G/G	G/G	C/C	T/T	T/T	C/C	G/G	A/A	T/T	C/C	C/C	T/T	G/G	N/N	T/T	G/G	TTATGGTAGAATAACGA/TTATGGTAGAATAACGA	T/T	GTGCTC/GTGCTC	AT/AT	A/A	C/C	C/C	T/T	T/T	T/T	G/G	A/A	1	B081 :
Hap_51	C/C	G/G	G/G	A/A	G/G	G/G	C/C	T/T	T/T	C/C	G/G	A/A	T/T	C/C	C/C	T/T	G/G	T/T	C/T	G/G	TTATGGTAGAATAACGA/TTATGGTAGAATAACGA	T/T	GTGCTC/GTGCTC	AT/AT	A/A	C/C	C/C	T/T	T/T	T/T	G/G	A/A	1	B096 :
Hap_52	T/T	G/G	A/A	G/G	A/A	A/A	G/G	C/T	T/T	C/C	A/A	G/G	C/C	CCGTAGTT/CCGTAGTT	T/T	TAGCAATGAGAACTAATAAATGATGTATCCCTACCCCTACTA/TAGCAATGAGAACTAATAAATGATGTATCCCTACCCCTACTA	G/G	C/C	C/C	GGGCA/GGGCA	TTATGGTAGAATAACGA/TTATGGTAGAATAACGA	T/T	G/G	A/A	G/G	T/T	T/T	C/C	C/C	C/C	G/G	G/G	1	B312 :
Hap_53	T/C	G/G	G/G	A/A	G/G	A/A	G/G	C/C	T/G	C/T	A/G	G/G	C/C	CCGTAGTT/CCGTAGTT	T/T	TAGCAATGAGAACTAATAAATGATGTATCCCTACCCCTACTA/TAGCAATGAGAACTAATAAATGATGTATCCCTACCCCTACTA	G/C	C/T	C/C	GGGCA/GGGCA	TTATGGTAGAATAACGA/TTATGGTAGAATAACGA	T/T	G/G	A/A	G/A	T/T	T/T	C/T	C/C	C/C	G/A	G/A	1	B364 :
Hap_54	T/T	G/G	G/G	G/G	G/G	A/A	G/G	C/C	G/G	T/T	G/G	G/G	C/C	CCGTAGTT/CCGTAGTT	T/T	TAGCAATGAGAACTAATAAATGATGTATCCCTACCCCTACTA/TAGCAATGAGAACTAATAAATGATGTATCCCTACCCCTACTA	C/C	T/T	C/C	GGGCA/GGGCA	TTATGGTAGAATAACGA/TTATGGTAGAATAACGA	G/G	GTGCTC/GTGCTC	AT/AT	A/A	T/T	T/T	T/T	C/C	C/C	N/N	A/A	1	B031 :
Hap_55	C/C	G/G	G/G	A/A	G/G	G/G	C/C	T/T	T/T	C/C	G/G	A/A	T/T	CCGTAGTT/CCGTAGTT	N/N	TAGCAATGAGAACTAATAAATGATGTATCCCTACCCCTACTA/TAGCAATGAGAACTAATAAATGATGTATCCCTACCCCTACTA	G/G	T/T	T/T	G/G	TTATGGTAGAATAACGA/TTATGGTAGAATAACGA	T/T	GTGCTC/GTGCTC	AT/AT	A/A	C/C	C/C	T/T	T/T	T/T	G/G	A/A	1	B400 :
Hap_56	T/T	G/G	G/G	G/G	G/G	A/A	G/G	C/C	T/T	C/C	G/G	G/G	C/C	C/C	T/T	TAGCAATGAGAACTAATAAATGATGTATCCCTACCCCTACTA/TAGCAATGAGAACTAATAAATGATGTATCCCTACCCCTACTA	G/G	T/T	C/C	GGGCA/GGGCA	TTATGGTAGAATAACGA/TTATGGTAGAATAACGA	T/T	GTGCTC/GTGCTC	AT/AT	A/A	T/T	C/C	T/T	C/C	C/C	G/G	A/A	1	B531 :
Hap_57	C/C	G/G	G/G	A/A	G/G	G/G	G/G	T/T	T/T	C/C	G/G	A/A	T/T	C/C	C/C	T/T	G/G	T/T	T/T	G/G	TTATGGTAGAATAACGA/TTATGGTAGAATAACGA	T/T	GTGCTC/GTGCTC	AT/AT	A/A	T/C	T/C	T/T	T/T	T/T	G/G	A/A	1	B237 :
Hap_58	C/C	G/G	G/G	A/A	G/G	G/G	C/C	T/T	T/T	C/C	G/G	N/N	N/N	N/N	N/N	TAGCAATGAGAACTAATAAATGATGTATCCCTACCCCTACTA/TAGCAATGAGAACTAATAAATGATGTATCCCTACCCCTACTA	G/G	T/T	T/T	G/G	TTATGGTAGAATAACGA/TTATGGTAGAATAACGA	T/T	GTGCTC/GTGCTC	AT/AT	A/A	C/C	C/C	T/T	T/T	T/T	G/G	N/N	1	B188 :
Hap_59	C/C	G/G	G/G	A/A	G/G	G/G	G/G	T/T	T/T	C/C	G/G	A/A	T/T	C/C	C/C	T/T	G/G	T/T	T/T	G/G	TTATGGTAGAATAACGA/TTATGGTAGAATAACGA	T/T	GTGCTC/GTGCTC	AT/AT	N/N	C/C	C/C	T/T	T/T	T/T	G/G	A/A	1	B187 :
Hap_60	C/C	G/G	G/G	A/A	G/G	G/G	C/C	T/T	T/T	C/C	G/G	N/N	N/N	N/N	N/N	TAGCAATGAGAACTAATAAATGATGTATCCCTACCCCTACTA/TAGCAATGAGAACTAATAAATGATGTATCCCTACCCCTACTA	G/G	T/T	T/T	G/G	TTATGGTAGAATAACGA/TTATGGTAGAATAACGA	T/T	GTGCTC/GTGCTC	AT/AT	A/A	C/C	C/C	T/T	T/T	T/T	G/G	A/A	1	B401 :
Hap_61	T/T	G/G	A/G	G/G	A/A	A/A	G/G	C/C	T/G	C/T	A/G	G/G	C/C	CCGTAGTT/CCGTAGTT	T/T	TAGCAATGAGAACTAATAAATGATGTATCCCTACCCCTACTA/TAGCAATGAGAACTAATAAATGATGTATCCCTACCCCTACTA	G/C	C/C	C/C	GGGCA/GGGCA	TTATGGTAGAATAACGA/TTATGGTAGAATAACGA	T/G	G/GTGCTC	A/AT	G/A	T/T	T/T	C/T	C/C	C/C	G/A	G/A	1	B209 :
Hap_62	T/T	G/G	A/A	G/G	N/N	A/A	G/G	C/C	T/T	C/C	A/A	G/G	C/C	CCGTAGTT/CCGTAGTT	T/T	TAGCAATGAGAACTAATAAATGATGTATCCCTACCCCTACTA/TAGCAATGAGAACTAATAAATGATGTATCCCTACCCCTACTA	G/G	C/C	C/C	GGGCA/GGGCA	TTATGGTAGAATAACGA/TTATGGTAGAATAACGA	T/T	G/G	A/A	G/G	T/T	T/T	C/C	C/C	C/C	G/G	G/G	1	B256 :
Hap_63	C/C	G/G	G/G	A/A	G/G	G/G	C/C	T/T	T/T	C/C	G/G	A/A	T/T	C/C	C/C	T/T	G/G	T/T	T/T	G/G	TTATGGTAGAATAACGA/TTATGGTAGAATAACGA	T/T	GTGCTC/GTGCTC	AT/AT	N/N	C/C	C/C	T/T	T/T	T/T	G/G	A/A	1	B248 :
Hap_64	C/C	G/G	G/G	A/A	G/G	G/G	G/G	C/T	T/T	C/C	A/G	A/A	T/T	C/C	C/C	T/T	G/G	T/T	T/T	G/G	TTATGGTAGAATAACGA/TTATGGTAGAATAACGA	T/T	GTGCTC/GTGCTC	AT/AT	A/A	C/C	C/C	T/T	T/T	T/T	G/G	A/A	1	B212 :
Hap_65	T/T	G/G	A/A	G/G	A/A	N/N	N/N	N/N	N/N	C/C	A/A	G/G	C/C	CCGTAGTT/CCGTAGTT	T/T	TAGCAATGAGAACTAATAAATGATGTATCCCTACCCCTACTA/TAGCAATGAGAACTAATAAATGATGTATCCCTACCCCTACTA	G/G	C/C	C/C	GGGCA/GGGCA	TTATGGTAGAATAACGA/TTATGGTAGAATAACGA	T/T	G/G	A/A	G/G	T/T	T/T	C/C	C/C	C/C	G/G	G/G	1	B301 :
Hap_66	T/T	G/G	A/A	G/G	A/A	A/A	G/G	C/C	N/N	C/C	A/A	G/G	C/C	CCGTAGTT/CCGTAGTT	T/T	TAGCAATGAGAACTAATAAATGATGTATCCCTACCCCTACTA/TAGCAATGAGAACTAATAAATGATGTATCCCTACCCCTACTA	G/G	C/C	C/C	GGGCA/GGGCA	TTATGGTAGAATAACGA/TTATGGTAGAATAACGA	T/T	G/G	A/A	G/G	T/T	T/T	C/C	C/C	C/C	G/G	G/G	1	B295 :
Hap_67	T/T	G/G	G/G	G/G	G/G	A/A	G/G	C/C	G/G	T/T	G/G	G/G	C/C	CCGTAGTT/CCGTAGTT	T/T	TAGCAATGAGAACTAATAAATGATGTATCCCTACCCCTACTA/TAGCAATGAGAACTAATAAATGATGTATCCCTACCCCTACTA	C/C	T/T	C/C	GGGCA/GGGCA	TTATGGTAGAATAACGA/TTATGGTAGAATAACGA	G/G	GTGCTC/GTGCTC	AT/AT	A/A	T/T	T/T	T/T	N/N	C/C	N/N	A/A	1	B097 :
Hap_68	N/N	G/G	G/G	G/G	N/N	N/N	N/N	N/N	N/N	N/N	N/N	N/N	N/N	N/N	N/N	N/N	G/G	T/T	C/C	GGGCA/GGGCA	T/T	T/T	GTGCTC/GTGCTC	AT/AT	G/G	T/T	T/T	T/T	C/T	C/C	A/A	A/A	1	B520 :
Hap_69	T/T	G/G	A/A	G/G	G/G	A/A	G/G	C/C	T/T	C/C	A/A	G/G	C/C	CCGTAGTT/CCGTAGTT	T/T	TAGCAATGAGAACTAATAAATGATGTATCCCTACCCCTACTA/TAGCAATGAGAACTAATAAATGATGTATCCCTACCCCTACTA	G/G	C/C	C/C	GGGCA/GGGCA	T/T	T/T	GTGCTC/GTGCTC	AT/AT	G/G	T/T	T/T	C/C	C/C	C/C	G/G	G/G	1	B511 :
Hap_70	C/C	G/G	G/G	A/A	G/G	G/G	G/G	T/T	T/T	C/C	G/G	A/A	T/T	C/C	C/C	T/T	G/G	T/T	T/T	G/G	N/N	T/T	GTGCTC/GTGCTC	AT/AT	A/A	C/C	C/C	T/T	T/T	T/T	G/G	A/A	1	B102 :
Hap_71	T/T	G/G	A/A	G/G	N/N	A/A	G/G	C/C	T/T	C/C	A/A	G/G	C/C	CCGTAGTT/CCGTAGTT	T/T	TAGCAATGAGAACTAATAAATGATGTATCCCTACCCCTACTA/TAGCAATGAGAACTAATAAATGATGTATCCCTACCCCTACTA	G/G	C/C	C/C	GGGCA/GGGCA	TTATGGTAGAATAACGA/TTATGGTAGAATAACGA	T/T	G/G	A/A	G/G	T/C	T/T	C/C	C/C	C/C	G/G	G/G	1	B297 :
Hap_72	T/T	G/G	A/G	G/G	G/G	A/A	G/G	C/C	T/T	C/C	A/G	G/G	C/C	CCGTAGTT/CCGTAGTT	T/T	TAGCAATGAGAACTAATAAATGATGTATCCCTACCCCTACTA/TAGCAATGAGAACTAATAAATGATGTATCCCTACCCCTACTA	G/G	C/T	C/C	GGGCA/GGGCA	TTATGGTAGAATAACGA/T	T/T	GTGCTC/GTGCTC	AT/AT	G/A	T/T	T/T	C/T	C/C	C/C	G/G	G/A	1	B522 :
Hap_73	T/T	G/G	A/G	G/G	A/G	A/A	G/G	C/C	T/G	C/T	G/G	G/G	C/C	CCGTAGTT/CCGTAGTT	T/T	TAGCAATGAGAACTAATAAATGATGTATCCCTACCCCTACTA/TAGCAATGAGAACTAATAAATGATGTATCCCTACCCCTACTA	G/C	T/T	C/C	GGGCA/GGGCA	TTATGGTAGAATAACGA/TTATGGTAGAATAACGA	T/G	G/GTGCTC	A/AT	G/A	T/T	T/T	T/T	C/C	C/C	G/A	G/A	1	B006 :
Hap_74	T/T	G/G	A/A	G/G	A/A	A/A	G/G	C/C	N/N	C/C	A/A	G/G	C/C	CCGTAGTT/CCGTAGTT	T/T	TAGCAATGAGAACTAATAAATGATGTATCCCTACCCCTACTA/TAGCAATGAGAACTAATAAATGATGTATCCCTACCCCTACTA	G/G	C/C	C/C	GGGCA/GGGCA	TTATGGTAGAATAACGA/TTATGGTAGAATAACGA	T/T	G/G	A/A	N/N	T/T	T/T	C/C	C/C	C/C	G/G	G/G	1	B414 :

## Sheet: Si1g30990
References allele	T	C	CAG	C
Alternative allele	G	A	C	T
SNP annotation	upstream :: Si1g30990	upstream :: Si1g30990	upstream :: Si1g30990	UTR3 :: Si1g30990 :: Si1g30990.1:c.*322C>T
SNP positions	37243449	37243460	37243468	37248539	Number of varieties	Varieties ID	Average	Stdev
Hap_1	T/T	C/C	CAG/CAG	C/C	367	B001 : , B002 : , B003 : , B004 : , B005 : , B006 : , B007 : , B008 : , B009 : , B010 : , B011 : , B012 : , B013 : , B015 : , B016 : , B019 : , B020 : , B021 : , B022 : , B023 : , B024 : , B025 : , B026 : , B027 : , B028 : , B030 : , B031 : , B032 : , B033 : , B034 : , B037 : , B038 : , B039 : , B040 : , B041 : , B043 : , B044 : , B045 : , B046 : , B047 : , B048 : , B049 : , B050 : , B051 : , B05…
Hap_2	G/G	A/A	C/C	T/T	16	B119 : , B538 : , B501 : , B502 : , B504 : , B505 : , B507 : , B510 : , B513 : , B514 : , B518 : , B522 : , B530 : , B531 : , B533 : , B536 :
Hap_3	T/T	C/C	CAG/CAG	T/T	10	B506 : , B511 : , B519 : , B521 : , B523 : , B524 : , B525 : , B527 : , B528 : , B529 :
Hap_4	T/G	C/A	CAG/C	T/T	3	B509 : , B517 : , B534 :
Hap_5	G/G	A/A	C/C	C/C	3	B526 : , B535 : , B537 :
Hap_6	N/N	C/C	N/N	C/C	2	B503 : , B508 :
Hap_7	N/N	N/N	N/N	C/C	2	B512 : , B520 :
Hap_8	G/G	A/A	C/C	C/T	1	B532 :
Hap_9	T/T	C/C	CAG/CAG	N/N	1	B398 :
Hap_10	T/T	C/C	N/N	C/C	1	B042 :

## Sheet: Si1g32220
References allele	G	A	A	A	G	T	A	A	C	C	C	C	T	A	C	T	T	A
Alternative allele	A	C	G	G	C	C	T	T	T	A	T	T	C	AC	T	C	A	G
SNP annotation	UTR3 :: Si1g32220 :: Si1g32220.1:c.*223C>T	UTR3 :: Si1g32220 :: Si1g32220.1:c.*202T>G	exonic :: Si1g32220 :: synonymous SNV :: Si1g32220:Si1g32220.1:exon5:c.T1377C:p.G459G	exonic :: Si1g32220 :: synonymous SNV :: Si1g32220:Si1g32220.1:exon5:c.T1056C:p.G352G	intronic :: Si1g32220	intronic :: Si1g32220	intronic :: Si1g32220	intronic :: Si1g32220	intronic :: Si1g32220	intronic :: Si1g32220	intronic :: Si1g32220	intronic :: Si1g32220	intronic :: Si1g32220	intronic :: Si1g32220	intronic :: Si1g32220	intronic :: Si1g32220	upstream :: Si1g32220	upstream :: Si1g32220
SNP positions	38130980	38131001	38131650	38131971	38133356	38133559	38133582	38133618	38133832	38133987	38134034	38134044	38134115	38134143	38134671	38134739	38135654	38135791	Number of varieties	Varieties ID	Average	Stdev
Hap_1	G/G	A/A	A/A	A/A	G/G	T/T	A/A	A/A	C/C	C/C	C/C	C/C	T/T	A/A	C/C	T/T	T/T	A/A	337	B001 : , B002 : , B003 : , B004 : , B005 : , B006 : , B007 : , B008 : , B009 : , B010 : , B011 : , B012 : , B013 : , B015 : , B016 : , B019 : , B020 : , B021 : , B022 : , B023 : , B024 : , B025 : , B026 : , B030 : , B031 : , B032 : , B033 : , B034 : , B037 : , B038 : , B040 : , B041 : , B042 : , B043 : , B044 : , B045 : , B046 : , B047 : , B048 : , B050 : , B052 : , B053 : , B054 : , B055 : , B05…
Hap_2	A/A	C/C	G/G	G/G	C/C	C/C	T/T	T/T	T/T	A/A	T/T	T/T	C/C	AC/AC	T/T	C/C	A/A	G/G	15	B262 : , B501 : , B504 : , B505 : , B506 : , B507 : , B511 : , B513 : , B518 : , B519 : , B522 : , B523 : , B524 : , B531 : , B536 :
Hap_3	G/G	A/A	A/A	A/A	G/G	T/T	A/A	N/N	C/C	C/C	C/C	C/C	T/T	A/A	C/C	T/T	T/T	A/A	10	B028 : , B062 : , B066 : , B108 : , B138 : , B168 : , B174 : , B246 : , B269 : , B349 :
Hap_4	G/G	A/A	A/A	A/A	G/G	T/T	N/N	A/A	C/C	C/C	C/C	C/C	T/T	A/A	C/C	T/T	T/T	A/A	5	B027 : , B051 : , B057 : , B059 : , B061 :
Hap_5	A/A	C/C	G/G	G/G	G/G	T/T	A/A	A/A	T/T	A/A	C/C	T/T	N/N	A/A	T/T	T/T	A/A	G/G	4	B521 : , B525 : , B528 : , B530 :
Hap_6	N/N	N/N	G/G	G/G	N/N	N/N	N/N	N/N	C/C	N/N	N/N	N/N	N/N	N/N	N/N	N/N	N/N	N/N	4	B503 : , B508 : , B512 : , B520 :
Hap_7	G/G	A/A	A/A	N/N	G/G	T/T	A/A	A/A	C/C	C/C	C/C	C/C	T/T	A/A	C/C	T/T	T/T	A/A	3	B188 : , B192 : , B250 :
Hap_8	G/G	C/C	G/G	G/G	C/C	C/C	T/T	T/T	T/T	A/A	C/C	C/C	C/C	AC/AC	T/T	C/C	A/A	G/G	3	B509 : , B526 : , B537 :
Hap_9	G/G	A/A	A/A	A/A	G/G	N/N	N/N	A/A	C/C	C/C	C/C	C/C	T/T	A/A	C/C	T/T	T/T	A/A	2	B069 : , B264 :
Hap_10	A/A	C/C	G/G	G/G	G/G	T/T	A/A	A/A	T/T	A/A	C/C	T/T	C/C	A/A	C/C	C/C	A/A	G/G	2	B502 : , B527 :
Hap_11	G/G	A/A	G/G	G/G	C/C	C/C	T/T	T/T	T/T	A/A	T/T	T/T	C/C	A/A	C/C	C/C	A/A	G/G	2	XiaoLi1 : , B514 :
Hap_12	G/G	A/A	G/G	G/G	G/G	T/T	A/A	T/T	T/T	A/A	C/C	C/C	C/C	AC/AC	T/T	C/C	A/A	G/G	2	B515 : , B516 :
Hap_13	G/G	A/A	A/A	A/A	G/G	T/T	A/A	A/A	C/C	C/C	C/C	C/C	T/T	A/A	C/C	N/N	T/T	A/A	2	B113 : , B416 :
Hap_14	G/G	A/A	A/G	A/G	C/C	C/C	T/T	T/T	T/T	A/A	C/T	C/T	C/C	AC/AC	T/T	C/C	T/A	A/A	1	B532 :
Hap_15	G/G	A/A	A/A	A/A	G/G	T/T	A/A	A/A	C/C	C/C	C/C	C/C	T/T	A/A	C/C	T/T	N/N	N/N	1	B211 :
Hap_16	G/G	A/A	N/N	G/G	C/C	C/C	T/T	T/T	T/T	A/A	T/T	T/T	C/C	A/A	C/C	C/C	A/A	G/G	1	B261 :
Hap_17	G/G	A/A	A/A	A/A	G/G	T/T	A/A	A/A	C/C	C/C	C/C	C/C	T/T	A/A	N/N	T/T	T/T	A/A	1	B377 :
Hap_18	G/G	A/A	G/G	G/G	C/C	C/C	T/T	T/T	T/T	A/A	T/T	T/T	C/C	A/A	C/C	N/N	A/A	G/G	1	B213 :
Hap_19	G/G	A/A	G/G	G/G	C/C	T/C	A/T	A/T	T/T	A/A	T/T	T/T	C/C	A/A	C/C	C/C	A/A	G/G	1	B163 :
Hap_20	G/G	A/A	A/A	A/A	G/G	T/T	A/A	A/A	C/C	C/C	C/C	C/C	T/T	A/A	C/C	T/T	N/N	A/A	1	B257 :
Hap_21	G/G	A/A	N/N	A/A	G/G	N/N	N/N	A/A	C/C	C/C	C/C	C/C	T/T	A/A	C/C	T/T	T/T	A/A	1	B049 :
Hap_22	G/G	A/A	A/A	A/A	G/G	T/T	A/A	A/A	C/C	C/C	C/C	C/C	T/T	A/A	C/C	T/T	T/T	N/N	1	B039 :
Hap_23	G/G	A/A	G/G	G/G	C/C	C/C	T/T	T/T	T/T	A/A	T/T	T/T	C/C	A/A	C/C	C/C	A/A	N/N	1	B538 :
Hap_24	G/G	A/A	A/A	A/A	G/G	T/T	A/A	A/A	C/C	C/C	C/C	C/C	N/N	A/A	C/C	T/T	T/T	A/A	1	B386 :
Hap_25	G/G	A/A	A/A	A/A	G/G	N/N	N/N	N/N	C/C	C/C	C/C	C/C	T/T	A/A	C/C	T/T	T/T	A/A	1	B343 :
Hap_26	G/A	A/C	A/G	A/G	G/C	T/C	A/T	A/T	C/T	C/A	C/T	C/T	T/C	A/AC	C/T	T/C	T/A	A/G	1	B517 :
Hap_27	G/G	A/A	A/A	A/A	C/C	C/C	T/T	T/T	T/T	A/A	T/T	T/T	C/C	AC/AC	T/T	C/C	T/T	A/A	1	B533 :
Hap_28	A/A	C/C	G/G	G/G	G/C	T/C	A/T	A/T	T/T	A/A	C/T	T/T	C/C	AC/AC	T/T	T/C	A/A	G/G	1	B534 :

## Sheet: Si1g32230
References allele	A	T	T	C	C
Alternative allele	AATG	C	C	CTT	T
SNP annotation	downstream :: Si1g32230	exonic :: Si1g32230 :: nonsynonymous SNV :: Si1g32230:Si1g32230.1:exon4:c.A415G:p.M139V	exonic :: Si1g32230 :: synonymous SNV :: Si1g32230:Si1g32230.1:exon3:c.A264G:p.T88T	intronic :: Si1g32230	upstream :: Si1g32230
SNP positions	38142086	38143912	38144161	38144867	38146150	Number of varieties	Varieties ID	Average	Stdev
Hap_1	A/A	T/T	T/T	C/C	C/C	298	B001 : , B002 : , B003 : , B004 : , B005 : , B006 : , B007 : , B008 : , B009 : , B010 : , B011 : , B013 : , B015 : , B016 : , B019 : , B020 : , B021 : , B022 : , B024 : , B026 : , B027 : , B030 : , B031 : , B032 : , B033 : , B034 : , B037 : , B038 : , B039 : , B040 : , B043 : , B044 : , B045 : , B046 : , B047 : , B049 : , B050 : , B051 : , B052 : , B053 : , B054 : , B055 : , B056 : , B057 : , B05…
Hap_2	A/A	T/T	T/C	C/C	C/C	57	B012 : , B023 : , B025 : , B028 : , B041 : , B042 : , B063 : , B069 : , B071 : , B075 : , B104 : , B138 : , B141 : , B155 : , B167 : , B170 : , B179 : , B200 : , B219 : , B242 : , B253 : , B254 : , B256 : , B257 : , B269 : , B277 : , B278 : , B279 : , B280 : , B281 : , B289 : , B291 : , B295 : , B297 : , B298 : , B301 : , B304 : , B305 : , B306 : , B309 : , B311 : , B313 : , B325 : , B326 : , B33…
Hap_3	AATG/AATG	C/C	T/T	CTT/CTT	T/T	16	B262 : , B501 : , B504 : , B505 : , B506 : , B507 : , B511 : , B513 : , B518 : , B519 : , B522 : , B523 : , B524 : , B527 : , B531 : , B536 :
Hap_4	A/A	T/T	T/T	CTT/CTT	T/T	7	XiaoLi1 : , B538 : , B213 : , B251 : , B261 : , B514 : , B528 :
Hap_5	A/A	T/T	T/T	C/C	T/T	5	B118 : , B119 : , B197 : , B205 : , B533 :
Hap_6	AATG/AATG	T/T	T/T	CTT/CTT	T/T	5	B515 : , B516 : , B521 : , B525 : , B530 :
Hap_7	A/A	N/N	T/T	C/C	C/C	2	B048 : , B139 :
Hap_8	N/N	N/N	N/N	N/N	N/N	2	B503 : , B508 :
Hap_9	AATG/AATG	C/C	T/T	CTT/CTT	C/C	2	B526 : , B537 :
Hap_10	AATG/AATG	T/C	T/T	CTT/CTT	T/T	1	B534 :
Hap_11	AATG/AATG	N/N	T/T	CTT/CTT	N/N	1	B502 :
Hap_12	A/AATG	T/C	T/T	C/CTT	C/T	1	B517 :
Hap_13	A/A	T/T	T/T	C/C	C/T	1	B209 :
Hap_14	A/A	T/T	T/T	CTT/CTT	N/N	1	B163 :
Hap_15	AATG/AATG	C/C	T/T	N/N	C/C	1	B509 :
Hap_16	N/N	N/N	T/T	N/N	N/N	1	B512 :
Hap_17	N/N	T/T	T/T	C/C	C/C	1	B252 :
Hap_18	A/A	T/T	N/N	C/C	C/C	1	B324 :
Hap_19	N/N	N/N	T/C	N/N	N/N	1	B520 :
Hap_20	A/AATG	T/C	T/T	C/C	C/T	1	B532 :
Hap_21	A/A	N/N	T/T	C/C	T/T	1	B208 :

## Sheet: Si1g32250
References allele	A	A
Alternative allele	G	G
SNP annotation	UTR5 :: Si1g32250 :: Si1g32250.1:c.-158T>C	upstream :: Si1g32250
SNP positions	38167651	38168611	Number of varieties	Varieties ID	Average	Stdev
Hap_1	A/A	A/A	358	B001 : , B002 : , B003 : , B004 : , B005 : , B006 : , B007 : , B008 : , B009 : , B010 : , B011 : , B012 : , B013 : , B015 : , B016 : , B019 : , B020 : , B021 : , B022 : , B023 : , B024 : , B025 : , B026 : , B027 : , B028 : , B030 : , B031 : , B032 : , B033 : , B034 : , B037 : , B038 : , B039 : , B040 : , B041 : , B042 : , B043 : , B044 : , B045 : , B046 : , B047 : , B048 : , B049 : , B050 : , B05…
Hap_2	G/G	G/G	39	XiaoLi1 : , B118 : , B119 : , B163 : , B197 : , B538 : , B205 : , B208 : , B213 : , B251 : , B261 : , B262 : , B501 : , B502 : , B504 : , B505 : , B506 : , B507 : , B509 : , B511 : , B513 : , B514 : , B515 : , B516 : , B518 : , B519 : , B521 : , B522 : , B523 : , B524 : , B525 : , B526 : , B527 : , B528 : , B530 : , B531 : , B534 : , B536 : , B537 :
Hap_3	N/N	N/N	3	B503 : , B508 : , B520 :
Hap_4	A/A	N/N	2	B188 : , B414 :
Hap_5	A/A	A/G	1	B209 :
Hap_6	A/G	G/G	1	B532 :
Hap_7	A/G	A/G	1	B517 :
Hap_8	G/G	N/N	1	B512 :

## Sheet: Si2g07520
References allele	T	G	A	T	T	C	A	A	G	A	G	C	C	GTCTCTAC	C	A	T	C	C	G	G	G	A	G	A	C	C	C	G	G	T	C	T	G	CTATTCT	GT	C	G	T	G	C	C	T	A	A	A	C	G	A
Alternative allele	G	A	ATT	A	C	T	G	G	A	AC	A	T	T	G	G	G	C	A	G	C	A	A	G	A	G	T	T	A	T	A	C	T	G	A	C	G	T	A	C	A	T	T	C	G	G	G	T	A	AC
SNP annotation	downstream :: Si2g07520	downstream :: Si2g07520	downstream :: Si2g07520	downstream :: Si2g07520	downstream :: Si2g07520	downstream :: Si2g07520	downstream :: Si2g07520	downstream :: Si2g07520	UTR3 :: Si2g07520 :: Si2g07520.1:c.*269C>T	UTR3 :: Si2g07520 :: Si2g07520.1:c.*180_*181insG	UTR3 :: Si2g07520 :: Si2g07520.1:c.*172C>T	UTR3 :: Si2g07520 :: Si2g07520.1:c.*145G>A	UTR3 :: Si2g07520 :: Si2g07520.1:c.*116G>A	UTR3 :: Si2g07520 :: Si2g07520.1:c.*51_*45delGTAGAGA	UTR3 :: Si2g07520 :: Si2g07520.1:c.*41G>C	exonic :: Si2g07520 :: nonsynonymous SNV :: Si2g07520:Si2g07520.1:exon2:c.T2282C:p.L761S	exonic :: Si2g07520 :: synonymous SNV :: Si2g07520:Si2g07520.1:exon2:c.A1911G:p.V637V	exonic :: Si2g07520 :: synonymous SNV :: Si2g07520:Si2g07520.1:exon2:c.G1830T:p.A610A	exonic :: Si2g07520 :: synonymous SNV :: Si2g07520:Si2g07520.1:exon2:c.G1791C:p.A597A	exonic :: Si2g07520 :: synonymous SNV :: Si2g07520:Si2g07520.1:exon2:c.C1278G:p.L426L	exonic :: Si2g07520 :: synonymous SNV :: Si2g07520:Si2g07520.1:exon2:c.C1245T:p.R415R	exonic :: Si2g07520 :: synonymous SNV :: Si2g07520:Si2g07520.1:exon2:c.C1113T:p.I371I	exonic :: Si2g07520 :: synonymous SNV :: Si2g07520:Si2g07520.1:exon2:c.T1101C:p.I367I	intronic :: Si2g07520	exonic :: Si2g07520 :: nonsynonymous SNV :: Si2g07520:Si2g07520.1:exon1:c.T470C:p.F157S	exonic :: Si2g07520 :: nonsynonymous SNV :: Si2g07520:Si2g07520.1:exon1:c.G254A:p.R85H	exonic :: Si2g07520 :: nonsynonymous SNV :: Si2g07520:Si2g07520.1:exon1:c.G107A:p.S36N	exonic :: Si2g07520 :: nonsynonymous SNV :: Si2g07520:Si2g07520.1:exon1:c.G98T:p.R33L	UTR5 :: Si2g07520 :: Si2g07520.1:c.-18C>A	upstream :: Si2g07520	upstream :: Si2g07520	upstream :: Si2g07520	upstream :: Si2g07520	upstream :: Si2g07520	upstream :: Si2g07520	upstream :: Si2g07520	upstream :: Si2g07520	upstream :: Si2g07520	upstream :: Si2g07520	upstream :: Si2g07520	upstream :: Si2g07520	upstream :: Si2g07520	upstream :: Si2g07520	upstream :: Si2g07520	upstream :: Si2g07520	upstream :: Si2g07520	upstream :: Si2g07520	upstream :: Si2g07520	upstream :: Si2g07520
SNP positions	6249292	6249351	6249388	6249390	6249456	6249475	6249505	6249595	6249639	6249727	6249736	6249763	6249792	6249856	6249867	6249924	6250295	6250376	6250415	6250928	6250961	6251093	6251105	6251458	6251829	6252045	6252192	6252201	6252316	6252499	6252527	6252529	6252548	6252603	6252692	6252719	6252827	6252842	6252847	6252854	6252858	6252875	6252882	6252914	6252927	6252961	6252966	6252992	6252998
Hap_1	T/T	G/G	A/A	T/T	T/T	C/C	A/A	A/A	G/G	A/A	G/G	C/C	C/C	GTCTCTAC/GTCTCTAC	C/C	A/A	T/T	C/C	C/C	G/G	G/G	G/G	A/A	G/G	A/A	C/C	C/C	C/C	G/G	G/G	T/T	C/C	T/T	G/G	CTATTCT/CTATTCT	GT/GT	C/C	G/G	T/T	G/G	C/C	C/C	T/T	A/A	A/A	A/A	C/C	G/G	A/A
Hap_2	T/T	G/G	A/A	T/T	T/T	T/T	A/A	G/G	A/A	AC/AC	A/A	T/T	T/T	G/G	G/G	G/G	T/T	C/C	C/C	G/G	G/G	G/G	A/A	G/G	A/A	C/C	T/T	C/C	T/T	G/G	T/T	T/T	T/T	A/A	CTATTCT/CTATTCT	G/G	C/C	A/A	C/C	A/A	T/T	T/T	C/C	G/G	G/G	A/A	C/C	G/G	A/A
Hap_3	T/T	A/A	ATT/ATT	T/T	C/C	C/C	G/G	A/A	A/A	A/A	A/A	T/T	T/T	G/G	C/C	A/A	C/C	C/C	G/G	G/G	A/A	G/G	A/A	G/G	A/A	C/C	C/C	C/C	T/T	A/A	C/C	T/T	G/G	G/G	CTATTCT/CTATTCT	GT/GT	C/C	G/G	C/C	A/A	T/T	C/C	C/C	G/G	G/G	A/A	T/T	A/A	A/A
Hap_4	T/T	A/A	ATT/ATT	T/T	C/C	C/C	G/G	A/A	A/A	A/A	A/A	T/T	T/T	G/G	C/C	A/A	C/C	C/C	G/G	G/G	G/G	G/G	A/A	G/G	G/G	T/T	C/C	A/A	T/T	G/G	T/T	T/T	G/G	G/G	C/C	G/G	C/C	G/G	C/C	A/A	T/T	C/C	C/C	G/G	G/G	A/A	C/C	G/G	AC/AC
Hap_5	G/G	G/G	A/A	A/A	T/T	C/C	G/G	G/G	A/A	AC/AC	A/A	T/T	T/T	G/G	G/G	G/G	T/T	A/A	C/C	C/C	G/G	A/A	A/A	A/A	A/A	C/C	C/C	C/C	T/T	G/G	T/T	T/T	G/G	G/G	CTATTCT/CTATTCT	GT/GT	T/T	G/G	C/C	A/A	C/C	C/C	C/C	G/G	G/G	G/G	C/C	G/G	A/A
Hap_6	T/T	G/G	A/A	T/T	T/T	C/C	G/G	G/G	A/A	AC/AC	A/A	T/T	T/T	G/G	G/G	G/G	T/T	A/A	C/C	C/C	G/G	A/A	A/A	A/A	A/A	C/C	C/C	C/C	T/T	G/G	T/T	T/T	G/G	G/G	CTATTCT/CTATTCT	GT/GT	T/T	G/G	C/C	A/A	C/C	C/C	C/C	G/G	G/G	G/G	C/C	G/G	A/A
Hap_7	T/T	G/G	A/A	T/T	T/T	T/T	G/G	G/G	A/A	AC/AC	A/A	T/T	T/T	G/G	G/G	G/G	T/T	C/C	C/C	G/G	G/G	G/G	A/A	G/G	A/A	C/C	C/C	C/C	T/T	G/G	T/T	T/T	T/T	G/G	CTATTCT/CTATTCT	GT/GT	C/C	G/G	C/C	G/G	C/C	C/C	T/T	A/A	G/G	A/A	C/C	G/G	A/A
Hap_8	T/T	A/A	A/A	T/T	T/T	C/C	G/G	A/A	G/G	AC/AC	A/A	T/T	T/T	G/G	G/G	A/A	T/T	C/C	C/C	G/G	G/G	G/G	A/A	G/G	A/A	C/C	C/C	C/C	T/T	G/G	T/T	T/T	G/G	G/G	CTATTCT/CTATTCT	G/G	C/C	G/G	C/C	A/A	T/T	C/C	C/C	G/G	G/G	A/A	C/C	G/G	AC/AC
Hap_9	T/T	G/G	A/A	T/T	T/T	T/T	A/A	G/G	A/A	AC/AC	A/A	T/T	T/T	G/G	G/G	G/G	T/T	C/C	C/C	G/G	G/G	G/G	A/G	G/G	A/A	C/C	T/T	C/C	T/T	G/G	T/T	T/T	T/T	A/A	CTATTCT/CTATTCT	G/G	C/C	A/A	C/C	A/A	T/T	T/T	C/C	G/G	G/G	A/A	C/C	G/G	A/A
Hap_10	G/G	G/G	A/A	A/A	T/T	C/C	G/G	G/G	A/A	AC/AC	A/A	T/T	T/T	G/G	G/G	G/G	T/T	A/A	C/C	G/C	G/G	G/A	A/G	A/A	A/A	C/C	C/C	C/C	T/T	G/G	T/T	T/T	G/G	G/G	CTATTCT/CTATTCT	GT/GT	T/T	G/G	C/C	A/A	C/C	C/C	C/C	G/G	G/G	G/G	C/C	G/G	A/A
Hap_11	T/T	G/G	A/A	T/T	T/T	C/C	G/G	A/A	G/G	AC/AC	A/A	T/T	C/C	G/G	G/G	A/A	C/C	C/C	G/G	G/G	G/G	G/G	A/A	G/G	A/A	C/C	C/C	C/C	T/T	G/G	T/T	T/T	G/G	G/G	CTATTCT/CTATTCT	G/G	C/C	G/G	C/C	A/A	T/T	C/C	C/C	G/G	G/G	A/A	C/C	G/G	AC/AC
Hap_12	T/T	G/G	A/A	T/T	T/T	C/C	A/A	A/A	G/G	A/A	G/G	C/C	C/C	GTCTCTAC/GTCTCTAC	C/C	A/A	T/T	C/C	C/C	G/G	G/G	G/G	A/G	G/G	A/A	C/C	C/C	C/C	G/G	G/G	T/T	C/C	T/T	G/G	CTATTCT/CTATTCT	GT/GT	C/C	G/G	T/T	G/G	C/C	C/C	T/T	A/A	A/A	A/A	C/C	G/G	A/A
Hap_13	T/T	G/G	A/A	T/T	T/T	C/C	A/A	A/A	G/G	A/A	G/G	C/C	C/C	GTCTCTAC/GTCTCTAC	C/C	A/A	T/T	C/C	C/C	G/G	G/G	G/G	A/A	G/G	N/N	C/C	C/C	C/C	G/G	G/G	T/T	C/C	T/T	G/G	CTATTCT/CTATTCT	GT/GT	C/C	G/G	T/T	G/G	C/C	C/C	T/T	A/A	A/A	A/A	C/C	G/G	A/A
Hap_14	T/T	G/G	A/A	T/T	T/T	T/T	A/A	G/G	A/A	AC/AC	A/A	T/T	T/T	G/G	G/G	G/G	T/T	C/C	C/C	N/N	N/N	G/G	A/A	G/G	A/A	C/C	T/T	C/C	T/T	G/G	T/T	T/T	T/T	A/A	CTATTCT/CTATTCT	G/G	C/C	A/A	C/C	A/A	T/T	T/T	C/C	G/G	G/G	A/A	C/C	G/G	A/A
Hap_15	T/T	G/G	A/A	T/T	T/T	T/T	A/A	G/G	A/A	AC/AC	A/A	T/T	T/T	G/G	G/G	G/G	N/N	C/C	C/C	G/G	G/G	G/G	A/A	G/G	A/A	C/C	T/T	C/C	T/T	G/G	T/T	T/T	T/T	A/A	CTATTCT/CTATTCT	G/G	C/C	A/A	C/C	A/A	T/T	T/T	C/C	G/G	G/G	A/A	C/C	G/G	A/A
Hap_16	T/T	G/G	A/A	A/A	T/T	C/C	G/G	G/G	A/A	A/A	A/A	T/T	T/T	G/G	C/C	A/A	T/T	A/A	C/C	G/G	G/G	G/G	A/A	G/G	G/G	C/C	C/C	C/C	T/T	G/G	T/T	T/T	T/T	G/G	CTATTCT/CTATTCT	GT/GT	C/C	G/G	C/C	G/G	C/C	C/C	C/C	A/A	G/G	A/A	C/C	G/G	AC/AC
Hap_17	G/G	G/G	A/A	A/A	T/T	C/C	G/G	G/G	A/A	AC/AC	A/A	T/T	T/T	G/G	G/G	G/G	T/T	A/A	C/C	G/G	G/G	G/G	A/G	G/G	A/A	C/C	C/C	C/C	T/T	G/G	T/T	T/T	G/G	G/G	CTATTCT/CTATTCT	G/G	C/C	G/G	C/C	A/A	T/T	C/C	C/C	A/G	G/G	A/A	C/C	G/G	A/AC
Hap_18	T/T	G/G	A/A	T/T	T/T	C/C	G/G	G/G	A/A	A/A	A/A	T/T	T/T	G/G	G/G	G/G	T/T	A/A	C/C	G/G	G/G	A/A	A/A	A/A	A/A	C/C	C/C	C/C	T/T	G/G	T/T	T/T	G/G	G/G	CTATTCT/CTATTCT	G/G	C/C	G/G	C/C	A/A	T/T	C/C	C/C	G/G	G/G	A/A	C/C	G/G	AC/AC
Hap_19	T/T	G/G	A/A	T/T	T/T	C/C	A/A	A/A	G/G	AC/AC	A/A	T/T	T/T	G/G	G/G	G/G	C/C	C/C	G/G	G/G	G/G	G/G	A/G	G/G	G/G	C/C	C/C	C/C	T/T	G/G	T/T	T/T	T/T	G/G	CTATTCT/CTATTCT	GT/GT	C/C	G/G	C/C	G/G	C/C	C/C	C/C	A/A	G/G	A/A	C/C	G/G	AC/AC
Hap_20	G/G	G/G	A/A	A/A	T/T	C/C	G/G	G/G	A/A	AC/AC	A/A	T/T	T/T	G/G	G/G	G/G	T/T	A/A	C/C	C/C	G/G	A/A	A/A	N/N	A/A	C/C	C/C	C/C	T/T	G/G	T/T	T/T	G/G	G/G	CTATTCT/CTATTCT	GT/GT	T/T	G/G	C/C	A/A	C/C	C/C	C/C	G/G	G/G	G/G	C/C	G/G	A/A
Hap_21	T/T	A/A	ATT/ATT	T/T	C/C	C/C	G/G	A/A	A/A	A/A	A/A	C/C	C/C	GTCTCTAC/GTCTCTAC	C/C	A/A	C/C	C/C	G/G	G/G	G/G	G/G	A/A	G/G	G/G	T/T	C/C	A/A	T/T	G/G	T/T	T/T	G/G	G/G	C/C	G/G	C/C	G/G	C/C	A/A	T/T	C/C	C/C	G/G	G/G	A/A	C/C	G/G	AC/AC
Hap_22	T/T	G/G	A/A	A/A	T/T	C/C	G/G	G/G	A/A	A/A	A/A	T/T	T/T	G/G	C/C	A/A	T/T	A/A	C/C	G/G	G/G	G/G	A/A	G/G	G/G	C/C	C/C	C/C	T/T	G/G	T/T	T/T	T/T	G/G	CTATTCT/CTATTCT	GT/GT	C/C	G/G	C/C	G/G	C/C	C/C	C/C	A/A	G/G	A/A	C/C	G/G	AC/AC
Hap_23	T/T	A/A	ATT/ATT	T/T	C/C	C/C	G/G	A/A	A/A	A/A	A/A	T/T	T/T	G/G	C/C	A/A	C/C	C/C	G/G	G/G	A/A	G/G	A/A	G/G	A/A	C/C	C/C	C/C	T/T	N/N	C/C	T/T	G/G	G/G	CTATTCT/CTATTCT	GT/GT	C/C	G/G	C/C	A/A	T/T	C/C	C/C	G/G	G/G	A/A	T/T	A/A	A/A
Hap_24	N/N	A/A	A/A	T/T	T/T	C/C	G/G	A/A	G/G	AC/AC	A/A	T/T	T/T	G/G	G/G	A/A	T/T	C/C	C/C	G/G	G/G	G/G	A/A	G/G	A/A	C/C	C/C	C/C	T/T	G/G	T/T	T/T	G/G	G/G	CTATTCT/CTATTCT	G/G	C/C	G/G	C/C	A/A	T/T	C/C	C/C	G/G	G/G	A/A	C/C	G/G	AC/AC
Hap_25	T/T	G/G	A/A	T/T	T/T	C/C	A/A	A/A	G/G	A/A	G/G	C/C	C/C	GTCTCTAC/GTCTCTAC	C/C	A/A	T/T	C/C	C/C	G/G	G/G	G/G	A/G	G/G	A/A	C/C	C/C	C/C	G/G	G/G	T/T	C/C	T/T	G/G	CTATTCT/CTATTCT	GT/GT	C/C	G/G	C/C	G/G	C/C	C/C	T/T	A/A	A/A	A/A	C/C	G/G	A/A
Hap_26	T/T	G/G	A/A	T/T	T/T	T/T	A/A	G/G	A/A	AC/AC	A/A	T/T	T/T	G/G	G/G	G/G	T/T	C/C	C/C	G/G	G/G	G/G	A/A	G/G	A/A	C/C	T/T	C/C	N/N	G/G	T/T	T/T	T/T	A/A	CTATTCT/CTATTCT	G/G	C/C	A/A	C/C	A/A	T/T	T/T	C/C	G/G	G/G	A/A	C/C	G/G	A/A
Hap_27	T/T	G/G	A/A	T/T	T/T	T/T	A/A	G/G	A/A	AC/AC	A/A	T/T	T/T	G/G	G/G	G/G	T/T	N/N	C/C	G/G	G/G	G/G	A/A	G/G	A/A	C/C	T/T	C/C	T/T	G/G	T/T	T/T	T/T	A/A	CTATTCT/CTATTCT	G/G	C/C	A/A	C/C	A/A	T/T	T/T	C/C	G/G	G/G	A/A	C/C	G/G	A/A
Hap_28	T/T	G/G	A/A	T/T	T/T	C/C	A/A	A/A	G/G	A/A	G/G	C/C	C/C	GTCTCTAC/GTCTCTAC	C/C	A/A	N/N	C/C	C/C	G/G	G/G	G/G	A/A	G/G	A/A	C/C	C/C	C/C	G/G	G/G	T/T	C/C	T/T	G/G	CTATTCT/CTATTCT	GT/GT	C/C	G/G	T/T	G/G	C/C	C/C	T/T	A/A	A/A	A/A	C/C	G/G	A/A
Hap_29	T/T	A/A	ATT/ATT	T/T	C/C	C/C	G/G	A/A	A/A	A/A	A/A	T/T	T/T	G/G	C/C	A/A	C/C	C/C	G/G	G/G	G/G	G/G	A/A	G/G	N/N	T/T	C/C	A/A	T/T	G/G	T/T	T/T	G/G	G/G	C/C	G/G	C/C	G/G	C/C	A/A	T/T	C/C	C/C	G/G	G/G	A/A	C/C	G/G	AC/AC
Hap_30	T/T	G/G	A/A	A/A	T/T	C/C	G/G	G/G	A/A	A/A	A/A	T/T	T/T	G/G	C/C	A/A	T/T	A/A	C/C	G/G	G/G	G/G	A/G	G/G	G/G	C/C	C/C	C/C	T/T	G/G	T/T	T/T	T/T	G/G	CTATTCT/CTATTCT	GT/GT	C/C	G/G	C/C	G/G	C/C	C/C	C/C	A/A	G/G	A/A	C/C	G/G	AC/AC
Hap_31	T/T	A/A	ATT/ATT	T/T	C/C	C/C	G/G	A/A	A/A	A/A	A/A	T/T	T/T	G/G	C/C	A/A	C/C	C/C	G/G	G/G	G/G	G/G	A/G	G/G	G/G	T/T	C/C	A/A	T/T	G/G	T/T	T/T	G/G	G/G	C/C	G/G	C/C	G/G	C/C	A/A	T/T	C/C	C/C	G/G	G/G	A/A	C/C	G/G	AC/AC
Hap_32	T/T	A/A	ATT/ATT	T/T	C/C	C/C	N/N	A/A	A/A	A/A	A/A	T/T	T/T	G/G	C/C	A/A	C/C	C/C	G/G	G/G	A/A	G/G	A/A	G/G	A/A	C/C	C/C	C/C	T/T	A/A	C/C	T/T	G/G	G/G	CTATTCT/CTATTCT	GT/GT	C/C	G/G	C/C	A/A	T/T	C/C	C/C	G/G	G/G	A/A	T/T	A/A	A/A
Hap_33	T/T	G/G	A/A	T/T	T/T	T/T	A/A	G/G	A/A	AC/AC	A/A	T/T	T/T	G/G	G/G	G/G	T/T	C/C	C/C	N/N	G/G	G/G	A/A	G/G	A/A	C/C	T/T	C/C	T/T	G/G	T/T	T/T	T/T	A/A	CTATTCT/CTATTCT	G/G	C/C	A/A	C/C	A/A	T/T	T/T	C/C	G/G	G/G	A/A	C/C	G/G	A/A
Hap_34	T/T	A/A	ATT/ATT	T/T	C/C	C/C	G/G	A/A	A/A	A/A	A/A	T/T	T/T	G/G	C/C	A/A	C/C	C/C	G/G	G/G	A/A	G/G	A/A	G/G	A/A	C/C	C/C	C/C	T/T	A/A	C/C	T/T	G/G	G/G	CTATTCT/CTATTCT	GT/GT	C/C	G/G	N/N	N/N	N/N	C/C	N/N	N/N	N/N	A/A	T/T	A/A	A/A
Hap_35	T/T	G/A	A/A	T/T	T/T	C/C	G/G	A/G	G/G	A/AC	A/A	T/T	T/T	G/G	C/G	A/G	T/T	C/C	C/C	G/G	G/G	G/G	A/G	G/G	A/A	C/C	C/C	C/C	T/T	G/G	T/T	T/T	G/G	G/G	CTATTCT/CTATTCT	G/G	C/C	G/G	C/C	A/A	T/T	C/C	C/C	G/G	G/G	A/A	C/C	G/G	AC/AC
Hap_36	N/N	G/G	N/N	T/T	N/N	N/N	N/N	N/N	N/N	A/A	N/N	N/N	N/N	N/N	N/N	A/A	C/C	C/C	G/G	G/G	G/G	G/G	G/G	G/G	G/G	C/C	C/C	C/A	N/N	N/N	N/N	N/N	T/T	G/G	CTATTCT/CTATTCT	GT/GT	C/C	G/G	C/C	G/G	C/C	C/C	C/C	A/A	G/G	A/A	C/C	G/G	A/A
Hap_37	G/G	G/G	A/A	A/A	T/T	C/C	G/G	G/G	A/A	AC/AC	A/A	T/T	T/T	G/G	G/G	G/G	T/T	A/A	C/C	N/N	G/G	N/N	A/A	A/A	A/A	C/C	C/C	C/C	T/T	G/G	T/T	C/T	T/G	G/G	CTATTCT/CTATTCT	GT/GT	T/T	G/G	C/C	A/A	C/C	C/C	C/C	G/G	G/G	G/G	C/C	G/G	A/A
Hap_38	T/T	G/G	A/A	A/A	T/T	C/C	G/G	G/G	A/A	A/A	A/A	T/T	T/T	G/G	C/C	A/A	T/T	A/A	C/C	G/G	G/G	G/G	A/A	G/G	G/G	C/C	C/C	C/C	T/T	G/G	T/T	T/T	T/T	G/G	CTATTCT/CTATTCT	N/N	C/C	G/G	N/N	G/G	C/C	C/C	N/N	A/A	G/G	A/A	C/C	G/G	AC/AC
Hap_39	T/T	A/A	ATT/ATT	T/T	C/C	C/C	G/G	A/A	A/A	A/A	A/A	T/T	T/T	G/G	C/C	A/A	C/C	C/C	G/G	G/G	A/A	G/G	A/A	G/G	A/A	C/C	C/C	C/C	T/T	A/A	N/N	N/N	N/N	G/G	CTATTCT/CTATTCT	GT/GT	C/C	G/G	C/C	A/A	T/T	C/C	C/C	G/G	G/G	A/A	T/T	A/A	A/A
Hap_40	T/T	A/A	ATT/ATT	T/T	C/C	C/C	G/G	A/A	A/A	A/A	A/A	T/T	T/T	G/G	C/C	A/A	C/C	C/C	G/G	G/G	G/G	G/G	A/A	G/G	G/G	C/C	T/T	C/C	T/T	G/G	T/T	T/T	T/T	G/G	CTATTCT/CTATTCT	GT/GT	C/C	G/G	C/C	G/G	C/C	C/C	C/C	A/A	G/G	A/A	C/C	A/A	A/A
Hap_41	T/T	A/A	A/A	T/T	T/T	N/N	G/G	A/A	G/G	AC/AC	A/A	T/T	T/T	G/G	G/G	A/A	T/T	C/C	C/C	G/G	G/G	G/G	A/A	G/G	A/A	C/C	C/C	C/C	T/T	G/G	T/T	T/T	G/G	G/G	CTATTCT/CTATTCT	G/G	C/C	G/G	C/C	A/A	T/T	C/C	C/C	G/G	G/G	A/A	C/C	G/G	AC/AC
Hap_42	T/T	G/G	A/A	T/T	T/T	T/T	G/G	G/G	A/A	AC/AC	A/A	T/T	T/T	G/G	G/G	G/G	T/T	C/C	C/C	N/N	G/G	G/G	A/A	G/G	A/A	C/C	C/C	C/C	T/T	G/G	T/T	T/T	T/T	G/G	CTATTCT/CTATTCT	GT/GT	C/C	G/G	C/C	G/G	C/C	C/C	T/T	A/A	G/G	A/A	C/C	G/G	A/A
Hap_43	T/T	A/A	ATT/ATT	T/T	C/C	C/C	G/G	A/A	A/A	A/A	A/A	T/T	T/T	G/G	C/C	A/A	C/C	C/C	G/G	G/G	N/N	G/G	A/A	N/N	N/N	T/T	C/C	A/A	T/T	G/G	T/T	T/T	G/G	G/G	C/C	G/G	C/C	G/G	C/C	A/A	T/T	C/C	C/C	G/G	G/G	A/A	C/C	G/G	AC/AC
Hap_44	T/T	G/G	A/A	T/T	T/T	C/T	A/A	A/G	G/A	A/A	G/G	C/T	C/T	GTCTCTAC/G	C/G	A/G	T/T	C/C	C/C	N/N	N/N	G/G	A/A	G/G	A/A	C/C	C/T	C/C	G/T	G/G	T/T	C/T	T/T	G/A	CTATTCT/CTATTCT	GT/G	C/C	G/A	T/C	G/A	C/T	C/T	T/C	A/G	A/G	A/A	C/C	G/G	A/A
Hap_45	T/T	G/G	A/A	T/T	T/T	C/C	A/A	A/A	G/G	A/A	G/G	C/C	C/C	GTCTCTAC/GTCTCTAC	C/C	A/A	T/T	C/C	C/C	G/G	G/G	G/G	A/A	N/N	A/A	C/C	C/C	C/C	G/G	G/G	T/T	C/C	T/T	G/G	CTATTCT/CTATTCT	GT/GT	C/C	G/G	T/T	G/G	C/C	C/C	T/T	A/A	A/A	A/A	C/C	G/G	A/A
Hap_46	T/T	G/G	A/A	T/T	T/T	T/T	A/A	G/G	A/A	AC/AC	A/A	T/T	T/T	G/G	G/G	G/G	T/T	C/C	C/C	G/G	G/G	G/G	A/A	G/G	A/A	N/N	T/T	C/C	T/T	G/G	T/T	T/T	T/T	A/A	CTATTCT/CTATTCT	G/G	C/C	A/A	C/C	A/A	T/T	T/T	C/C	G/G	G/G	A/A	C/C	G/G	A/A
Hap_47	T/T	G/G	A/A	T/T	T/T	C/C	G/G	G/G	A/A	A/A	A/A	T/T	T/T	G/G	G/G	G/G	C/C	C/C	G/G	G/G	G/G	G/G	A/A	G/G	G/G	T/T	C/C	A/A	T/T	G/G	T/T	T/T	G/G	G/G	C/C	G/G	C/C	G/G	C/C	A/A	T/T	C/C	C/C	G/G	G/G	A/A	C/C	G/G	AC/AC
Hap_48	T/T	A/A	ATT/ATT	T/T	C/C	C/C	G/G	A/A	A/A	A/A	A/A	T/T	T/T	G/G	C/C	A/A	C/C	C/C	G/G	G/G	G/G	G/G	A/A	G/G	A/A	C/C	C/C	C/C	T/T	A/A	C/C	T/T	G/G	G/G	CTATTCT/CTATTCT	GT/GT	C/C	G/G	C/C	A/A	T/T	C/C	C/C	G/G	G/G	A/A	T/T	A/A	A/A
Hap_49	N/N	N/N	N/N	T/T	N/N	N/N	N/N	N/N	N/N	N/N	N/N	N/N	T/T	GTCTCTAC/GTCTCTAC	G/G	A/A	C/C	C/C	G/G	G/G	G/G	G/G	G/G	G/G	G/G	C/C	C/C	C/C	N/N	N/N	T/T	T/T	T/T	G/G	CTATTCT/CTATTCT	GT/GT	C/C	G/G	C/C	G/A	C/C	C/C	T/C	A/A	G/G	A/A	C/C	G/G	A/A
Hap_50	T/T	A/A	N/N	T/T	C/C	C/C	G/G	A/A	A/A	A/A	A/A	T/T	T/T	G/G	C/C	A/A	C/C	C/C	G/G	G/G	G/G	G/G	A/A	G/G	G/G	T/T	C/C	A/A	T/T	G/G	T/T	T/T	G/G	G/G	C/C	G/G	C/C	G/G	C/C	A/A	T/T	C/C	C/C	G/G	G/G	A/A	C/C	G/G	AC/AC
Hap_51	T/T	A/A	ATT/ATT	T/T	C/C	C/C	G/G	A/A	A/A	A/A	A/A	T/T	T/T	G/G	C/C	A/A	C/C	C/C	N/N	G/G	G/G	G/G	A/A	G/G	G/G	T/T	C/C	A/A	T/T	G/G	T/T	T/T	G/G	G/G	C/C	G/G	C/C	G/G	C/C	A/A	T/T	C/C	C/C	G/G	G/G	A/A	C/C	G/G	AC/AC
Hap_52	T/T	A/A	ATT/ATT	T/T	C/C	C/C	G/G	A/A	A/A	A/A	A/A	T/T	T/T	G/G	C/C	A/A	C/C	C/C	G/G	G/G	A/A	G/G	A/A	G/G	A/A	C/C	C/C	C/C	T/T	A/A	C/C	T/T	G/G	G/G	CTATTCT/CTATTCT	GT/GT	C/C	G/G	C/C	A/A	T/T	C/C	C/C	G/G	G/G	A/A	T/T	A/A	A/A
Hap_53	T/T	G/G	A/A	T/T	T/T	T/T	A/A	G/G	A/A	AC/AC	A/A	T/T	T/T	G/G	G/G	G/G	T/T	C/C	C/C	G/G	G/G	G/G	A/A	G/G	A/A	C/C	T/T	C/C	T/T	G/G	T/T	T/T	T/T	A/A	CTATTCT/CTATTCT	G/G	C/C	A/A	C/C	A/A	T/T	T/T	C/C	G/G	G/G	A/A	C/C	G/G	A/A
Hap_54	T/T	G/G	A/A	T/T	T/T	T/T	A/A	G/G	A/A	AC/AC	A/A	T/T	T/T	G/G	G/G	G/G	T/T	C/C	C/C	G/G	G/G	G/G	A/A	G/G	N/N	C/C	T/T	C/C	T/T	G/G	T/T	T/T	T/T	A/A	CTATTCT/CTATTCT	G/G	C/C	A/A	C/C	A/A	T/T	T/T	C/C	G/G	G/G	A/A	C/C	G/G	A/A
Hap_55	T/T	G/G	A/A	T/T	T/T	C/C	A/A	A/A	G/G	A/A	G/G	N/N	N/N	GTCTCTAC/GTCTCTAC	C/C	A/A	T/T	C/C	C/C	G/G	G/G	G/G	A/A	G/G	N/N	C/C	C/C	C/C	G/G	G/G	T/T	C/C	T/T	G/G	CTATTCT/CTATTCT	GT/GT	C/C	G/G	T/T	G/G	C/C	C/C	T/T	A/A	A/A	A/A	C/C	G/G	A/A
Hap_56	T/T	G/G	A/A	T/T	T/T	T/T	A/A	G/G	A/A	AC/AC	A/A	T/T	T/T	G/G	G/G	G/G	T/T	C/C	C/C	G/G	G/G	G/G	A/A	G/G	A/A	C/C	N/N	C/C	T/T	G/G	T/T	T/T	T/T	A/A	CTATTCT/CTATTCT	G/G	C/C	A/A	C/C	A/A	T/T	T/T	C/C	G/G	G/G	A/A	C/C	G/G	A/A
Hap_57	T/T	G/G	A/A	T/T	T/T	T/T	A/A	G/G	A/A	AC/AC	A/A	T/T	T/T	G/G	G/G	G/G	N/N	N/N	N/N	G/G	G/G	G/G	A/A	G/G	A/A	C/C	T/T	C/C	T/T	G/G	T/T	T/T	T/T	A/A	CTATTCT/CTATTCT	G/G	C/C	A/A	C/C	A/A	T/T	T/T	C/C	G/G	G/G	A/A	C/C	G/G	A/A
Hap_58	T/T	G/G	A/A	A/A	T/T	C/C	G/G	G/G	A/A	A/A	A/A	T/T	T/T	G/G	C/C	A/A	T/T	A/A	C/C	G/G	G/G	G/G	A/A	G/G	G/G	C/C	C/C	C/C	N/N	G/G	T/T	T/T	T/T	G/G	CTATTCT/CTATTCT	N/N	C/C	G/G	C/C	G/G	C/C	C/C	C/C	A/A	G/G	A/A	C/C	G/G	AC/AC
Hap_59	T/T	G/G	A/A	T/T	T/T	T/T	A/A	G/G	A/A	AC/AC	A/A	T/T	T/T	N/N	N/N	G/G	T/T	C/C	C/C	G/G	G/G	G/G	A/A	G/G	A/A	C/C	T/T	C/C	T/T	G/G	T/T	T/T	T/T	A/A	CTATTCT/CTATTCT	G/G	C/C	A/A	C/C	A/A	T/T	T/T	C/C	G/G	G/G	A/A	C/C	G/G	A/A
Hap_60	G/G	G/G	A/A	A/A	T/T	C/C	G/G	G/G	A/A	AC/AC	A/A	T/T	T/T	G/G	G/G	G/G	T/T	A/A	C/C	C/C	G/G	G/A	A/G	A/A	A/A	C/C	C/C	C/C	T/T	G/G	T/T	T/T	G/G	G/G	CTATTCT/CTATTCT	GT/GT	T/T	G/G	C/C	A/A	C/C	C/C	C/C	G/G	G/G	G/G	C/C	G/G	A/A
Hap_61	T/T	A/A	A/A	T/T	T/T	C/C	G/G	A/A	G/G	AC/AC	A/A	T/T	T/T	G/G	G/G	A/A	T/T	C/C	C/C	N/N	G/G	G/G	A/A	G/G	N/N	C/C	C/C	C/C	T/T	G/G	T/T	T/T	G/G	G/G	CTATTCT/CTATTCT	G/G	C/C	G/G	C/C	A/A	T/T	C/C	C/C	G/G	G/G	A/A	C/C	G/G	AC/AC
Hap_62	T/T	G/G	A/A	T/T	T/T	C/C	A/A	A/A	G/G	A/A	G/G	C/C	C/C	GTCTCTAC/GTCTCTAC	C/C	A/A	N/N	N/N	C/C	G/G	G/G	G/G	A/A	G/G	A/A	C/C	C/C	C/C	G/G	G/G	T/T	C/C	T/T	G/G	CTATTCT/CTATTCT	GT/GT	C/C	G/G	T/T	G/G	C/C	C/C	T/T	A/A	A/A	A/A	C/C	G/G	A/A
Hap_63	T/T	A/A	ATT/ATT	T/T	C/C	C/C	G/G	A/A	A/A	A/A	A/A	T/T	T/T	G/G	C/C	A/A	C/C	C/C	G/G	G/G	G/G	G/G	A/A	G/G	A/A	C/C	C/C	C/C	T/T	A/A	C/C	T/T	G/G	G/G	CTATTCT/CTATTCT	GT/GT	C/C	G/G	C/C	A/A	T/T	C/C	C/C	G/G	G/G	A/A	T/T	A/A	A/A
Hap_64	T/T	G/G	A/A	T/T	T/T	T/T	A/A	G/G	A/A	AC/AC	A/A	T/T	T/T	G/G	G/G	G/G	T/T	C/C	C/C	G/G	G/G	N/N	N/N	G/G	A/A	C/C	T/T	C/C	T/T	N/N	T/T	N/N	T/T	A/A	CTATTCT/CTATTCT	G/G	C/C	N/N	N/N	N/N	N/N	N/N	N/N	N/N	N/N	A/A	C/C	G/G	A/A
Hap_65	T/T	G/G	A/A	T/T	T/T	T/T	A/A	G/G	A/A	AC/AC	A/A	T/T	T/T	G/G	G/G	N/N	T/T	C/C	C/C	G/G	G/G	G/G	A/A	G/G	A/A	N/N	T/T	C/C	T/T	G/G	T/T	N/N	T/T	A/A	CTATTCT/CTATTCT	G/G	C/C	A/A	C/C	A/A	T/T	T/T	C/C	G/G	G/G	A/A	C/C	G/G	A/A
Hap_66	T/T	G/G	A/A	T/T	T/T	T/T	A/A	G/G	A/A	AC/AC	A/A	T/T	T/T	G/G	G/G	G/G	T/T	C/C	C/C	G/G	G/G	G/G	A/G	G/G	N/N	C/C	T/T	C/C	T/T	G/G	T/T	T/T	T/T	A/A	CTATTCT/CTATTCT	G/G	C/C	A/A	C/C	A/A	T/T	T/T	C/C	G/G	G/G	A/A	C/C	G/G	A/A
Hap_67	T/T	G/G	A/A	T/T	T/T	T/T	A/A	G/G	A/A	AC/AC	A/A	T/T	T/T	G/G	G/G	G/G	T/T	C/C	C/C	G/G	G/G	G/G	A/A	G/G	A/A	C/C	C/C	A/A	T/T	G/G	T/T	T/T	G/G	G/G	C/C	G/G	C/C	G/G	C/C	A/A	T/T	C/C	C/C	G/G	G/G	A/A	C/C	G/G	AC/AC
Hap_68	T/T	G/G	N/N	N/N	T/T	T/T	A/A	G/G	A/A	AC/AC	A/A	T/T	T/T	G/G	G/G	G/G	T/T	C/C	C/C	G/G	G/G	G/G	A/A	G/G	A/A	C/C	T/T	C/C	T/T	G/G	T/T	T/T	T/T	A/A	CTATTCT/CTATTCT	G/G	C/C	A/A	C/C	A/A	T/T	T/T	C/C	G/G	G/G	A/A	C/C	G/G	A/A
Hap_69	T/T	G/G	A/A	T/T	T/T	T/T	A/A	G/G	N/N	AC/AC	A/A	T/T	T/T	G/G	G/G	G/G	T/T	C/C	C/C	G/G	G/G	G/G	A/A	G/G	A/A	C/C	T/T	C/C	T/T	G/G	T/T	T/T	T/T	A/A	CTATTCT/CTATTCT	G/G	C/C	A/A	C/C	A/A	T/T	T/T	C/C	G/G	G/G	A/A	C/C	G/G	A/A
Hap_70	T/T	G/G	A/A	T/T	T/T	C/C	A/G	A/G	G/A	A/AC	G/A	C/T	C/T	GTCTCTAC/G	C/G	A/G	T/T	C/C	C/C	G/G	G/G	G/G	A/A	G/G	A/A	C/C	C/T	C/C	G/T	G/G	T/T	C/T	T/T	G/A	CTATTCT/CTATTCT	GT/G	C/C	G/A	T/C	G/A	C/T	C/T	T/C	A/G	A/G	A/A	C/C	G/G	A/A
Hap_71	T/T	A/A	ATT/ATT	T/T	C/C	C/C	G/G	A/A	A/A	A/A	A/A	C/C	C/C	GTCTCTAC/GTCTCTAC	C/C	A/A	T/T	C/C	C/C	G/G	G/G	G/G	A/G	G/G	A/A	C/C	C/C	C/C	T/T	G/G	T/T	T/T	G/G	G/G	CTATTCT/CTATTCT	G/G	C/C	G/G	C/C	A/A	T/T	C/C	C/C	G/G	G/G	A/A	C/C	G/G	AC/AC
Hap_72	G/G	G/G	A/A	A/A	T/T	C/C	G/G	G/G	A/A	AC/AC	A/A	T/T	T/T	G/G	G/G	G/G	T/T	A/A	C/C	C/C	G/G	A/A	A/A	A/A	A/A	C/C	C/C	C/C	T/T	G/G	T/T	T/T	G/G	G/G	CTATTCT/CTATTCT	GT/GT	T/T	G/G	C/C	A/A	C/C	C/C	C/C	G/G	G/G	G/G	C/C	N/N	A/A
Hap_73	T/T	G/G	A/A	T/T	T/T	C/C	A/A	A/A	G/G	A/A	G/G	C/C	C/C	GTCTCTAC/GTCTCTAC	C/C	A/A	T/T	N/N	C/C	G/G	G/G	G/G	A/A	G/G	A/A	C/C	C/C	C/C	G/G	G/G	T/T	C/C	T/T	G/G	CTATTCT/CTATTCT	GT/GT	C/C	G/G	T/T	G/G	C/C	C/C	T/T	A/A	A/A	A/A	C/C	G/G	A/A
Hap_74	T/T	G/G	A/ATT	T/T	T/C	C/C	A/G	A/A	G/A	A/A	G/A	C/T	C/T	GTCTCTAC/G	C/C	A/A	N/N	C/C	C/G	G/G	G/A	G/G	A/A	G/G	A/A	C/C	C/C	C/C	G/T	A/A	T/C	C/T	T/G	G/G	CTATTCT/CTATTCT	GT/GT	C/C	G/G	T/C	G/A	C/T	C/C	T/C	A/G	A/G	A/A	C/T	G/A	A/A
Hap_75	T/T	A/A	A/A	T/T	T/T	C/C	G/G	G/G	G/G	AC/AC	A/A	T/T	T/T	G/G	C/C	A/A	T/T	A/A	C/C	G/G	G/G	A/A	A/A	A/A	A/A	C/C	C/C	C/C	T/T	G/G	T/T	T/T	G/G	G/G	CTATTCT/CTATTCT	GT/GT	T/T	G/G	C/C	A/A	C/C	C/C	C/C	G/G	G/G	A/A	C/C	G/G	A/A
Hap_76	T/T	G/G	A/A	T/T	T/T	C/C	A/G	A/A	G/G	A/A	G/G	C/C	C/C	GTCTCTAC/GTCTCTAC	C/C	A/A	T/T	C/C	C/C	G/G	G/G	G/G	A/A	G/G	A/A	C/C	C/C	C/C	G/G	G/G	T/T	C/C	T/T	G/G	CTATTCT/CTATTCT	GT/GT	C/C	G/G	T/T	G/G	C/C	C/C	T/T	A/A	A/A	A/A	C/C	G/G	A/A
Hap_77	T/T	G/G	A/A	T/T	T/T	T/T	A/A	G/G	A/A	AC/AC	A/A	T/T	T/T	G/G	G/G	G/G	T/T	N/N	N/N	G/G	N/N	G/G	A/A	G/G	N/N	C/C	T/T	C/C	T/T	G/G	T/T	T/T	T/T	A/A	CTATTCT/CTATTCT	G/G	C/C	A/A	C/C	A/A	T/T	T/T	C/C	G/G	G/G	A/A	C/C	G/G	A/A
Hap_78	N/N	N/N	N/N	T/T	N/N	N/N	N/N	N/N	N/N	N/N	N/N	T/T	T/T	GTCTCTAC/GTCTCTAC	C/G	A/A	C/C	C/C	G/G	G/G	G/G	G/G	G/G	G/G	G/G	C/C	C/C	C/C	N/N	N/N	N/N	N/N	N/N	N/N	CTATTCT/CTATTCT	GT/GT	C/C	G/G	C/C	N/N	N/N	C/C	N/N	A/A	G/G	A/A	C/C	G/G	A/A
Hap_79	T/T	G/G	A/A	T/T	T/T	T/T	G/G	G/G	A/A	AC/AC	A/A	T/T	T/T	G/G	G/G	G/G	T/T	C/C	C/C	G/G	G/G	G/G	A/A	G/G	A/A	C/C	C/C	C/C	T/T	G/G	T/T	N/N	T/T	G/G	CTATTCT/CTATTCT	GT/GT	C/C	G/G	C/C	G/G	C/C	C/C	T/T	A/A	G/G	A/A	C/C	G/G	A/A
Hap_80	T/T	A/A	ATT/ATT	T/T	C/C	C/C	G/G	A/A	A/A	A/A	A/A	T/T	T/T	G/G	C/C	A/A	C/C	C/C	G/G	G/G	G/G	G/G	A/A	G/G	G/G	T/T	C/C	A/A	T/T	G/G	T/T	T/T	G/G	G/G	C/C	G/G	C/C	G/G	C/C	A/A	T/T	C/C	C/C	G/G	G/G	A/A	C/C	G/G	AC/AC
Hap_81	T/T	G/G	A/A	T/T	T/T	C/T	A/A	A/G	G/A	AC/AC	A/A	T/T	T/T	G/G	G/G	G/G	T/T	C/C	C/C	G/G	G/G	G/G	A/A	G/G	A/A	C/C	T/T	C/C	T/T	G/G	T/T	T/T	T/T	A/A	CTATTCT/CTATTCT	G/G	C/C	A/A	C/C	A/A	T/T	T/T	C/C	G/G	G/G	A/A	C/C	G/G	A/A
Hap_82	T/T	G/G	A/A	T/T	T/T	T/T	G/G	G/G	A/A	AC/AC	A/A	T/T	T/T	G/G	G/G	G/G	T/T	C/C	C/C	G/G	G/G	G/G	A/G	G/G	A/A	C/C	C/C	C/C	T/T	G/G	T/T	T/T	T/T	G/G	CTATTCT/CTATTCT	GT/GT	C/C	G/G	C/C	G/G	C/C	C/C	T/T	A/A	G/G	A/A	C/C	G/G	A/A
Hap_83	T/T	G/G	A/A	T/T	T/T	C/C	A/A	A/A	G/G	A/A	G/G	C/C	C/C	GTCTCTAC/GTCTCTAC	C/C	A/A	T/T	C/C	C/C	N/N	N/N	N/N	N/N	G/G	A/A	C/C	C/C	C/C	G/G	G/G	T/T	C/C	T/T	G/G	CTATTCT/CTATTCT	GT/GT	C/C	G/G	T/T	G/G	C/C	C/C	T/T	A/A	A/A	A/A	C/C	G/G	A/A
Hap_84	T/T	A/A	ATT/ATT	T/T	C/C	C/C	G/G	A/A	A/A	A/A	A/A	T/T	T/T	G/G	C/C	A/A	C/C	C/C	G/G	G/G	A/A	G/G	A/A	G/G	A/A	C/C	C/C	C/C	T/T	A/A	C/C	T/T	G/G	G/G	CTATTCT/CTATTCT	GT/GT	C/C	G/G	N/N	N/N	N/N	N/N	N/N	N/N	N/N	N/N	N/N	A/A	A/A
Hap_85	T/T	G/G	A/A	T/T	T/T	T/T	A/A	G/G	A/A	AC/AC	A/A	T/T	T/T	G/G	G/G	G/G	T/T	C/C	C/C	G/G	G/G	G/G	A/A	G/G	A/A	C/C	T/T	C/C	T/T	G/G	T/T	T/T	T/T	A/A	CTATTCT/CTATTCT	N/N	C/C	A/A	C/C	A/A	T/T	T/T	C/C	G/G	G/G	A/A	C/C	G/G	A/A
Hap_86	G/G	G/G	A/A	A/A	T/T	C/C	G/G	G/G	G/G	AC/AC	A/A	T/T	T/T	G/G	C/C	A/A	T/T	A/A	C/C	G/G	G/G	G/A	A/G	A/A	A/A	C/C	C/C	C/C	T/T	G/G	T/T	T/T	G/G	G/G	CTATTCT/CTATTCT	GT/GT	T/T	G/G	C/C	A/A	C/C	C/C	C/C	G/G	G/G	A/A	C/C	G/G	A/A
Hap_87	T/T	G/G	A/A	T/T	T/T	T/T	A/A	G/G	A/A	AC/AC	A/A	T/T	T/T	G/G	G/G	G/G	N/N	N/N	C/C	G/G	G/G	G/G	A/A	G/G	A/A	C/C	T/T	C/C	T/T	G/G	T/T	T/T	T/T	A/A	CTATTCT/CTATTCT	G/G	C/C	A/A	C/C	A/A	T/T	T/T	C/C	G/G	G/G	A/A	C/C	G/G	A/A
Hap_88	T/T	G/G	A/A	T/T	T/T	C/C	A/A	A/A	G/G	A/A	G/G	C/C	C/C	GTCTCTAC/GTCTCTAC	C/C	A/A	T/T	C/C	C/C	G/G	G/G	G/G	A/A	G/G	A/A	N/N	C/C	C/C	G/G	G/G	T/T	C/C	T/T	G/G	CTATTCT/CTATTCT	GT/GT	C/C	G/G	T/T	G/G	C/C	C/C	T/T	A/A	A/A	A/A	C/C	G/G	A/A
Hap_89	T/T	G/G	A/A	T/T	T/T	T/T	A/A	G/G	A/A	AC/AC	A/A	T/T	T/T	G/G	G/G	G/G	T/T	C/C	C/C	G/G	G/G	G/G	A/A	G/G	A/A	C/C	C/T	C/C	T/T	G/G	T/T	T/T	T/T	A/A	CTATTCT/CTATTCT	G/G	C/C	A/A	C/C	A/A	T/T	T/T	C/C	G/G	G/G	A/A	C/C	G/G	A/A
Hap_90	T/T	G/G	A/A	T/T	T/T	T/T	A/A	G/G	A/A	AC/AC	A/A	T/T	T/T	G/G	G/G	G/G	N/N	C/C	C/C	G/G	G/G	G/G	A/A	G/G	A/A	N/N	T/T	C/C	T/T	G/G	T/T	T/T	T/T	A/A	CTATTCT/CTATTCT	G/G	C/C	A/A	C/C	A/A	T/T	T/T	C/C	G/G	G/G	A/A	C/C	G/G	A/A
Hap_91	T/T	G/G	A/A	T/T	T/T	C/C	A/A	A/A	G/G	A/A	G/G	C/C	C/C	GTCTCTAC/GTCTCTAC	C/C	A/A	T/T	C/C	N/N	G/G	G/G	G/G	A/A	G/G	A/A	C/C	C/C	C/C	G/G	G/G	T/T	C/C	T/T	G/G	CTATTCT/CTATTCT	GT/GT	C/C	G/G	T/T	G/G	C/C	C/C	T/T	A/A	A/A	A/A	C/C	G/G	A/A
Hap_92	T/T	G/G	A/A	T/T	T/T	C/C	G/G	G/G	A/A	AC/AC	A/A	T/T	T/T	GTCTCTAC/G	G/G	G/G	T/T	A/A	C/C	C/C	G/G	A/A	A/A	A/A	A/A	C/C	C/C	C/C	T/T	G/G	T/T	T/T	G/G	G/G	CTATTCT/CTATTCT	GT/GT	T/T	G/G	C/C	A/A	C/C	C/C	C/C	G/G	G/G	G/G	C/C	G/G	A/A
Hap_93	T/T	G/G	A/A	T/T	T/T	T/T	A/A	G/G	A/A	AC/AC	A/A	T/T	T/T	G/G	G/G	G/G	T/T	C/C	C/C	G/G	G/G	G/G	A/A	N/N	A/A	C/C	T/T	C/C	T/T	G/G	T/T	T/T	T/T	A/A	CTATTCT/CTATTCT	G/G	C/C	A/A	C/C	A/A	T/T	T/T	C/C	G/G	G/G	A/A	C/C	G/G	A/A
Hap_94	G/G	G/G	A/A	A/A	T/T	C/C	G/G	G/G	G/G	AC/AC	A/A	T/T	T/T	G/G	C/C	A/A	T/T	A/A	C/C	G/G	G/G	A/A	A/A	A/A	A/A	C/C	C/C	C/C	T/T	G/G	T/T	T/T	G/G	G/G	CTATTCT/CTATTCT	GT/GT	T/T	G/G	C/C	A/A	C/C	C/C	C/C	G/G	G/G	A/A	C/C	G/G	A/A
Hap_95	G/G	G/G	A/A	A/A	T/T	C/C	G/G	G/G	A/A	AC/AC	A/A	T/T	T/T	G/G	G/G	G/G	T/T	N/N	N/N	C/C	G/G	A/A	A/A	A/A	A/A	C/C	C/C	C/C	T/T	G/G	T/T	T/T	G/G	G/G	CTATTCT/CTATTCT	GT/GT	T/T	G/G	C/C	A/A	C/C	C/C	C/C	G/G	G/G	G/G	C/C	G/G	A/A
Hap_96	T/T	A/A	ATT/ATT	T/T	C/C	C/C	G/G	A/A	A/A	A/A	A/A	T/T	T/T	G/G	C/C	A/A	C/C	C/C	N/N	G/G	A/A	G/G	A/A	G/G	A/A	C/C	C/C	C/C	T/T	A/A	C/C	T/T	G/G	G/G	CTATTCT/CTATTCT	GT/GT	C/C	G/G	C/C	A/A	T/T	C/C	C/C	G/G	G/G	A/A	T/T	A/A	A/A
Hap_97	T/T	G/A	A/ATT	T/T	T/C	C/C	A/G	A/A	G/A	A/A	G/A	C/C	C/C	GTCTCTAC/GTCTCTAC	C/C	A/A	T/T	C/C	C/C	G/G	G/G	G/G	A/G	G/G	A/A	C/C	C/C	C/C	G/T	G/G	T/T	C/T	T/G	G/G	CTATTCT/CTATTCT	GT/G	C/C	G/G	T/C	G/A	C/T	C/C	T/C	A/G	A/G	A/A	C/C	G/G	A/AC
Hap_98	T/T	G/G	A/A	T/T	T/T	C/C	A/A	A/A	G/G	A/A	G/G	C/C	C/C	GTCTCTAC/GTCTCTAC	C/C	A/A	T/T	C/C	C/C	G/G	G/G	G/G	A/A	G/G	A/A	C/C	C/C	C/C	G/G	G/G	T/T	C/C	T/T	G/G	CTATTCT/CTATTCT	GT/GT	C/C	G/G	T/T	N/N	N/N	N/N	T/T	A/A	A/A	A/A	C/C	G/G	A/A
Hap_99	T/T	G/G	A/A	T/T	T/T	T/T	A/A	G/G	A/A	AC/AC	A/A	T/T	T/T	G/G	G/G	G/G	T/T	C/C	C/C	G/G	G/G	G/G	A/A	G/G	A/A	C/C	T/T	C/C	T/T	G/G	T/T	T/T	T/T	A/A	CTATTCT/CTATTCT	G/G	C/C	A/A	C/C	A/A	T/T	T/T	C/C	G/G	G/G	A/A	C/C	G/G	A/A
Hap_100	T/T	G/G	A/A	T/T	T/T	C/C	G/G	A/A	G/G	A/A	A/A	T/T	T/T	G/G	C/C	A/A	C/C	C/C	G/G	G/G	G/G	G/G	A/A	G/G	G/G	T/T	C/C	A/A	T/T	G/G	T/T	T/T	G/G	G/G	C/C	G/G	C/C	G/G	C/C	A/A	T/T	C/C	C/C	G/G	G/G	A/A	C/C	G/G	AC/AC
Hap_101	T/T	G/G	A/A	T/T	T/T	T/T	A/A	G/G	A/A	AC/AC	A/A	T/T	T/T	G/G	G/G	G/G	T/T	C/C	C/C	G/G	G/G	G/G	A/A	G/G	A/A	C/C	T/T	C/C	T/T	G/G	T/T	C/T	T/T	A/A	CTATTCT/CTATTCT	GT/G	C/C	A/A	C/C	A/A	T/T	T/T	C/C	G/G	G/G	A/A	C/C	G/G	A/A
Hap_102	G/G	G/G	A/A	A/A	T/T	C/C	G/G	G/G	A/A	AC/AC	A/A	T/T	T/T	G/G	G/G	G/G	T/T	A/A	C/C	N/N	G/G	A/A	A/A	A/A	A/A	C/C	C/C	C/C	T/T	G/G	T/T	T/T	G/G	G/G	CTATTCT/CTATTCT	GT/GT	T/T	G/G	C/C	A/A	C/C	C/C	C/C	G/G	G/G	G/G	C/C	G/G	A/A
Hap_103	T/T	G/G	A/A	T/T	T/T	T/T	A/A	G/G	A/A	AC/AC	A/A	T/T	T/T	G/G	G/G	G/G	T/T	C/C	C/C	N/N	G/G	G/G	A/A	G/G	N/N	C/C	T/T	C/C	T/T	G/G	T/T	T/T	T/T	A/A	CTATTCT/CTATTCT	G/G	C/C	A/A	C/C	A/A	T/T	T/T	C/C	G/G	G/G	A/A	C/C	G/G	A/A
Hap_104	T/T	G/G	A/A	A/A	T/T	C/C	G/G	G/G	G/G	AC/AC	A/A	T/T	T/T	G/G	G/G	G/G	C/C	C/C	G/G	G/G	G/G	G/G	A/A	G/G	G/G	T/T	C/C	A/A	T/T	G/G	T/T	T/T	G/G	G/G	C/C	G/G	C/C	G/G	C/C	A/A	T/T	C/C	C/C	G/G	G/G	A/A	C/C	G/G	AC/AC
Hap_105	T/T	G/G	A/A	T/T	T/T	C/T	G/G	G/G	A/A	A/AC	A/A	T/T	T/T	G/G	G/G	G/G	T/T	C/A	C/C	G/G	G/G	G/A	A/A	G/A	A/A	C/C	C/C	C/C	T/T	G/G	T/T	T/T	T/G	G/G	CTATTCT/CTATTCT	GT/G	C/C	G/G	C/C	G/A	C/T	C/C	T/C	A/G	G/G	A/A	C/C	G/G	A/AC
Hap_106	T/T	G/G	A/A	T/T	T/T	C/T	A/A	A/G	G/A	A/AC	G/A	C/T	C/T	GTCTCTAC/G	C/G	A/G	T/T	C/C	C/C	G/G	G/G	G/G	A/A	G/G	A/A	C/C	C/T	C/C	G/T	G/G	T/T	C/T	T/T	G/A	CTATTCT/CTATTCT	GT/G	C/C	G/A	T/C	G/A	C/T	C/T	T/C	A/G	A/G	A/A	C/C	G/G	A/A
Hap_107	T/T	G/G	A/A	T/A	T/T	C/T	G/G	G/G	A/A	A/AC	A/A	T/T	T/T	G/G	C/G	A/G	T/T	C/A	C/C	G/G	G/G	G/G	A/A	G/G	A/G	C/C	C/C	C/C	T/T	G/G	T/T	T/T	T/T	G/G	CTATTCT/CTATTCT	GT/GT	C/C	G/G	C/C	G/G	C/C	C/C	T/C	A/A	G/G	A/A	C/C	G/G	A/AC
Hap_108	T/T	G/G	A/A	T/T	T/T	T/T	A/A	G/G	A/A	AC/AC	A/A	T/T	T/T	G/G	G/G	G/G	T/T	C/C	C/C	G/G	G/G	G/G	A/A	G/G	N/N	C/C	T/T	C/C	T/T	G/G	T/T	T/T	T/T	A/A	CTATTCT/CTATTCT	G/G	C/C	A/A	C/C	A/A	T/T	T/T	C/C	G/G	G/G	A/A	C/C	G/G	A/A
Hap_109	G/G	G/G	A/A	A/A	T/T	C/C	G/G	G/G	A/A	AC/AC	A/A	T/T	T/T	G/G	G/G	G/G	T/T	A/A	C/C	G/C	G/G	G/A	A/A	A/A	A/A	C/C	C/C	C/C	T/T	G/G	T/T	T/T	G/G	G/G	CTATTCT/CTATTCT	GT/GT	T/T	G/G	C/C	A/A	C/C	C/C	C/C	G/G	G/G	G/G	C/C	G/G	A/A
Hap_110	T/T	G/G	A/A	T/T	T/T	C/C	A/A	A/A	G/G	A/A	G/G	C/C	C/C	GTCTCTAC/GTCTCTAC	C/C	A/A	T/T	C/C	C/C	G/G	G/G	G/G	A/A	G/G	A/A	C/C	C/C	C/C	G/G	G/G	T/T	C/C	T/T	G/G	CTATTCT/CTATTCT	GT/GT	C/C	G/G	T/T	G/G	C/C	N/N	T/T	A/A	A/A	A/A	C/C	G/G	A/A
Hap_111	T/T	G/G	A/A	T/T	T/T	C/C	A/A	A/A	G/G	A/A	G/G	C/C	C/C	GTCTCTAC/GTCTCTAC	C/C	A/A	T/T	C/C	C/C	G/G	N/N	G/G	A/A	G/G	A/A	C/C	C/C	C/C	G/G	G/G	T/T	C/C	T/T	G/G	CTATTCT/CTATTCT	GT/GT	C/C	G/G	T/T	G/G	C/C	C/C	T/T	A/A	A/A	A/A	C/C	G/G	A/A
Hap_112	T/T	A/A	ATT/ATT	T/T	C/C	C/C	G/G	A/A	A/A	A/A	A/A	T/T	T/T	G/G	C/C	A/A	C/C	C/C	G/G	G/G	A/A	G/G	A/A	G/G	N/N	C/C	C/C	C/C	T/T	A/A	C/C	T/T	G/G	G/G	CTATTCT/CTATTCT	GT/GT	C/C	G/G	C/C	A/A	T/T	C/C	C/C	G/G	G/G	A/A	T/T	A/A	A/A
Hap_113	T/T	G/G	A/A	T/T	T/T	C/C	G/G	G/G	A/A	AC/AC	A/A	T/T	T/T	G/G	G/G	G/G	T/T	C/C	C/C	G/G	G/G	G/G	A/A	G/G	A/A	C/C	T/T	C/C	T/T	G/G	T/T	T/T	T/T	A/A	CTATTCT/CTATTCT	G/G	C/C	A/A	C/C	A/A	T/T	T/T	C/C	G/G	G/G	A/A	C/C	G/G	A/A
Hap_114	T/T	G/G	A/A	T/T	T/T	C/C	G/G	G/G	G/G	AC/AC	A/A	T/T	T/T	G/G	C/C	A/A	C/C	C/C	G/G	G/G	G/G	G/G	A/A	G/G	N/N	C/C	C/C	C/C	T/T	G/G	T/T	T/T	T/T	G/G	CTATTCT/CTATTCT	GT/GT	C/C	G/G	C/C	G/G	C/C	C/C	C/C	A/A	G/G	A/A	C/C	G/G	A/A
Hap_115	T/T	A/A	ATT/ATT	T/T	C/C	C/C	G/G	A/A	A/A	A/A	A/A	T/T	T/T	G/G	C/C	A/A	C/C	C/C	G/G	G/G	A/A	G/G	A/A	G/G	A/A	C/C	C/C	C/C	T/T	A/A	C/C	T/T	G/G	N/N	CTATTCT/CTATTCT	GT/GT	C/C	G/G	C/C	A/A	T/T	C/C	C/C	G/G	G/G	A/A	T/T	A/A	A/A
Hap_116	T/T	G/G	A/ATT	T/T	T/C	C/T	A/G	A/G	A/A	A/AC	A/A	C/T	C/T	GTCTCTAC/G	C/G	A/G	T/T	C/C	C/C	G/G	G/G	G/G	A/A	G/G	A/A	C/C	C/T	C/C	T/T	G/G	T/T	T/T	T/G	G/A	CTATTCT/CTATTCT	G/G	C/C	G/A	C/C	A/A	T/T	T/T	C/C	G/G	G/G	A/A	C/C	G/G	A/AC
Hap_117	T/T	G/G	A/A	A/A	T/T	C/C	G/G	G/G	A/A	A/A	A/A	T/T	T/T	G/G	C/C	A/A	C/C	C/C	G/G	G/G	G/G	G/G	A/A	G/G	G/G	C/C	C/C	C/C	T/T	G/G	T/T	T/T	T/T	G/G	CTATTCT/CTATTCT	GT/GT	C/C	G/G	C/C	G/G	C/C	C/C	C/C	A/A	G/G	A/A	C/C	G/G	A/A
Hap_118	T/T	A/A	A/ATT	T/T	T/T	C/C	G/G	A/A	G/G	AC/AC	A/A	T/T	T/T	G/G	G/G	A/A	T/T	C/C	C/C	G/G	G/G	G/G	A/A	G/G	A/A	C/C	C/C	C/C	T/T	G/G	T/T	T/T	G/G	G/G	CTATTCT/CTATTCT	G/G	C/C	G/G	C/C	A/A	T/T	C/C	C/C	G/G	G/G	A/A	C/C	G/G	AC/AC
Hap_119	T/T	A/A	ATT/ATT	T/T	C/C	C/C	G/G	A/A	A/A	A/A	A/A	T/T	T/T	G/G	C/C	A/A	C/C	C/C	G/G	G/G	N/N	G/G	A/A	G/G	A/A	C/C	C/C	C/C	T/T	A/A	C/C	T/T	G/G	G/G	CTATTCT/CTATTCT	GT/GT	C/C	G/G	C/C	A/A	T/T	C/C	C/C	G/G	G/G	A/A	T/T	A/A	A/A
Hap_120	T/T	G/G	A/A	T/T	T/T	T/T	A/A	G/G	A/A	AC/AC	A/A	T/T	T/T	N/N	N/N	G/G	T/T	C/C	C/C	G/G	G/G	N/N	N/N	G/G	A/A	C/C	T/T	C/C	T/T	G/G	T/T	T/T	T/T	A/A	CTATTCT/CTATTCT	G/G	C/C	A/A	C/C	A/A	T/T	T/T	C/C	G/G	G/G	A/A	C/C	G/G	A/A
Hap_121	T/T	G/G	A/A	T/T	T/T	T/T	A/A	G/G	A/A	AC/AC	A/A	T/T	T/T	G/G	G/G	G/G	T/T	C/C	C/C	G/G	G/G	G/G	A/A	G/G	A/A	C/C	T/T	C/C	T/T	G/G	T/T	T/T	T/T	A/A	CTATTCT/CTATTCT	G/G	C/C	A/A	C/C	A/A	T/T	T/T	C/C	G/G	G/G	A/A	C/C	G/G	A/A
Hap_122	T/T	G/G	A/A	T/T	T/T	C/C	A/A	A/A	G/G	A/A	G/G	C/C	C/C	GTCTCTAC/GTCTCTAC	C/C	A/A	T/T	C/C	C/C	G/G	G/G	N/N	N/N	G/G	A/A	C/C	C/C	C/C	G/G	G/G	T/T	C/C	T/T	G/G	CTATTCT/CTATTCT	GT/GT	C/C	G/G	T/T	G/G	C/C	C/C	T/T	A/A	A/A	A/A	C/C	G/G	A/A
Hap_123	T/T	G/G	A/A	T/T	T/T	C/T	A/A	A/G	G/A	A/AC	G/A	C/T	C/T	GTCTCTAC/GTCTCTAC	C/C	A/A	T/T	C/C	C/C	G/G	G/G	G/G	A/A	G/G	A/A	C/C	C/T	C/C	G/T	G/G	T/T	C/T	T/T	G/G	CTATTCT/CTATTCT	GT/GT	C/C	G/G	T/T	G/G	C/C	C/C	T/T	A/A	A/A	A/A	C/C	G/G	A/A
Hap_124	T/T	G/G	A/A	T/T	T/T	C/C	A/A	A/A	G/G	A/A	G/G	C/C	C/C	GTCTCTAC/GTCTCTAC	C/C	A/A	T/T	C/C	C/C	G/G	G/G	G/G	N/N	G/G	A/A	C/C	C/C	C/C	G/G	G/G	T/T	C/C	T/T	G/G	CTATTCT/CTATTCT	GT/GT	C/C	G/G	T/T	G/G	C/C	C/C	T/T	A/A	A/A	A/A	C/C	G/G	A/A
Hap_125	N/N	G/G	N/N	T/T	N/N	N/N	N/N	N/N	N/N	A/A	N/N	N/N	C/C	N/N	N/N	A/A	C/C	C/C	G/G	G/G	G/G	G/G	G/G	G/G	G/G	C/C	C/C	C/C	N/N	N/N	N/N	N/N	T/T	G/G	N/N	N/N	N/N	N/N	N/N	N/N	N/N	C/C	N/N	A/A	N/N	A/A	C/C	G/G	A/A
Hap_126	G/G	G/G	A/A	A/A	T/T	C/C	G/G	G/G	A/A	AC/AC	A/A	T/T	T/T	G/G	G/G	G/G	T/T	A/A	C/C	C/C	G/G	A/A	A/A	A/A	A/A	C/C	C/C	C/C	T/T	G/G	T/T	T/T	G/G	G/G	CTATTCT/CTATTCT	GT/GT	N/N	G/G	N/N	N/N	C/C	C/C	N/N	N/N	N/N	G/G	C/C	G/G	A/A
Hap_127	T/T	G/G	A/A	T/T	T/T	C/C	G/G	G/G	A/A	AC/AC	A/A	T/T	T/T	G/G	G/G	G/G	T/T	A/A	C/C	C/C	G/G	A/A	A/A	A/A	A/A	C/C	C/C	C/C	T/T	G/G	T/T	T/T	G/G	G/G	CTATTCT/CTATTCT	GT/G	C/T	G/G	C/C	A/A	C/C	C/C	C/C	G/G	G/G	G/G	C/C	G/G	A/A
Hap_128	T/T	G/G	A/A	T/T	T/T	T/T	A/A	G/G	A/A	AC/AC	A/A	T/T	T/T	G/G	G/G	G/G	T/T	C/C	C/C	G/G	G/G	G/G	A/A	G/G	A/A	C/C	T/T	C/C	T/T	G/G	T/T	T/T	T/T	A/A	CTATTCT/CTATTCT	G/G	C/C	A/A	C/C	A/A	T/T	N/N	N/N	N/N	N/N	A/A	C/C	G/G	A/A
Hap_129	T/T	A/A	ATT/ATT	T/T	C/C	C/C	G/G	A/A	A/A	A/A	A/A	T/T	T/T	G/G	C/C	A/A	C/C	C/C	G/G	G/G	G/G	G/G	A/A	G/G	G/G	N/N	C/C	A/A	T/T	G/G	T/T	T/T	G/G	G/G	C/C	G/G	C/C	G/G	C/C	A/A	T/T	C/C	C/C	G/G	G/G	A/A	C/C	G/G	AC/AC
Hap_130	T/T	G/G	A/A	T/T	T/T	C/C	G/G	G/G	A/A	AC/AC	A/A	T/T	T/T	G/G	G/G	G/G	T/T	A/A	C/C	G/C	G/G	G/A	A/G	A/A	A/A	C/C	C/C	C/C	T/T	G/G	T/T	T/T	G/G	G/G	CTATTCT/CTATTCT	GT/GT	T/T	G/G	C/C	A/A	C/C	C/C	C/C	G/G	G/G	G/G	C/C	G/G	A/A
Hap_131	T/G	G/G	A/A	T/A	T/T	C/C	A/G	A/G	G/A	AC/AC	A/A	C/T	C/T	GTCTCTAC/G	C/G	A/G	T/T	C/A	C/C	G/C	G/G	G/A	A/A	G/G	A/A	C/C	C/C	C/C	G/G	G/G	T/T	C/T	T/G	G/G	CTATTCT/CTATTCT	GT/GT	C/T	G/G	T/C	G/A	C/C	C/C	T/C	A/G	A/G	A/A	C/C	G/G	A/A
Hap_132	T/T	A/A	ATT/ATT	T/T	C/C	C/C	G/G	A/A	A/A	A/A	A/A	C/C	C/C	GTCTCTAC/GTCTCTAC	C/C	A/A	T/T	C/C	C/C	G/G	G/G	G/G	A/A	G/G	A/A	C/C	C/C	C/C	T/T	G/G	T/T	T/T	G/G	G/G	CTATTCT/CTATTCT	G/G	C/C	G/G	C/C	A/A	T/T	C/C	C/C	G/G	G/G	A/A	C/C	G/G	AC/AC
[truncated: 13 more columns]

## Sheet: Si2g38080
References allele	C	C	T	A	C	T	G	G	G	T	A	A	T	T	T	C
Alternative allele	G	A	C	G	G	G	A	A	A	A	G	T	A	A	C	T
SNP annotation	upstream :: Si2g38080	upstream :: Si2g38080	upstream :: Si2g38080	upstream :: Si2g38080	upstream :: Si2g38080	upstream :: Si2g38080	upstream :: Si2g38080	intronic :: Si2g38080	intronic :: Si2g38080	exonic :: Si2g38080 :: nonsynonymous SNV :: Si2g38080:Si2g38080.1:exon4:c.T584A:p.I195N	UTR3 :: Si2g38080 :: Si2g38080.1:c.*24A>G	UTR3 :: Si2g38080 :: Si2g38080.1:c.*88A>T	UTR3 :: Si2g38080 :: Si2g38080.1:c.*127T>A	UTR3 :: Si2g38080 :: Si2g38080.1:c.*129T>A	downstream :: Si2g38080;Si2g38090	downstream :: Si2g38080;Si2g38090
SNP positions	45375291	45375358	45375560	45375566	45375567	45375956	45375966	45377040	45377526	45378181	45379628	45379692	45379731	45379733	45379899	45379907	Number of varieties	Varieties ID	Average	Stdev
Hap_1	C/C	C/C	T/T	A/A	C/C	T/T	G/G	G/G	G/G	T/T	A/A	A/A	T/T	T/T	T/T	C/C	302	B001 : , B002 : , B003 : , B007 : , B009 : , B010 : , B011 : , B012 : , B013 : , B015 : , B019 : , B022 : , B023 : , B024 : , B025 : , B026 : , B027 : , B028 : , B030 : , B031 : , B032 : , B033 : , B037 : , B038 : , B039 : , B040 : , B041 : , B042 : , B043 : , B044 : , B045 : , B046 : , B048 : , B049 : , B050 : , B053 : , B054 : , B055 : , B056 : , B057 : , B059 : , B060 : , B061 : , B062 : , B06…
Hap_2	C/C	C/C	T/T	A/A	C/C	T/G	G/A	G/G	G/G	T/T	A/A	A/A	T/T	T/T	T/T	C/C	32	B004 : , B008 : , B020 : , B021 : , B047 : , B051 : , B058 : , B074 : , B091 : , B096 : , B129 : , B159 : , B170 : , B174 : , B190 : , B215 : , B224 : , B229 : , B235 : , B237 : , B249 : , B294 : , B299 : , B301 : , B311 : , B342 : , B343 : , B355 : , B359 : , B365 : , B380 : , B396 :
Hap_3	C/C	C/C	C/C	A/A	C/C	T/T	G/G	G/G	G/G	T/T	A/A	A/A	T/T	T/T	T/T	C/C	14	B505 : , B506 : , B507 : , B511 : , B513 : , B516 : , B519 : , B523 : , B525 : , B528 : , B530 : , B535 : , B536 : , B537 :
Hap_4	G/G	A/A	C/C	G/G	G/G	N/N	N/N	A/A	A/A	A/A	G/G	T/T	A/A	A/A	C/C	T/T	12	B005 : , B016 : , XiaoLi1 : , B163 : , B261 : , B502 : , B504 : , B510 : , B518 : , B522 : , B524 : , B531 :
Hap_5	C/C	C/C	T/T	A/A	C/C	T/T	G/A	G/G	G/G	T/T	A/A	A/A	T/T	T/T	T/T	C/C	8	B034 : , B142 : , B169 : , B274 : , B323 : , B379 : , B399 : , B433 :
Hap_6	C/C	C/C	T/T	A/A	C/C	T/G	G/G	G/G	G/G	T/T	A/A	A/A	T/T	T/T	T/T	C/C	3	B070 : , B079 : , B124 :
Hap_7	C/C	C/C	T/T	A/A	C/C	T/G	G/A	G/G	G/G	T/T	A/A	A/A	T/T	T/T	N/N	N/N	2	B175 : , B347 :
Hap_8	C/C	C/C	T/T	A/A	C/C	T/T	G/G	G/G	G/G	T/T	A/A	A/A	N/N	N/N	T/T	C/C	2	B333 : , B367 :
Hap_9	G/G	A/A	C/C	G/G	G/G	G/G	N/N	A/A	A/A	A/A	G/G	T/T	A/A	A/A	C/C	T/T	2	B006 : , B514 :
Hap_10	C/C	C/C	T/T	A/A	C/C	T/T	G/G	G/G	G/G	T/T	A/A	A/A	T/T	T/T	N/N	N/N	2	B052 : , B068 :
Hap_11	G/G	A/A	C/C	G/G	G/G	T/T	G/G	A/A	A/A	A/A	G/G	T/T	A/A	A/A	C/C	T/T	2	B521 : , B526 :
Hap_12	C/C	C/C	T/T	A/A	C/C	T/T	G/G	G/G	G/G	N/N	A/A	A/A	T/T	T/T	T/T	C/C	1	B172 :
Hap_13	N/N	C/C	T/T	A/A	C/C	T/T	G/G	G/G	G/G	T/T	A/A	A/A	T/T	T/T	T/T	C/C	1	B400 :
Hap_14	C/C	C/C	T/T	A/A	C/C	T/G	G/A	N/N	G/G	T/T	A/A	A/A	T/T	T/T	T/T	C/C	1	B405 :
Hap_15	C/C	C/C	T/T	A/A	C/C	N/N	N/N	G/G	G/G	T/T	A/A	A/A	T/T	T/T	T/T	C/C	1	B413 :
Hap_16	C/C	C/C	C/C	A/A	C/C	T/T	G/A	G/G	G/G	T/T	A/A	A/A	T/T	T/T	T/T	C/C	1	B517 :
Hap_17	C/G	C/A	T/C	A/G	C/G	T/T	G/G	G/A	G/A	T/A	A/G	A/T	T/A	T/A	T/C	C/T	1	B538 :
Hap_18	G/G	N/N	N/N	N/N	N/N	N/N	G/G	G/A	A/A	A/A	G/G	A/T	A/A	A/A	N/N	N/N	1	B512 :
Hap_19	C/C	C/C	T/T	A/A	C/C	T/T	G/G	G/G	G/G	T/T	A/A	N/N	T/T	T/T	T/T	C/C	1	B401 :
Hap_20	C/C	C/C	T/T	A/A	C/C	T/T	G/G	G/G	G/G	T/T	A/A	A/A	T/T	T/T	T/T	N/N	1	B248 :
Hap_21	G/G	N/N	N/N	N/N	N/N	N/N	N/N	G/A	A/A	A/A	G/G	A/T	A/A	A/A	N/N	N/N	1	B503 :
Hap_22	G/G	A/A	C/C	G/G	G/G	T/T	A/A	A/A	A/A	A/A	G/G	T/T	A/A	A/A	C/C	T/T	1	B501 :
Hap_23	C/G	C/A	C/C	A/G	C/G	T/T	G/G	G/A	G/A	T/A	A/G	A/T	T/A	T/A	T/C	C/T	1	B534 :
Hap_24	C/C	C/C	T/T	A/A	C/C	T/T	N/N	G/G	G/G	T/T	A/A	A/A	T/T	T/T	T/T	C/C	1	B276 :
Hap_25	G/G	A/A	C/C	G/G	G/G	G/G	A/A	A/A	A/A	A/A	G/G	T/T	A/A	A/A	C/C	T/T	1	B407 :
Hap_26	N/N	N/N	N/N	N/N	N/N	N/N	N/N	G/A	A/A	A/A	G/G	A/T	A/A	A/A	N/N	N/N	1	B508 :
Hap_27	C/C	C/C	C/C	A/A	C/C	T/G	G/A	G/G	G/G	T/T	A/A	A/A	T/T	T/T	T/T	C/C	1	B161 :
Hap_28	C/G	C/A	C/C	A/G	C/G	T/T	G/G	A/A	A/A	A/A	G/G	T/T	A/A	A/A	C/C	T/T	1	B532 :
Hap_29	C/C	A/A	C/C	A/A	C/C	T/T	G/G	G/G	G/G	T/T	A/A	A/A	T/T	T/T	C/C	C/C	1	B533 :
Hap_30	C/C	C/C	C/C	A/A	C/C	T/T	A/A	G/G	G/G	T/T	A/A	T/T	T/T	T/T	C/C	C/C	1	B529 :
Hap_31	C/C	C/C	T/T	A/A	C/C	T/T	G/G	G/G	N/N	T/T	A/A	A/A	T/T	T/T	T/T	C/C	1	B112 :
Hap_32	C/G	A/A	C/C	A/G	C/G	T/T	G/G	G/A	G/A	T/A	A/G	A/T	T/A	T/A	C/C	C/T	1	B509 :
Hap_33	C/C	C/C	C/C	A/A	C/C	T/T	A/A	G/G	G/G	T/T	A/A	A/A	T/T	T/T	T/T	C/C	1	B527 :
Hap_34	C/C	C/C	T/T	A/A	C/C	T/T	G/G	N/N	G/G	T/T	A/A	A/A	T/T	T/T	T/T	C/C	1	B126 :
Hap_35	G/G	A/A	C/C	G/G	G/G	T/T	N/N	A/A	A/A	A/A	G/G	T/T	A/A	A/A	C/C	T/T	1	B103 :
Hap_36	G/G	N/N	N/N	N/N	N/N	N/N	N/N	G/G	A/A	A/A	G/G	A/T	A/A	A/A	N/N	N/N	1	B520 :

## Sheet: Si3g01280
References allele	T	CA	A	A	AATATAGTG	G	A	GA	TCGTA	A	G	A	C	A	G	T	G	A	A	C	A	A	T	C	G	A	A	A	T	ACTCCCTTCATCCTTTTTATCTATCGTTCTCACTCCCCGAGAATTCAAAC	A	C	T	T	T	C	C	G	T	T	A	T	GAC	C	T	C	G	G	A
Alternative allele	C	C	G	AAC	A	A	T	G	T	G	A	G	T	G	A	G	C	G	C	T	T	G	C	T	A	G	G	G	C	A	T	G	C	A	C	T	T	T	C	G	G	A	G	T	C	A	A	A	G
SNP annotation	downstream :: Si3g01280	downstream :: Si3g01280	downstream :: Si3g01280	UTR3 :: Si3g01280 :: Si3g01280.1:c.*85_*86insGT	UTR5 :: Si3g01280 :: Si3g01280.1:c.-424_-431delCACTATAT	UTR5 :: Si3g01280 :: Si3g01280.1:c.-529C>T	UTR5 :: Si3g01280 :: Si3g01280.1:c.-644T>A	UTR5 :: Si3g01280 :: Si3g01280.1:c.-904delT	UTR5 :: Si3g01280 :: Si3g01280.1:c.-939_-942delTACG	UTR5 :: Si3g01280 :: Si3g01280.1:c.-1016T>C	UTR5 :: Si3g01280 :: Si3g01280.1:c.-1059C>T	UTR5 :: Si3g01280 :: Si3g01280.1:c.-1106T>C	UTR5 :: Si3g01280 :: Si3g01280.1:c.-1110G>A	UTR5 :: Si3g01280 :: Si3g01280.1:c.-1128T>C	UTR5 :: Si3g01280 :: Si3g01280.1:c.-1137C>T	UTR5 :: Si3g01280 :: Si3g01280.1:c.-1147A>C	UTR5 :: Si3g01280 :: Si3g01280.1:c.-1183C>G	UTR5 :: Si3g01280 :: Si3g01280.1:c.-1263T>C	UTR5 :: Si3g01280 :: Si3g01280.1:c.-1271T>G	UTR5 :: Si3g01280 :: Si3g01280.1:c.-1283G>A	upstream :: Si3g01280	upstream :: Si3g01280	upstream :: Si3g01280	upstream :: Si3g01280	upstream :: Si3g01280	upstream :: Si3g01280	upstream :: Si3g01280	upstream :: Si3g01280	upstream :: Si3g01280	upstream :: Si3g01280	upstream :: Si3g01280	upstream :: Si3g01280	upstream :: Si3g01280	upstream :: Si3g01280	upstream :: Si3g01280	upstream :: Si3g01280	upstream :: Si3g01280	upstream :: Si3g01280	upstream :: Si3g01280	upstream :: Si3g01280	upstream :: Si3g01280	upstream :: Si3g01280	upstream :: Si3g01280	upstream :: Si3g01280	upstream :: Si3g01280	upstream :: Si3g01280	upstream :: Si3g01280	upstream :: Si3g01280	upstream :: Si3g01280
SNP positions	158570	158623	158695	159143	160878	160984	161099	161358	161393	161471	161514	161561	161565	161583	161592	161602	161638	161718	161726	161738	161808	161810	161814	161825	161840	161847	161852	161869	161966	161998	162077	162117	162158	162163	162164	162180	162194	162327	162423	162467	162481	162503	162571	162609	162615	162632	162643	162648	162673
Hap_1	T/T	CA/CA	A/A	A/A	AATATAGTG/AATATAGTG	G/G	A/A	GA/GA	TCGTA/TCGTA	A/A	G/G	A/A	C/C	A/A	G/G	T/T	G/G	A/A	A/A	C/C	A/A	A/A	T/T	C/C	G/G	A/A	A/A	A/A	T/T	ACTCCCTTCATCCTTTTTATCTATCGTTCTCACTCCCCGAGAATTCAAAC/ACTCCCTTCATCCTTTTTATCTATCGTTCTCACTCCCCGAGAATTCAAAC	A/A	C/C	T/T	T/T	T/T	C/C	C/C	G/G	T/T	T/T	A/A	T/T	GAC/GAC	C/C	T/T	C/C	G/G	G/G	A/A
Hap_2	T/T	CA/CA	A/A	A/A	AATATAGTG/AATATAGTG	G/G	A/A	GA/GA	TCGTA/TCGTA	G/G	G/G	A/A	C/C	A/A	G/G	T/T	G/G	A/A	A/A	C/C	A/A	A/A	T/T	C/C	G/G	A/A	A/A	A/A	T/T	ACTCCCTTCATCCTTTTTATCTATCGTTCTCACTCCCCGAGAATTCAAAC/ACTCCCTTCATCCTTTTTATCTATCGTTCTCACTCCCCGAGAATTCAAAC	A/A	C/C	T/T	T/T	T/T	C/C	C/C	G/G	T/T	T/T	A/A	T/T	GAC/GAC	C/C	T/T	C/C	G/G	G/G	A/A
Hap_3	C/C	C/C	G/G	AAC/AAC	AATATAGTG/AATATAGTG	A/A	A/A	GA/GA	TCGTA/TCGTA	A/A	G/G	A/A	T/T	A/A	G/G	G/G	G/G	A/A	C/C	C/C	A/A	G/G	T/T	C/C	G/G	A/A	A/A	A/A	C/C	A/A	T/T	G/G	C/C	T/T	T/T	T/T	T/T	G/G	C/C	T/T	A/A	T/T	GAC/GAC	T/T	T/T	C/C	G/G	A/A	A/A
Hap_4	C/C	C/C	A/A	AAC/AAC	AATATAGTG/AATATAGTG	A/A	A/A	GA/GA	TCGTA/TCGTA	A/A	G/G	A/A	T/T	A/A	G/G	G/G	G/G	A/A	C/C	C/C	A/A	G/G	T/T	C/C	G/G	A/A	A/A	A/A	T/T	A/A	A/A	G/G	C/C	T/T	T/T	C/C	C/C	G/G	T/T	T/T	A/A	T/T	GAC/GAC	T/T	T/T	C/C	G/G	G/G	A/A
Hap_5	T/T	CA/CA	A/A	AAC/AAC	A/A	A/A	T/T	G/G	T/T	A/A	A/A	G/G	T/T	G/G	A/A	G/G	C/C	G/G	C/C	T/T	T/T	A/A	C/C	T/T	A/A	G/G	G/G	G/G	T/T	ACTCCCTTCATCCTTTTTATCTATCGTTCTCACTCCCCGAGAATTCAAAC/ACTCCCTTCATCCTTTTTATCTATCGTTCTCACTCCCCGAGAATTCAAAC	A/A	G/G	T/T	A/A	C/C	C/C	C/C	T/T	T/T	G/G	G/G	A/A	G/G	T/T	C/C	A/A	A/A	G/G	G/G
Hap_6	T/T	CA/CA	A/A	AAC/AAC	AATATAGTG/AATATAGTG	A/A	A/A	GA/GA	T/T	A/A	G/G	G/G	T/T	A/A	G/G	G/G	G/G	A/A	C/C	T/T	A/A	A/A	C/C	C/C	A/A	G/G	A/A	A/A	T/T	ACTCCCTTCATCCTTTTTATCTATCGTTCTCACTCCCCGAGAATTCAAAC/ACTCCCTTCATCCTTTTTATCTATCGTTCTCACTCCCCGAGAATTCAAAC	A/A	G/G	T/T	T/T	T/T	C/C	C/C	G/G	T/T	G/G	G/G	A/A	G/G	T/T	C/C	A/A	A/A	G/G	G/G
Hap_7	T/T	CA/CA	A/A	AAC/AAC	AATATAGTG/AATATAGTG	A/A	T/T	G/G	T/T	A/A	A/A	G/G	T/T	G/G	A/A	G/G	C/C	G/G	C/C	T/T	T/T	A/A	C/C	T/T	A/A	G/G	G/G	G/G	T/T	ACTCCCTTCATCCTTTTTATCTATCGTTCTCACTCCCCGAGAATTCAAAC/ACTCCCTTCATCCTTTTTATCTATCGTTCTCACTCCCCGAGAATTCAAAC	A/A	G/G	T/T	A/A	C/C	C/C	C/C	T/T	T/T	T/T	G/G	A/A	GAC/GAC	T/T	C/C	C/C	A/A	G/G	G/G
Hap_8	T/T	CA/CA	A/A	AAC/AAC	A/A	A/A	T/T	G/G	T/T	A/A	A/A	G/G	T/T	G/G	A/A	G/G	N/N	G/G	C/C	T/T	T/T	A/A	C/C	T/T	A/A	G/G	G/G	G/G	T/T	ACTCCCTTCATCCTTTTTATCTATCGTTCTCACTCCCCGAGAATTCAAAC/ACTCCCTTCATCCTTTTTATCTATCGTTCTCACTCCCCGAGAATTCAAAC	A/A	G/G	T/T	A/A	C/C	C/C	C/C	T/T	T/T	G/G	G/G	A/A	GAC/GAC	T/T	C/C	C/C	A/A	G/G	G/G
Hap_9	T/T	CA/CA	A/A	AAC/AAC	AATATAGTG/AATATAGTG	A/A	A/A	GA/GA	TCGTA/TCGTA	A/A	G/G	A/A	T/T	A/A	G/G	G/G	G/G	A/A	C/C	C/C	A/A	G/G	T/T	C/C	G/G	A/A	A/A	A/A	T/T	A/A	A/A	G/G	C/C	T/T	T/T	C/C	C/C	G/G	T/T	T/T	A/A	T/T	GAC/GAC	T/T	T/T	C/C	G/G	G/G	A/A
Hap_10	T/T	CA/CA	A/A	A/A	AATATAGTG/AATATAGTG	G/G	A/A	GA/GA	TCGTA/TCGTA	A/A	G/G	A/A	C/C	A/A	G/G	T/T	G/G	A/A	A/A	C/C	A/A	A/A	T/T	C/C	G/G	A/A	A/A	N/N	T/T	ACTCCCTTCATCCTTTTTATCTATCGTTCTCACTCCCCGAGAATTCAAAC/ACTCCCTTCATCCTTTTTATCTATCGTTCTCACTCCCCGAGAATTCAAAC	A/A	C/C	T/T	T/T	T/T	C/C	C/C	G/G	T/T	T/T	A/A	T/T	GAC/GAC	C/C	T/T	C/C	G/G	G/G	A/A
Hap_11	T/T	CA/CA	A/A	A/A	AATATAGTG/AATATAGTG	N/N	A/A	GA/GA	TCGTA/TCGTA	A/A	G/G	A/A	C/C	A/A	G/G	T/T	G/G	A/A	A/A	C/C	A/A	A/A	T/T	C/C	G/G	A/A	A/A	A/A	T/T	ACTCCCTTCATCCTTTTTATCTATCGTTCTCACTCCCCGAGAATTCAAAC/ACTCCCTTCATCCTTTTTATCTATCGTTCTCACTCCCCGAGAATTCAAAC	A/A	C/C	T/T	T/T	T/T	C/C	C/C	G/G	T/T	T/T	A/A	T/T	GAC/GAC	C/C	T/T	C/C	G/G	G/G	A/A
Hap_12	T/T	CA/CA	A/A	AAC/AAC	A/A	A/A	T/T	G/G	T/T	A/A	A/A	G/G	T/T	G/G	A/A	G/G	C/C	G/G	C/C	T/T	T/T	A/A	C/C	T/T	A/A	G/G	G/G	G/G	T/T	ACTCCCTTCATCCTTTTTATCTATCGTTCTCACTCCCCGAGAATTCAAAC/ACTCCCTTCATCCTTTTTATCTATCGTTCTCACTCCCCGAGAATTCAAAC	A/A	G/G	T/T	A/A	C/C	C/C	C/C	T/T	T/T	G/G	G/G	A/A	G/G	T/T	C/C	A/A	A/A	G/G	N/N
Hap_13	T/T	CA/CA	A/A	A/A	AATATAGTG/AATATAGTG	G/G	A/A	GA/GA	TCGTA/TCGTA	A/A	G/G	A/A	C/C	A/A	G/G	T/T	G/G	A/A	A/A	C/C	A/A	A/A	T/T	C/C	G/G	A/A	A/A	A/A	T/T	ACTCCCTTCATCCTTTTTATCTATCGTTCTCACTCCCCGAGAATTCAAAC/ACTCCCTTCATCCTTTTTATCTATCGTTCTCACTCCCCGAGAATTCAAAC	A/A	C/C	T/T	T/T	T/T	C/C	C/C	N/N	T/T	T/T	A/A	T/T	GAC/GAC	C/C	T/T	C/C	G/G	G/G	A/A
Hap_14	T/T	CA/CA	A/A	A/A	AATATAGTG/AATATAGTG	G/G	A/A	GA/GA	TCGTA/TCGTA	A/A	G/G	A/A	C/C	A/A	G/G	T/T	G/G	A/A	A/A	C/C	A/A	A/A	T/T	C/C	G/G	A/A	A/A	A/A	T/T	ACTCCCTTCATCCTTTTTATCTATCGTTCTCACTCCCCGAGAATTCAAAC/ACTCCCTTCATCCTTTTTATCTATCGTTCTCACTCCCCGAGAATTCAAAC	N/N	N/N	N/N	N/N	N/N	N/N	C/C	G/G	T/T	T/T	A/A	T/T	GAC/GAC	C/C	T/T	C/C	G/G	G/G	A/A
Hap_15	T/T	CA/CA	A/A	AAC/AAC	AATATAGTG/AATATAGTG	A/A	A/A	GA/GA	TCGTA/TCGTA	A/A	G/G	A/A	T/T	A/A	G/G	G/G	G/G	A/A	C/C	C/C	A/A	G/G	T/T	C/C	G/G	A/A	A/A	A/A	T/T	A/A	A/A	G/G	C/C	T/T	T/T	C/C	C/C	G/G	T/T	T/T	A/A	T/T	G/G	T/T	T/T	C/C	G/G	G/G	A/A
Hap_16	T/T	CA/CA	A/A	AAC/AAC	AATATAGTG/AATATAGTG	A/A	A/A	GA/GA	T/T	A/A	G/G	G/G	T/T	A/A	G/G	T/T	G/G	A/A	C/C	T/T	A/A	A/A	C/C	C/C	G/G	G/G	A/A	A/A	T/T	ACTCCCTTCATCCTTTTTATCTATCGTTCTCACTCCCCGAGAATTCAAAC/ACTCCCTTCATCCTTTTTATCTATCGTTCTCACTCCCCGAGAATTCAAAC	A/A	G/G	C/C	T/T	T/T	C/C	C/C	G/G	T/T	T/T	A/A	T/T	GAC/GAC	T/T	T/T	C/C	G/G	G/G	A/A
Hap_17	T/C	CA/C	A/G	A/AAC	AATATAGTG/AATATAGTG	G/A	A/A	GA/GA	TCGTA/TCGTA	A/A	G/G	A/A	C/T	A/A	G/G	T/G	G/G	A/A	A/C	C/C	A/A	A/G	T/T	C/C	G/G	A/A	A/A	A/A	T/C	ACTCCCTTCATCCTTTTTATCTATCGTTCTCACTCCCCGAGAATTCAAAC/A	A/T	C/G	T/C	T/T	T/T	C/T	C/T	G/G	T/C	T/T	A/A	T/T	GAC/GAC	C/C	T/T	C/C	G/G	G/G	A/A
Hap_18	C/C	C/C	G/G	AAC/AAC	AATATAGTG/AATATAGTG	A/A	A/A	GA/GA	TCGTA/TCGTA	A/A	G/G	A/A	T/T	A/A	G/G	G/G	G/G	A/A	C/C	C/C	A/A	N/N	T/T	C/C	G/G	A/A	A/A	A/A	C/C	A/A	T/T	G/G	C/C	T/T	T/T	T/T	T/T	G/G	C/C	T/T	A/A	T/T	GAC/GAC	T/T	T/T	C/C	G/G	A/A	A/A
Hap_19	N/N	N/N	N/N	N/N	AATATAGTG/AATATAGTG	G/G	N/N	N/N	N/N	N/N	N/N	N/N	N/N	N/N	N/N	N/N	N/N	N/N	N/N	N/N	N/N	N/N	N/N	N/N	N/N	N/N	N/N	N/N	N/N	N/N	A/A	N/N	T/T	N/N	N/N	N/N	N/N	N/N	N/N	N/N	N/N	N/N	N/N	N/N	N/N	N/N	N/N	N/N	N/N
Hap_20	N/N	N/N	N/N	N/N	AATATAGTG/AATATAGTG	G/G	N/N	N/N	N/N	N/N	N/N	N/N	N/N	N/N	N/N	N/N	N/N	N/N	N/N	N/N	N/N	N/N	N/N	N/N	N/N	N/N	N/N	N/N	N/N	N/N	A/A	N/N	N/N	N/N	N/N	N/N	N/N	N/N	N/N	N/N	N/N	N/N	N/N	N/N	N/N	N/N	N/N	N/N	N/N
Hap_21	T/T	CA/CA	A/A	AAC/AAC	A/A	A/A	T/T	G/G	T/T	A/A	A/A	G/G	T/T	G/G	A/A	G/G	C/C	G/G	C/C	T/T	T/T	A/A	C/C	T/T	A/A	G/G	G/G	G/G	T/T	ACTCCCTTCATCCTTTTTATCTATCGTTCTCACTCCCCGAGAATTCAAAC/ACTCCCTTCATCCTTTTTATCTATCGTTCTCACTCCCCGAGAATTCAAAC	A/A	G/G	T/T	A/A	C/C	C/C	C/C	T/T	T/T	G/G	G/G	A/A	G/G	T/T	C/C	A/A	A/A	G/G	N/N
Hap_22	T/T	CA/CA	A/A	AAC/AAC	A/A	A/A	T/T	G/G	T/T	A/A	A/A	G/G	T/T	G/G	A/A	G/G	C/C	G/G	C/C	T/T	T/T	A/A	C/C	T/T	A/A	G/G	G/G	G/G	T/T	ACTCCCTTCATCCTTTTTATCTATCGTTCTCACTCCCCGAGAATTCAAAC/ACTCCCTTCATCCTTTTTATCTATCGTTCTCACTCCCCGAGAATTCAAAC	A/A	G/G	T/T	A/A	C/C	C/C	C/C	G/T	T/T	T/G	A/G	T/A	G/G	T/T	C/C	A/A	A/A	G/G	G/G
Hap_23	T/T	CA/CA	A/A	AAC/AAC	N/N	G/A	A/T	GA/G	TCGTA/T	A/A	G/G	A/A	C/C	A/A	G/G	T/T	G/G	A/G	A/C	C/T	A/T	A/A	T/C	C/T	G/A	A/G	A/G	A/G	T/T	ACTCCCTTCATCCTTTTTATCTATCGTTCTCACTCCCCGAGAATTCAAAC/ACTCCCTTCATCCTTTTTATCTATCGTTCTCACTCCCCGAGAATTCAAAC	A/A	C/C	T/T	N/N	N/N	C/C	C/C	G/T	T/T	T/G	A/G	T/A	GAC/G	C/T	T/C	C/A	G/A	G/G	A/A
Hap_24	T/T	CA/CA	A/A	A/A	AATATAGTG/AATATAGTG	G/G	A/A	GA/GA	TCGTA/TCGTA	A/A	G/G	A/A	C/C	N/N	N/N	N/N	N/N	A/A	A/A	C/C	A/A	A/A	T/T	N/N	N/N	N/N	A/A	A/A	T/T	ACTCCCTTCATCCTTTTTATCTATCGTTCTCACTCCCCGAGAATTCAAAC/ACTCCCTTCATCCTTTTTATCTATCGTTCTCACTCCCCGAGAATTCAAAC	A/A	C/C	T/T	T/T	T/T	C/C	C/C	G/G	T/T	T/T	A/A	T/T	GAC/GAC	C/C	T/T	C/C	G/G	G/G	A/A
Hap_25	T/T	CA/CA	A/A	A/A	AATATAGTG/AATATAGTG	G/G	N/N	GA/GA	TCGTA/TCGTA	G/G	G/G	A/A	C/C	A/A	G/G	T/T	G/G	A/A	A/A	C/C	A/A	A/A	T/T	C/C	G/G	A/A	A/A	A/A	T/T	ACTCCCTTCATCCTTTTTATCTATCGTTCTCACTCCCCGAGAATTCAAAC/ACTCCCTTCATCCTTTTTATCTATCGTTCTCACTCCCCGAGAATTCAAAC	A/A	C/C	T/T	T/T	T/T	C/C	C/C	G/G	T/T	T/T	A/A	T/T	GAC/GAC	C/C	T/T	C/C	G/G	G/G	A/A
Hap_26	T/T	CA/CA	A/A	AAC/AAC	A/A	A/A	T/T	G/G	T/T	A/A	A/A	G/G	T/T	G/G	A/A	G/G	C/C	G/G	C/C	T/T	T/T	A/A	C/C	T/T	A/A	G/G	G/G	G/G	T/T	ACTCCCTTCATCCTTTTTATCTATCGTTCTCACTCCCCGAGAATTCAAAC/ACTCCCTTCATCCTTTTTATCTATCGTTCTCACTCCCCGAGAATTCAAAC	A/A	G/G	T/T	A/A	C/C	C/C	C/C	T/T	T/T	G/G	G/G	A/A	GAC/GAC	N/N	N/N	N/N	N/N	G/G	G/G
Hap_27	T/T	CA/CA	G/G	AAC/AAC	AATATAGTG/AATATAGTG	A/A	A/A	GA/GA	T/T	A/A	G/G	G/G	T/T	A/A	G/G	G/G	G/G	A/A	C/C	T/T	A/A	A/A	C/C	C/C	A/A	G/G	A/A	A/A	T/T	ACTCCCTTCATCCTTTTTATCTATCGTTCTCACTCCCCGAGAATTCAAAC/ACTCCCTTCATCCTTTTTATCTATCGTTCTCACTCCCCGAGAATTCAAAC	A/A	G/G	T/T	T/T	T/T	C/C	C/C	G/G	T/T	G/G	G/G	A/A	G/G	T/T	C/C	A/A	A/A	G/G	G/G
Hap_28	C/C	C/C	G/G	AAC/AAC	AATATAGTG/AATATAGTG	A/A	A/A	GA/GA	TCGTA/TCGTA	A/A	G/G	A/A	T/T	A/A	G/G	G/G	G/G	A/A	C/C	C/C	A/A	G/G	T/T	C/C	G/G	A/A	A/A	A/A	C/C	A/A	T/T	G/G	C/C	T/T	T/T	T/T	T/T	G/G	N/N	T/T	A/A	T/T	GAC/GAC	T/T	T/T	C/C	G/G	A/A	A/A
Hap_29	T/T	CA/CA	A/A	AAC/AAC	AATATAGTG/A	A/A	T/T	G/G	T/T	A/A	A/A	G/G	T/T	G/G	A/A	G/G	C/C	G/G	C/C	T/T	T/T	A/A	C/C	T/T	A/A	G/G	G/G	G/G	T/T	ACTCCCTTCATCCTTTTTATCTATCGTTCTCACTCCCCGAGAATTCAAAC/ACTCCCTTCATCCTTTTTATCTATCGTTCTCACTCCCCGAGAATTCAAAC	A/A	G/G	T/T	A/A	C/C	C/C	C/C	T/T	T/T	G/G	G/G	A/A	GAC/G	T/T	C/C	C/A	A/A	G/G	G/G
Hap_30	T/T	CA/CA	A/A	AAC/AAC	AATATAGTG/AATATAGTG	A/A	A/A	GA/GA	T/T	A/A	G/G	G/G	T/T	A/A	G/G	G/G	G/G	A/A	C/C	T/T	A/A	A/A	C/C	C/C	A/A	G/G	A/A	A/A	T/T	ACTCCCTTCATCCTTTTTATCTATCGTTCTCACTCCCCGAGAATTCAAAC/ACTCCCTTCATCCTTTTTATCTATCGTTCTCACTCCCCGAGAATTCAAAC	A/A	G/G	T/T	T/T	T/T	C/C	N/N	G/G	T/T	G/G	G/G	A/A	G/G	T/T	C/C	A/A	A/A	G/G	G/G
Hap_31	T/T	CA/CA	A/A	AAC/AAC	AATATAGTG/AATATAGTG	A/A	A/A	GA/GA	TCGTA/TCGTA	A/A	G/G	A/A	C/C	A/A	G/G	T/T	G/G	A/A	C/C	C/C	A/A	A/A	T/T	C/C	G/G	A/A	A/A	A/A	T/T	ACTCCCTTCATCCTTTTTATCTATCGTTCTCACTCCCCGAGAATTCAAAC/ACTCCCTTCATCCTTTTTATCTATCGTTCTCACTCCCCGAGAATTCAAAC	A/A	G/G	T/T	T/T	T/T	C/C	C/C	G/G	T/T	T/T	A/A	T/T	GAC/GAC	C/C	T/T	C/C	G/G	G/G	A/A
Hap_32	T/T	N/N	A/A	A/A	AATATAGTG/AATATAGTG	G/G	A/A	GA/GA	TCGTA/TCGTA	A/A	G/G	A/A	C/C	A/A	G/G	T/T	G/G	A/A	A/A	C/C	A/A	A/A	T/T	C/C	G/G	A/A	A/A	A/A	T/T	ACTCCCTTCATCCTTTTTATCTATCGTTCTCACTCCCCGAGAATTCAAAC/ACTCCCTTCATCCTTTTTATCTATCGTTCTCACTCCCCGAGAATTCAAAC	A/A	C/C	T/T	T/T	T/T	C/C	C/C	G/G	T/T	T/T	A/A	T/T	GAC/GAC	C/C	T/T	C/C	G/G	G/G	A/A
Hap_33	T/T	CA/CA	A/A	A/A	AATATAGTG/AATATAGTG	G/G	A/A	GA/GA	TCGTA/TCGTA	A/A	G/G	A/A	C/C	A/A	G/G	T/T	G/G	A/A	A/A	C/C	A/A	A/A	T/T	C/C	G/G	A/A	N/N	N/N	T/T	ACTCCCTTCATCCTTTTTATCTATCGTTCTCACTCCCCGAGAATTCAAAC/ACTCCCTTCATCCTTTTTATCTATCGTTCTCACTCCCCGAGAATTCAAAC	A/A	C/C	T/T	T/T	T/T	C/C	C/C	G/G	T/T	T/T	A/A	T/T	GAC/GAC	C/C	T/T	C/C	G/G	G/G	A/A
Hap_34	T/T	CA/CA	A/A	A/A	AATATAGTG/AATATAGTG	G/G	A/A	GA/GA	TCGTA/TCGTA	A/A	G/G	A/A	C/C	A/A	G/G	T/T	G/G	A/A	A/A	C/C	A/A	A/A	T/T	C/C	G/G	A/A	A/A	A/A	T/T	ACTCCCTTCATCCTTTTTATCTATCGTTCTCACTCCCCGAGAATTCAAAC/ACTCCCTTCATCCTTTTTATCTATCGTTCTCACTCCCCGAGAATTCAAAC	A/A	C/C	T/T	T/T	T/T	C/C	C/C	G/G	T/T	T/T	A/A	T/T	GAC/GAC	N/N	N/N	C/C	G/G	G/G	A/A
Hap_35	T/T	CA/CA	A/A	AAC/AAC	AATATAGTG/AATATAGTG	A/A	A/A	GA/GA	N/N	A/A	G/G	G/G	T/T	A/A	G/G	T/T	G/G	A/A	C/C	T/T	A/A	A/A	C/C	C/C	G/G	G/G	A/A	A/A	T/T	ACTCCCTTCATCCTTTTTATCTATCGTTCTCACTCCCCGAGAATTCAAAC/ACTCCCTTCATCCTTTTTATCTATCGTTCTCACTCCCCGAGAATTCAAAC	A/A	G/G	C/C	T/T	T/T	C/C	C/C	G/G	T/T	T/T	A/A	T/T	G/G	T/T	T/T	C/C	G/G	G/G	A/A
Hap_36	N/N	N/N	A/A	N/N	AATATAGTG/AATATAGTG	N/N	N/N	N/N	N/N	N/N	N/N	N/N	N/N	N/N	N/N	N/N	N/N	N/N	N/N	N/N	N/N	N/N	N/N	N/N	N/N	N/N	N/N	N/N	N/N	N/N	A/A	N/N	N/N	N/N	N/N	N/N	N/N	N/N	N/N	N/N	N/N	N/N	N/N	N/N	N/N	N/N	N/N	N/N	N/N
Hap_37	T/C	CA/C	A/G	AAC/AAC	AATATAGTG/AATATAGTG	A/A	A/A	GA/GA	TCGTA/TCGTA	A/A	G/G	A/A	T/T	A/A	G/G	G/G	G/G	A/A	C/C	C/C	A/A	G/G	T/T	C/C	G/G	A/A	A/A	A/A	T/C	A/A	A/T	G/G	C/C	T/T	T/T	C/T	C/T	G/G	T/C	T/T	A/A	T/T	GAC/GAC	T/T	T/T	C/C	G/G	G/A	A/A
Hap_38	T/T	CA/CA	A/A	N/N	AATATAGTG/AATATAGTG	G/G	N/N	N/N	N/N	N/N	N/N	N/N	N/N	N/N	N/N	N/N	N/N	N/N	N/N	N/N	N/N	N/N	N/N	N/N	N/N	N/N	N/N	N/N	N/N	N/N	A/A	G/G	N/N	N/N	N/N	N/N	N/N	N/N	N/N	N/N	N/N	N/N	N/N	N/N	N/N	N/N	N/N	N/N	N/N
Hap_39	T/T	CA/CA	A/A	AAC/AAC	AATATAGTG/AATATAGTG	A/A	A/A	GA/GA	T/T	A/A	G/G	G/G	T/T	A/A	G/G	G/G	G/G	A/A	C/C	T/T	A/A	A/A	C/C	C/C	G/G	G/G	A/A	A/A	T/T	ACTCCCTTCATCCTTTTTATCTATCGTTCTCACTCCCCGAGAATTCAAAC/ACTCCCTTCATCCTTTTTATCTATCGTTCTCACTCCCCGAGAATTCAAAC	A/A	G/G	T/T	T/T	T/T	C/C	C/C	G/G	T/T	G/G	G/G	A/A	G/G	T/T	C/C	A/A	A/A	G/G	N/N
Hap_40	T/T	CA/CA	A/A	AAC/AAC	AATATAGTG/AATATAGTG	A/A	A/A	GA/GA	T/T	A/A	G/G	G/G	T/T	A/A	G/G	G/G	G/G	A/A	C/C	T/T	A/A	A/A	C/C	C/C	G/G	G/G	A/A	A/A	T/T	ACTCCCTTCATCCTTTTTATCTATCGTTCTCACTCCCCGAGAATTCAAAC/ACTCCCTTCATCCTTTTTATCTATCGTTCTCACTCCCCGAGAATTCAAAC	A/A	G/G	T/T	T/T	T/T	C/C	C/C	G/G	T/T	G/G	G/G	A/A	G/G	T/T	C/C	A/A	A/A	G/G	G/G
Hap_41	T/T	CA/CA	A/A	A/A	AATATAGTG/AATATAGTG	G/G	A/A	GA/GA	TCGTA/TCGTA	A/A	G/G	A/A	C/C	A/A	G/G	T/T	G/G	A/A	A/A	C/C	A/A	A/A	T/T	C/C	G/G	A/A	A/A	A/A	T/T	ACTCCCTTCATCCTTTTTATCTATCGTTCTCACTCCCCGAGAATTCAAAC/ACTCCCTTCATCCTTTTTATCTATCGTTCTCACTCCCCGAGAATTCAAAC	A/A	C/C	T/T	T/T	T/T	C/C	C/C	G/G	T/T	T/T	A/A	T/T	GAC/GAC	C/C	T/T	C/C	G/G	G/G	N/N
Hap_42	T/T	CA/CA	A/A	N/N	AATATAGTG/AATATAGTG	G/G	A/A	GA/GA	TCGTA/TCGTA	A/A	G/G	A/A	C/C	A/A	G/G	T/T	G/G	A/A	A/A	C/C	A/A	A/A	T/T	C/C	G/G	A/A	A/A	A/A	T/T	ACTCCCTTCATCCTTTTTATCTATCGTTCTCACTCCCCGAGAATTCAAAC/ACTCCCTTCATCCTTTTTATCTATCGTTCTCACTCCCCGAGAATTCAAAC	A/A	C/C	T/T	T/T	T/T	C/C	C/C	G/G	T/T	T/T	A/A	T/T	GAC/GAC	C/C	T/T	C/C	G/G	G/G	A/A
Hap_43	T/T	CA/CA	A/A	AAC/AAC	A/A	A/A	T/T	G/G	TCGTA/T	A/A	A/A	G/G	T/T	G/G	A/A	G/G	N/N	G/G	C/C	T/T	T/T	A/A	C/C	T/T	A/A	G/G	G/G	G/G	T/T	ACTCCCTTCATCCTTTTTATCTATCGTTCTCACTCCCCGAGAATTCAAAC/ACTCCCTTCATCCTTTTTATCTATCGTTCTCACTCCCCGAGAATTCAAAC	A/A	G/G	T/T	A/A	C/C	C/C	C/C	T/T	T/T	G/G	G/G	A/A	GAC/GAC	T/T	C/C	C/C	A/A	G/G	G/G
Hap_44	T/T	CA/CA	A/A	A/A	AATATAGTG/AATATAGTG	G/G	A/A	GA/GA	TCGTA/TCGTA	G/G	G/G	A/A	C/C	A/A	G/G	T/T	G/G	A/A	A/A	C/C	A/A	A/A	T/T	C/C	G/G	A/A	A/A	A/A	T/T	ACTCCCTTCATCCTTTTTATCTATCGTTCTCACTCCCCGAGAATTCAAAC/ACTCCCTTCATCCTTTTTATCTATCGTTCTCACTCCCCGAGAATTCAAAC	A/A	C/C	T/T	T/T	T/T	C/C	C/C	G/G	T/T	T/T	A/A	N/N	GAC/GAC	C/C	T/T	C/C	G/G	G/G	A/A
Hap_45	T/T	CA/CA	A/A	AAC/AAC	A/A	A/A	T/T	G/G	TCGTA/T	A/A	A/A	G/G	T/T	G/G	A/A	G/G	C/C	G/G	C/C	T/T	T/T	A/A	C/C	T/T	A/A	G/G	G/G	G/G	T/T	ACTCCCTTCATCCTTTTTATCTATCGTTCTCACTCCCCGAGAATTCAAAC/ACTCCCTTCATCCTTTTTATCTATCGTTCTCACTCCCCGAGAATTCAAAC	A/A	G/G	T/T	A/A	C/C	C/C	C/C	T/T	T/T	G/G	G/G	A/A	G/G	T/T	C/C	A/A	A/A	G/G	G/G
Hap_46	T/T	CA/CA	A/A	AAC/AAC	A/A	A/A	T/T	G/G	T/T	A/A	A/A	G/G	T/T	G/G	A/A	G/G	C/C	G/G	C/C	T/T	T/T	A/A	C/C	T/T	A/A	G/G	G/G	G/G	T/T	ACTCCCTTCATCCTTTTTATCTATCGTTCTCACTCCCCGAGAATTCAAAC/ACTCCCTTCATCCTTTTTATCTATCGTTCTCACTCCCCGAGAATTCAAAC	A/A	G/G	T/T	A/A	C/C	C/C	C/C	T/T	T/T	G/G	G/G	A/A	GAC/G	C/T	T/C	C/A	G/A	G/G	A/G
Hap_47	T/T	CA/CA	A/A	A/A	AATATAGTG/AATATAGTG	G/G	A/A	GA/GA	TCGTA/TCGTA	A/G	G/G	A/A	C/C	A/A	G/G	T/T	G/G	A/A	A/A	C/C	A/A	A/A	T/T	C/C	G/G	A/A	A/A	A/A	T/T	ACTCCCTTCATCCTTTTTATCTATCGTTCTCACTCCCCGAGAATTCAAAC/ACTCCCTTCATCCTTTTTATCTATCGTTCTCACTCCCCGAGAATTCAAAC	A/A	C/C	T/T	T/T	T/T	C/C	C/C	G/G	T/T	T/T	A/A	T/T	GAC/GAC	C/C	T/T	C/C	G/G	G/G	A/A
Hap_48	T/T	CA/CA	A/A	AAC/AAC	A/A	A/A	T/T	G/G	T/T	A/A	A/A	G/G	T/T	G/G	A/A	G/G	C/C	G/G	C/C	T/T	T/T	A/A	C/C	T/T	A/A	G/G	G/G	G/G	T/T	ACTCCCTTCATCCTTTTTATCTATCGTTCTCACTCCCCGAGAATTCAAAC/ACTCCCTTCATCCTTTTTATCTATCGTTCTCACTCCCCGAGAATTCAAAC	A/A	G/G	T/T	A/A	C/C	C/C	C/C	T/T	T/T	G/G	G/G	A/A	GAC/GAC	T/T	C/C	C/C	A/A	G/G	G/G
Hap_49	T/T	CA/CA	A/A	AAC/AAC	AATATAGTG/AATATAGTG	G/A	A/A	GA/GA	T/T	A/A	G/G	A/A	C/C	A/A	G/G	T/G	G/G	A/A	A/C	C/T	A/A	A/A	T/C	C/C	G/G	A/G	A/A	A/A	T/T	ACTCCCTTCATCCTTTTTATCTATCGTTCTCACTCCCCGAGAATTCAAAC/ACTCCCTTCATCCTTTTTATCTATCGTTCTCACTCCCCGAGAATTCAAAC	A/A	C/G	T/T	T/T	T/T	C/C	C/C	G/G	T/T	T/G	A/G	T/A	GAC/G	T/T	C/C	C/A	G/A	G/G	A/G
Hap_50	T/T	CA/CA	A/A	A/A	AATATAGTG/AATATAGTG	G/G	A/A	GA/GA	TCGTA/TCGTA	A/A	G/G	A/A	C/C	A/A	G/G	T/T	G/G	A/A	A/A	C/C	A/A	A/A	T/T	C/C	G/G	A/A	A/A	A/A	T/T	ACTCCCTTCATCCTTTTTATCTATCGTTCTCACTCCCCGAGAATTCAAAC/ACTCCCTTCATCCTTTTTATCTATCGTTCTCACTCCCCGAGAATTCAAAC	A/A	C/C	T/T	T/T	T/T	C/C	C/C	G/G	T/T	N/N	N/N	T/T	GAC/GAC	C/C	T/T	C/C	G/G	G/G	A/A
Hap_51	T/T	CA/CA	A/A	A/A	N/N	G/G	A/A	GA/GA	TCGTA/TCGTA	G/G	G/G	A/A	C/C	A/A	G/G	T/T	G/G	A/A	A/A	C/C	A/A	A/A	T/T	C/C	G/G	A/A	A/A	A/A	T/T	ACTCCCTTCATCCTTTTTATCTATCGTTCTCACTCCCCGAGAATTCAAAC/ACTCCCTTCATCCTTTTTATCTATCGTTCTCACTCCCCGAGAATTCAAAC	A/A	C/C	T/T	T/T	T/T	C/C	C/C	G/G	T/T	T/T	A/A	T/T	GAC/GAC	C/C	T/T	C/C	G/G	G/G	A/A
Hap_52	T/T	CA/CA	A/A	AAC/AAC	A/A	A/A	T/T	G/G	T/T	A/A	A/A	G/G	T/T	G/G	A/A	G/G	C/C	G/G	C/C	T/T	T/T	A/A	C/C	T/T	A/A	G/G	G/G	G/G	T/T	ACTCCCTTCATCCTTTTTATCTATCGTTCTCACTCCCCGAGAATTCAAAC/ACTCCCTTCATCCTTTTTATCTATCGTTCTCACTCCCCGAGAATTCAAAC	A/A	G/G	T/T	A/A	C/C	C/C	C/C	T/T	T/T	G/G	G/G	A/A	G/G	T/T	C/C	A/A	A/A	G/G	N/N
Hap_53	T/T	CA/CA	A/A	A/A	AATATAGTG/A	G/A	A/T	GA/G	TCGTA/T	A/A	G/A	A/G	C/T	A/G	G/A	T/G	G/C	A/A	A/A	C/C	A/A	A/A	T/T	C/C	G/G	A/A	A/A	N/N	T/T	ACTCCCTTCATCCTTTTTATCTATCGTTCTCACTCCCCGAGAATTCAAAC/ACTCCCTTCATCCTTTTTATCTATCGTTCTCACTCCCCGAGAATTCAAAC	A/A	N/N	T/T	N/N	N/N	C/C	C/C	G/T	T/T	T/G	A/G	T/A	GAC/G	T/T	C/C	A/A	A/A	G/G	G/G
Hap_54	T/T	CA/CA	A/A	A/A	AATATAGTG/AATATAGTG	G/G	A/A	GA/GA	TCGTA/TCGTA	A/A	G/G	A/A	C/C	A/A	G/G	T/T	G/G	A/A	A/A	C/C	A/A	A/A	T/T	C/C	G/G	A/A	A/A	A/A	T/T	ACTCCCTTCATCCTTTTTATCTATCGTTCTCACTCCCCGAGAATTCAAAC/ACTCCCTTCATCCTTTTTATCTATCGTTCTCACTCCCCGAGAATTCAAAC	A/A	C/C	T/T	T/T	T/T	C/C	C/C	G/G	N/N	N/N	A/A	T/T	GAC/GAC	C/C	T/T	C/C	G/G	G/G	A/A
Hap_55	T/T	CA/CA	A/A	AAC/AAC	AATATAGTG/AATATAGTG	A/A	T/T	G/G	T/T	A/A	A/A	G/G	T/T	G/G	A/A	G/G	C/C	G/G	C/C	T/T	T/T	A/A	C/C	T/T	A/A	G/G	G/G	G/G	T/T	ACTCCCTTCATCCTTTTTATCTATCGTTCTCACTCCCCGAGAATTCAAAC/ACTCCCTTCATCCTTTTTATCTATCGTTCTCACTCCCCGAGAATTCAAAC	A/A	G/G	T/T	A/A	C/C	C/C	C/C	T/T	T/T	G/G	G/G	A/A	G/G	T/T	C/C	A/A	A/A	G/G	G/G
Hap_56	T/T	CA/CA	A/A	AAC/AAC	A/A	A/A	T/T	G/G	T/T	A/A	A/A	N/N	N/N	N/N	N/N	N/N	C/C	N/N	N/N	N/N	T/T	A/A	C/C	T/T	A/A	G/G	G/G	G/G	T/T	ACTCCCTTCATCCTTTTTATCTATCGTTCTCACTCCCCGAGAATTCAAAC/ACTCCCTTCATCCTTTTTATCTATCGTTCTCACTCCCCGAGAATTCAAAC	A/A	G/G	T/T	A/A	C/C	C/C	C/C	T/T	T/T	G/G	G/G	A/A	GAC/GAC	T/T	C/C	C/C	A/A	G/G	G/G
Hap_57	T/T	CA/CA	A/A	N/N	AATATAGTG/AATATAGTG	A/A	T/T	G/G	T/T	A/A	A/A	G/G	T/T	G/G	A/A	G/G	C/C	G/G	C/C	T/T	T/T	A/A	C/C	T/T	A/A	G/G	G/G	G/G	T/T	ACTCCCTTCATCCTTTTTATCTATCGTTCTCACTCCCCGAGAATTCAAAC/ACTCCCTTCATCCTTTTTATCTATCGTTCTCACTCCCCGAGAATTCAAAC	A/A	G/G	T/T	A/A	C/C	C/C	C/C	T/T	T/T	T/T	G/G	A/A	GAC/GAC	T/T	C/C	C/C	A/A	G/G	G/G
Hap_58	T/T	CA/CA	A/A	A/A	AATATAGTG/AATATAGTG	G/G	A/A	GA/GA	TCGTA/TCGTA	A/A	G/G	A/A	C/T	A/A	G/G	T/T	G/G	A/A	A/A	C/C	A/A	A/A	T/T	C/C	G/G	A/A	A/A	A/A	T/T	ACTCCCTTCATCCTTTTTATCTATCGTTCTCACTCCCCGAGAATTCAAAC/ACTCCCTTCATCCTTTTTATCTATCGTTCTCACTCCCCGAGAATTCAAAC	A/A	C/C	T/T	T/T	T/T	C/C	C/C	G/G	T/T	T/T	A/A	T/T	GAC/GAC	C/C	T/T	C/C	G/G	G/G	A/A
Hap_59	T/C	CA/C	A/G	AAC/AAC	AATATAGTG/AATATAGTG	A/A	A/A	GA/GA	TCGTA/T	A/A	G/G	A/G	T/T	A/A	G/G	G/G	G/G	A/A	C/C	C/T	A/A	A/G	T/C	C/C	G/G	A/G	A/A	A/A	T/C	ACTCCCTTCATCCTTTTTATCTATCGTTCTCACTCCCCGAGAATTCAAAC/A	A/T	G/G	T/C	T/T	T/T	C/T	C/T	G/G	T/C	T/G	A/G	T/A	GAC/G	T/T	T/C	C/A	G/A	G/A	A/G
[truncated: 8 more columns]

[truncated: 77 more sheets: Si3g03410, Si3g09770, Si3g09780, Si3g22590, Si3g23700, Si3g23710, Si3g23720, Si3g23730, Si3g23740, Si3g23750, Si3g27550, Si3g27570, Si3g27600, Si3g27640, Si4g09490, Si4g10420, Si4g12840, Si4g22250, Si5g07510, Si5g10290 …]
