# Supplementary material for: Genome-wide identification and characterization of the NPF genes provide new insight into low nitrogen tolerance in Setaria
Source: Front Plant Sci. 2022 Dec 14;13:1043832. doi: 10.3389/fpls.2022.1043832 (PMC9795848; doi:10.3389/fpls.2022.1043832)
Supplement: Supplementary Figure 1 — Chromosome location and distribution analysis of the SiNPF genes. Tandem duplicated genes are linked by a red curve. [file DataSheet_1.zip › Supplementary Data Sheet 7.xlsx]

## Sheet: Sheet1
		upstream		downstream		exonic		intronic		UTR5'		UTR3'
Gene ID	NPF ID	SNP	Indel	SNP	Indel	SNP	Indel	SNP	Indel	SNP	Indel	SNP	Indel
Si1g21740	SiNPF6.1	5	2	0	0	3	0	4	1	4	0	0	0
Si1g28350	SiNPF7.1	2	0	8	0	3	0	1	0	0	0	5	0
Si1g29190	SiNPF5.2	8	0	1	0	6	4	11	2	0	0	0	0
Si1g30990	SiNPF7.2	2	1	0	0	0	0	0	0	0	0	1	0
Si1g32220	SiNPF7.3	2	0	0	0	2	0	11	1	0	0	2	0
Si1g32230	SiNPF7.4	1	0	0	1	2	0	0	1	0	0	0	0
Si1g32250	SiNPF7.6	1	0	0	0	0	0	0	0	1	0	0	0
Si2g07520	SiNPF2.3	26	3	7	1	12	0	1	0	1	0	5	2
Si2g38080	SiNPF7.7	7	0	2	0	1	0	2	0	0	0	4	0
Si3g01280	SiNPF5.3	31	2	2	1	0	0	0	0	13	3	0	1
Si3g03410	SiNPF2.4	13	3	3	0	9	1	3	3	0	0	0	0	splicing 1
Si3g09770	SiNPF4.1	5	0	6	2	6	0	6	0	0	0	7	0
Si3g09780	SiNPF4.2	8	4	5	2	1	0	4	1	0	0	0	0
Si3g22590	SiNPF5.4	19	4	0	0	2	0	14	2	0	0	0	0
Si3g23700	SiNPF3.2	0	0	0	0	1	0	0	0	3	0	0	0
Si3g23710	SiNPF3.3	2	0	0	0	0	0	2	0	0	0	0	0
Si3g23720	SiNPF3.4	2	0	0	0	0	0	1	0	0	0	0	0
Si3g23730	SiNPF3.5	1	0	0	0	1	0	0	0	0	0	0	0
Si3g23740	SiNPF3.6	0	0	3	0	3	0	0	0	0	0	1	0
Si3g23750	SiNPF3.7	1	0	3	0	11	0	0	0	0	0	8	1
Si3g27550	SiNPF2.5	0	0	0	0	1	0	0	0	0	0	0	0
Si3g27570	SiNPF2.6	14	3	6	2	1	0	15	4	0	0	1	0
Si3g27600	SiNPF2.7	0	0	0	0	1	0	62	0	1	0	0	0
Si3g27640	SiNPF5.5	0	0	2	0	0	0	3	1	0	0	0	0
Si4g09490	SiNPF5.6	4	1	0	0	0	0	0	1	1	0	1	0
Si4g10420	SiNPF3.8	0	1	0	0	3	0	2	0	0	0	0	0
Si4g12840	SiNPF7.8	1	0	0	0	0	0	3	0	0	0	0	0
Si4g22250	SiNPF4.3	25	1	6	2	2	0	54	10	0	0	6	1
Si5g07510	SiNPF6.2	13		3	1	2
Si5g10290	SiNPF8.1	5	3	7	2	11	0	70	10	13	4	3	0
Si5g10300	SiNPF8.2	24	3	19	4	11	1	15				11	1	splicing 1
Si5g19410	SiNPF8.3	11	3	5		3		2		11	2	1	1
Si5g20360	SiNPF6.3	5	3	2	0	2	0	4	1	0	0	0	0
Si5g28840	SiNPF8.4	9	3	13	2	9	0	0	0	0	0	0	0
Si5g32240	SiNPF4.4	5	0	1	1	3	0	4	0	0	0	0	0
Si5g33130	SiNPF1.1	5	2	0	0	3	0	0	0	0	0	3	0
Si5g33140	SiNPF1.2	30	1	4	0	3	0	0	0	1	0	1	0
Si5g39670	SiNPF5.7	6	3	5	0	3	0	0	0	0	0	1	0
Si5g39680	SiNPF5.8	0	0	22	8	3	0	2	0	1	1	6	0
Si5g39690	SiNPF5.9	12	2	2	0	0	0	0	0	31	4	0	0
Si5g39700	SiNPF5.10	41	2	4	1	3	1	1	0	0	0	3	0
Si5g39710	SiNPF5.11	2	1	2	0	1	0	0	0	2	0	0	0
Si5g39720	SiNPF5.12	8	5	13	0	3	0	0	1	0	0	0	0
Si5g39730	SiNPF5.13	19	1	25	9	7		58	5	1		16	2
Si5g41730	SiNPF8.5	11	1	0	0	3	0	17	5	8	1	1	0
Si5g42340	SiNPF2.8	2	0	1	0	7	0	3	0	0	0	0	0
Si5g45770	SiNPF2.9	12	2	0	0	2	0	2	1	2	1	10	0
Si6g02920	SiNPF4.5	27	9	5	2	11	0	32	7	4	4	7	2
Si6g06290	SiNPF6.4	11	4	0	0	4	0	24	2	0	0	0	0
Si6g12360	SiNPF4.6	4	0	0	0	2	0	6	2	1	0	1	0
Si6g12910	SiNPF4.7	3	0	3	0	7	0	0	0	0	0	0	0
Si7g12260	SiNPF4.8	11	3	6	2	6	0	3	0	2	0	5	0
Si7g16260	SiNPF4.9	8	0	14	0	3	0	5	1	1	0	2	1
Si7g16270	SiNPF4.10	9	2	0	0	4	1	3	2	6	0	1	0
Si7g16280	SiNPF4.11	5	2	1	0	2	1	5	0	1	0	1	0
Si7g23220	SiNPF7.9	23	2	6	1	10	0	0	0	8	1	2	0
Si7g23230	SiNPF7.10	14	0	1	0	2	0	11	1	1	0	2	0
Si8g08880	SiNPF4.12	9	3	11	2	15	1	141	20	3		9	2
Si8g10670	SiNPF4.13	48	3	9	2	3		17	4	10	2	24	3
Si8g11510	SiNPF1.3	10	0	0	0	27	0	192	8	0	0	0	0
Si8g11640	SiNPF1.4	3	0	0	0	3	1	3	0	0	0	0	0
Si9g03840	SiNPF5.14	10	0	4	0	4	0	0	0	0	1	0	0
Si9g10280	SiNPF2.10	13	3			8		1		6	2	3	1
Si9g11400	SiNPF8.6	16	2	1	0	2	0	1	0	7	2	0	0
Si9g13430	SiNPF2.11	10	0	1	0	20	4	45	11	0	0	0	3
Si9g22120	SiNPF5.15	4	0	0	0	1	0	14	4	0	0	5	1
Si9g22140	SiNPF5.16	7	0	0	0	3	0	6	1	0	0	5	0
Si9g29380	SiNPF8.8	13	2	5	4	3	1	1	1	6	0	2	0
Si9g29420	SiNPF8.9	7	2	14	10	13	0	1	0	0	0	2	1
Si9g29450	SiNPF8.10	12	1	15	0	7		7	4	17		11	2
Si9g29460	SiNPF8.11	17	5	15	0	7	0	2	0	3	0	7	1	splicing 1
Si9g29480	SiNPF8.12	10	3	10	2	4	0	36	8	0	0	0	0
Si9g29490	SiNPF8.13	6	0	2	0	7	0	10	1	0	0	1	0
Si9g30230	SiNPF7.11	9	2	0	0	9	1	2	0	0	0	0	0
Si9g30240	SiNPF7.12	13	4			7		8	2	1		1
Si9g31060	SiNPF8.14	20	3	9	0	2	0	7	1	3	0	2	1
Si9g32650	SiNPF6.5	0	0	1	1	0	0	7	1	0	0	0	0
Si9g32660	SiNPF6.6	7	0	3	1	0	0	3	0	0	0	0	0
Si9g46590	SiNPF8.15	5	0	3	1	2	0	12	1	0	0	2	0
Si9g46600	SiNPF8.16	4	1	7	0	1	0	19	2	0	0	0	0
Si9g46620	SiNPF8.17	8	1	6	1	3	0	0	0	0	0	0	0
Si9g46630	SiNPF8.18	6	2	9	1	7	0	18	2	0	0	0	0
Si9g46640	SiNPF8.19	5	1	6	0	0	0	5	0	0	0	0	0
Si9g53060	SiNPF5.17	1	0	0	0	5	0	7	1	0	0	2	0
Si9g56050	SiNPF6.7	5	0	5	0	7	0	0	0	0	0	0	0
Si9g56350	SiNPF7.13	1	0	0	0	3	1	3	1	0	0	0	0
Total		794	120	354	69	374	18	1034	138	174	28	194	27

## Sheet: Sheet2
Si1g29190						Si2g07520				Si3g03410						Si5g10300						Si5g39700					Si7g16280				Si8g08880				Si8g11640			Si9g13430
References allele	GGGCA	A	G			References allele	GGA			References allele	AG					References allele	C					References allele	GCGAAGCTGCTCC				References allele	ACGACCTCTCCTATCTAGTGCATACTCATACTGTTTGGCTGTTTAATTTCTTCAGTTGTCATCCTCTAATCCAACTGTAC			References allele	GCT			References allele	GTAT		References allele	C	CA	GA	GT	G	CAAG	C	CCACG
Alternative allele	G	AT	GTGCTC			Alternative allele	G			Alternative allele	A					Alternative allele	CGA					Alternative allele	G				Alternative allele	A			Alternative allele	G			Alternative allele	G		Alternative allele	CGCG,CG	CGA,C	G	G	GA	CGAAG,C	CCGG	C
SNP annotation	exonic :: Si1g29190 :: frameshift deletion :: Si1g29190:Si1g29190.1:exon3:c.332_335del:p.L111fs	exonic :: Si1g29190 :: frameshift insertion :: Si1g29190:Si1g29190.1:exon2:c.132_133insA:p.S45fs	exonic :: Si1g29190 :: stopgain :: Si1g29190:Si1g29190.1:exon2:c.133_134insGAGCA:p.S45_S46delinsX			SNP annotation	exonic :: Si2g07520 :: frameshift deletion :: Si2g07520:Si2g07520.1:exon1:c.120_121del:p.S40fs			SNP annotation	exonic :: Si3g03410 :: frameshift deletion :: Si3g03410:Si3g03410.1:exon1:c.467delG:p.R156fs					SNP annotation	exonic :: Si5g10300 :: frameshift insertion :: Si5g10300:Si5g10300.1:exon4:c.573_574insGA:p.P191fs					SNP annotation	exonic :: Si5g39700 :: nonframeshift deletion :: Si5g39700:Si5g39700.1:exon4:c.842_853del:p.281_285del				SNP annotation	exonic :: Si7g16280 :: frameshift deletion :: Si7g16280:Si7g16280.1:exon5:c.1592_1763del:p.G531fs			SNP annotation	exonic :: Si8g08880 :: frameshift deletion :: Si8g08880:Si8g08880.2:exon3:c.75_76del:p.C25fs			SNP annotation	exonic :: Si8g11640 :: nonframeshift deletion :: Si8g11640:Si8g11640.1:exon4:c.1172_1174del:p.391_392del		SNP annotation	exonic :: Si9g13430 :: frameshift insertion :: Si9g13430:Si9g13430.1:exon3:c.560_561insG:p.P187fs	exonic :: Si9g13430 :: frameshift deletion :: Si9g13430:Si9g13430.1:exon3:c.562delA:p.N188fs	exonic :: Si9g13430 :: frameshift deletion :: Si9g13430:Si9g13430.1:exon3:c.569delA:p.E190fs	exonic :: Si9g13430 :: frameshift deletion :: Si9g13430:Si9g13430.1:exon3:c.571delT:p.S191fs	exonic :: Si9g13430 :: frameshift insertion :: Si9g13430:Si9g13430.1:exon3:c.575_576insA:p.G192fs	exonic :: Si9g13430 :: nonframeshift deletion :: Si9g13430:Si9g13430.1:exon3:c.577_579del:p.193_193del	exonic :: Si9g13430 :: nonframeshift insertion :: Si9g13430:Si9g13430.1:exon3:c.700_701insCGG:p.P234delinsPA	exonic :: Si9g13430 :: frameshift deletion :: Si9g13430:Si9g13430.1:exon3:c.702_705del:p.P234fs
SNP positions	35989744	35990193	35990192	Varieties ID	Phenotype	SNP positions	6252177	Varieties ID	Phenotype	SNP positions	1559634		Number of varieties	Varieties ID	Phenotype	SNP positions	8690346	Number of varieties	Varieties ID	Phenotype		SNP positions	43320005				SNP positions	23424509			SNP positions	10371377	Number of varieties		SNP positions	19501689		SNP positions	8830062	8830063	8830070	8830072	8830077	8830078	8830202	8830203	Number of varieties	Varieties ID
Hap_1	GGGCA/GGGCA	A/A	G/G	B007 : , B012 : , B015 : , B020 : , B026 : , B027 : , B028 : , B041 : , B049 : , B051 : , B052 : , B054 : , B055 : , B057 : , B059 : , B060 : , B061 : , B063 : , B064 : , B066 : , B073 : , B074 : , B075 : , B085 : , B091 : , B092 : , B093 : , B098 : , B100 : , B108 : , B109 : , B124 : , B128 : , B131 : , B133 : , B137 : , B138 : , B142 : , B152 : , B154 : , B162 : , B163 : , B164 : , B167 : , B16…		Hap_1	GGA/GGA	B001 : , B003 : , B004 : , B015 : , B020 : , B023 : , B025 : , B026 : , B039 : , B049 : , B067 : , B073 : , B075 : , B080 : , B093 : , B104 : , B114 : , B124 : , B138 : , B165 : , B168 : , B181 : , B196 : , B198 : , B216 : , B221 : , B230 : , B239 : , B247 : , B252 : , B254 : , B255 : , B258 : , B264 : , B279 : , B281 : , B285 : , B286 : , B289 : , B295 : , B297 : , B298 : , B301 : , B302 : , B30…		Hap_1	A/A		138	B001 : , B003 : , B005 : , B009 : , B010 : , B012 : , B019 : , B020 : , B021 : , B022 : , B024 : , B025 : , B027 : , B028 : , B032 : , B041 : , B043 : , B050 : , B051 : , B055 : , B056 : , B057 : , B060 : , B061 : , B066 : , B069 : , B070 : , B071 : , B075 : , B076 : , B090 : , B091 : , B094 : , B096 : , B097 : , B098 : , B100 : , B101 : , B102 : , B103 : , B104 : , B108 : , B109 : , B110 : , B11…		Hap_1	C/C	39	B001 : , B008 : , B010 : , B012 : , B016 : , B024 : , B033 : , B040 : , B048 : , B067 : , B080 : , B108 : , B111 : , B133 : , B134 : , B136 : , B141 : , B150 : , B160 : , B181 : , B183 : , B187 : , B211 : , B224 : , B251 : , B252 : , B331 : , B335 : , B337 : , B338 : , B350 : , B356 : , B394 : , B398 : , B399 : , B403 : , B406 : , B421 : , xiaomi :			Hap_1	GCGAAGCTGCTCC/GCGAAGCTGCTCC				Hap_1	ACGACCTCTCCTATCTAGTGCATACTCATACTGTTTGGCTGTTTAATTTCTTCAGTTGTCATCCTCTAATCCAACTGTAC/ACGACCTCTCCTATCTAGTGCATACTCATACTGTTTGGCTGTTTAATTTCTTCAGTTGTCATCCTCTAATCCAACTGTAC			Hap_1	GCT/GCT	29		Hap_1	GTAT/GTAT		Hap_1	C/C	CA/CA	GA/GA	GT/GT	G/G	CAAG/CAAG	C/C	CCACG/CCACG	12	B048 : , B066 : , B071 : , B104 : , B149 : , B151 : , B176 : , B280 : , B295 : , B324 : , B332 : , B347 :
Hap_2	GGGCA/GGGCA	AT/AT	GTGCTC/GTGCTC	B002 : , B009 : , B011 : , B019 : , B023 : , B030 : , B033 : , B038 : , B039 : , B040 : , B043 : , B044 : , B045 : , B053 : , B101 : , B104 : , B105 : , B115 : , B120 : , B123 : , B125 : , B127 : , B135 : , B136 : , B139 : , B141 : , B143 : , B144 : , B146 : , B150 : , B153 : , B155 : , B156 : , B157 : , B158 : , B160 : , B194 : , B197 : , B200 : , B208 : , B219 : , B238 : , B240 : , B328 : , B33…		Hap_2	GGA/GGA	B002 : , B006 : , B021 : , B024 : , B041 : , B051 : , B055 : , B057 : , B060 : , B061 : , B065 : , B069 : , B091 : , B096 : , B098 : , B112 : , B113 : , B143 : , B145 : , B151 : , B161 : , B166 : , B167 : , B170 : , B173 : , B187 : , B190 : , B192 : , B194 : , B202 : , B233 : , B235 : , B237 : , B241 : , B245 : , B246 : , B249 : , B269 : , B273 : , B291 : , B334 : , B377 : , B390 : , B391 : , B42…		Hap_2	AG/AG		97	B006 : , B008 : , B011 : , B013 : , B016 : , B023 : , B026 : , B031 : , B033 : , B034 : , B038 : , B040 : , B042 : , B044 : , B047 : , B053 : , B067 : , B078 : , B079 : , B080 : , B085 : , B089 : , B093 : , B105 : , B113 : , B122 : , B125 : , B126 : , B129 : , B133 : , B136 : , B140 : , B142 : , B150 : , B152 : , B154 : , B160 : , B165 : , B169 : , B179 : , B180 : , B183 : , B184 : , B194 : , B19…		Hap_2	C/C	32	B009 : , B032 : , B047 : , B063 : , B068 : , B071 : , B073 : , B109 : , B116 : , B126 : , B138 : , B143 : , B159 : , B165 : , B166 : , B174 : , B184 : , B196 : , B198 : , B219 : , B239 : , B258 : , B288 : , B332 : , B400 : , B402 : , B419 : , B428 : , B429 : , B431 : , B432 : , B436 :			Hap_2	GCGAAGCTGCTCC/GCGAAGCTGCTCC				Hap_2	ACGACCTCTCCTATCTAGTGCATACTCATACTGTTTGGCTGTTTAATTTCTTCAGTTGTCATCCTCTAATCCAACTGTAC/ACGACCTCTCCTATCTAGTGCATACTCATACTGTTTGGCTGTTTAATTTCTTCAGTTGTCATCCTCTAATCCAACTGTAC			Hap_2	GCT/GCT	11		Hap_2	GTAT/GTAT		Hap_2	C/C	CA/CA	GA/GA	GT/GT	G/G	CAAG/CAAG	C/C	CCACG/CCACG	10	B060 : , B065 : , B098 : , B155 : , B179 : , B198 : , B230 : , B277 : , B348 : , xiaomi :
Hap_3	G/G	AT/AT	GTGCTC/GTGCTC	B022 : , B025 : , B046 : , B048 : , B050 : , B056 : , B070 : , B094 : , B113 : , B121 : , B129 : , B140 : , B145 : , B159 : , B170 : , B176 : , B185 : , B245 : , B249 : , B252 : , B262 : , B273 : , B292 : , B341 : , B342 : , B391 : , B397 : , B403 : , B421 : , B436 :		Hap_3	GGA/GGA	B042 : , B070 : , B159 : , B162 : , B227 : , B251 : , B276 : , B284 : , B287 : , B292 : , B349 : , B389 : , B396 :		Hap_3	A/A		5	B007 : , B185 : , B285 : , B292 : , B399 :		Hap_3	C/C	25	B062 : , B069 : , B074 : , B075 : , B093 : , B098 : , B124 : , B204 : , B216 : , B217 : , B228 : , B254 : , B278 : , B281 : , B283 : , B286 : , B291 : , B316 : , B326 : , B329 : , B343 : , B381 : , B386 : , B422 : , B433 :			Hap_3	GCGAAGCTGCTCC/GCGAAGCTGCTCC				Hap_3	A/A			Hap_3	GCT/GCT	9		Hap_3	G/G		Hap_3	C/CGCG	CA/C	GA/G	GT/G	G/G	CAAG/C	C/C	CCACG/C	8	B097 : , B181 : , B243 : , B246 : , B338 : , B375 : , B405 : , B420 :
Hap_4	G/G	AT/AT	GTGCTC/GTGCTC	B008 : , B024 : , B037 : , B042 : , B079 : , B089 : , B090 : , B102 : , B110 : , B111 : , B112 : , B118 : , B119 : , B126 : , B134 : , B147 : , B151 : , B180 : , B182 : , B183 : , B193 : , B195 : , B196 : , B205 : , B234 : , B235 : , B258 : , B332 : , B432 :		Hap_4	G/G	B008 : , B011 : , B012 : , B094 : , B097 : , B103 : , B337 : , B394 : , B398 : , B399 : , B400 :		Hap_4	A/A		5	B002 : , B155 : , B164 : , B176 : , B200 :		Hap_4	C/C	6	B013 : , B214 : , B245 : , B328 : , B364 : , B377 :			Hap_4	GCGAAGCTGCTCC/GCGAAGCTGCTCC				Hap_4	ACGACCTCTCCTATCTAGTGCATACTCATACTGTTTGGCTGTTTAATTTCTTCAGTTGTCATCCTCTAATCCAACTGTAC/ACGACCTCTCCTATCTAGTGCATACTCATACTGTTTGGCTGTTTAATTTCTTCAGTTGTCATCCTCTAATCCAACTGTAC			Hap_4	GCT/GCT	8		Hap_4	GTAT/GTAT		Hap_4	C/CGCG	CA/C	GA/G	GT/G	G/G	CAAG/C	C/C	CCACG/C	7	B026 : , B228 : , B237 : , B249 : , B291 : , B381 : , B432 :
Hap_5	GGGCA/GGGCA	A/A	G/G	B021 : , B058 : , B062 : , B067 : , B069 : , B080 : , B083 : , B161 : , B165 : , B166 : , B173 : , B181 : , B211 : , B224 : , B227 : , B228 : , B230 : , B239 : , B331 : , B340 : , B419 : , B420 : , B422 : , xiaomi :		Hap_5	GGA/GGA	B125 : , B126 : , B146 : , B152 : , B160 : , B293 : , B331 : , B332 : , B368 : , B370 : , B380 :		Hap_5	A/A		4	B256 : , B289 : , B303 : , B390 :		Hap_5	C/C	6	B054 : , B066 : , B285 : , B298 : , B324 : , B349 :			Hap_5	GCGAAGCTGCTCC/GCGAAGCTGCTCC				Hap_5	ACGACCTCTCCTATCTAGTGCATACTCATACTGTTTGGCTGTTTAATTTCTTCAGTTGTCATCCTCTAATCCAACTGTAC/ACGACCTCTCCTATCTAGTGCATACTCATACTGTTTGGCTGTTTAATTTCTTCAGTTGTCATCCTCTAATCCAACTGTAC			Hap_5	GCT/GCT	7		Hap_5	GTAT/GTAT		Hap_5	C/CG	CA/CGA	GA/G	GT/G	G/GA	CAAG/CGAAG	C/CCGG	CCACG/CCACG	6	B143 : , B253 : , B257 : , B305 : , B343 : , B434 :
Hap_6	GGGCA/GGGCA	A/A	G/G	B001 : , B003 : , B004 : , B010 : , B103 : , B233 : , B396 :		Hap_6	G/G	B010 : , B123 : , B156 : , B197 : , B205 : , B214 : , B215 : , B219 : , B228 : , B274 : , B310 :		Hap_6	AG/AG		3	B119 : , B341 : , B357 :		Hap_6	C/C	5	B011 : , B102 : , B125 : , B142 : , B407 :			Hap_6	GCGAAGCTGCTCC/GCGAAGCTGCTCC				Hap_6	ACGACCTCTCCTATCTAGTGCATACTCATACTGTTTGGCTGTTTAATTTCTTCAGTTGTCATCCTCTAATCCAACTGTAC/ACGACCTCTCCTATCTAGTGCATACTCATACTGTTTGGCTGTTTAATTTCTTCAGTTGTCATCCTCTAATCCAACTGTAC			Hap_6	GCT/GCT	5		Hap_6	GTAT/GTAT		Hap_6	C/CG	CA/CGA	GA/G	GT/G	G/GA	CAAG/CGAAG	C/CCGG	CCACG/C	5	B012 : , B187 : , B255 : , B298 : , B312 :
Hap_7	G/G	AT/AT	GTGCTC/GTGCTC	B116 : , B122 :		Hap_7	GGA/GGA	B062 : , B211 : , B231 : , B238 : , B277 : , B278 : , B306 : , B351 :		Hap_7	A/A		3	B015 : , B092 : , B369 :		Hap_7	CGA/CGA	4	B022 : , B144 : , B182 : , B382 :			Hap_7	GCGAAGCTGCTCC/GCGAAGCTGCTCC				Hap_7	ACGACCTCTCCTATCTAGTGCATACTCATACTGTTTGGCTGTTTAATTTCTTCAGTTGTCATCCTCTAATCCAACTGTAC/ACGACCTCTCCTATCTAGTGCATACTCATACTGTTTGGCTGTTTAATTTCTTCAGTTGTCATCCTCTAATCCAACTGTAC			Hap_7	GCT/GCT	5		Hap_7	GTAT/GTAT		Hap_7	C/CG	CA/CGA	GA/G	GT/G	G/GA	CAAG/CGAAG	C/CCGG	CCACG/C	5	B114 : , B142 : , B159 : , B377 : , B419 :
Hap_8	GGGCA/GGGCA	A/A	G/G	B414 :		Hap_8	GGA/GGA	B068 : , B092 : , B133 : , B374 : , B378 :		Hap_8	A/A		3	B381 : , B393 : , B395 :		Hap_8	C/C	4	B243 : , B287 : , B310 : , B347 :			Hap_8	GCGAAGCTGCTCC/GCGAAGCTGCTCC				Hap_8	ACGACCTCTCCTATCTAGTGCATACTCATACTGTTTGGCTGTTTAATTTCTTCAGTTGTCATCCTCTAATCCAACTGTAC/ACGACCTCTCCTATCTAGTGCATACTCATACTGTTTGGCTGTTTAATTTCTTCAGTTGTCATCCTCTAATCCAACTGTAC			Hap_8	GCT/GCT	5		Hap_8	G/G		Hap_8	C/CG	CA/CGA	GA/G	GT/G	G/GA	CAAG/CGAAG	C/C	CCACG/C	4	B006 : , B113 : , B355 : , B370 :
Hap_9	GGGCA/GGGCA	A/A	G/G	B312 :		Hap_9	GGA/GGA	B127 : , B134 : , B141 : , B144 : , B366 :		Hap_9	A/A		3	B062 : , B144 : , B204 :		Hap_9	C/C	4	B246 : , B348 : , B369 : , B374 :			Hap_9	GCGAAGCTGCTCC/GCGAAGCTGCTCC				Hap_9	ACGACCTCTCCTATCTAGTGCATACTCATACTGTTTGGCTGTTTAATTTCTTCAGTTGTCATCCTCTAATCCAACTGTAC/ACGACCTCTCCTATCTAGTGCATACTCATACTGTTTGGCTGTTTAATTTCTTCAGTTGTCATCCTCTAATCCAACTGTAC			Hap_9	GCT/GCT	5		Hap_9	GTAT/GTAT		Hap_9	C/CG	CA/CGA	GA/G	GT/G	G/GA	CAAG/CGAAG	C/C	CCACG/C	4	B144 : , B244 : , B252 : , B333 :
Hap_10	GGGCA/GGGCA	A/A	G/G	B298 :		Hap_10	GGA/GGA	B028 : , B043 : , B048 : , B066 : , B121 :		Hap_10	A/A		3	B073 : , B215 : , B293 :		Hap_10	C/C	3	B030 : , B031 : , B167 :			Hap_10	GCGAAGCTGCTCC/GCGAAGCTGCTCC				Hap_10	ACGACCTCTCCTATCTAGTGCATACTCATACTGTTTGGCTGTTTAATTTCTTCAGTTGTCATCCTCTAATCCAACTGTAC/ACGACCTCTCCTATCTAGTGCATACTCATACTGTTTGGCTGTTTAATTTCTTCAGTTGTCATCCTCTAATCCAACTGTAC			Hap_10	GCT/GCT	3		Hap_10	G/G		Hap_10	C/CG	CA/CGA	GA/G	GT/G	G/GA	CAAG/CGAAG	C/CCGG	CCACG/CCACG	4	B085 : , B197 : , B273 : , B383 :
Hap_11	G/G	AT/AT	GTGCTC/GTGCTC	B149 :		Hap_11	GGA/GGA	B027 : , B050 : , B052 : , B071 :		Hap_11	N/N		2	B039 : , B272 :		Hap_11	C/C	3	B208 : , B313 : , B358 :			Hap_11	GCGAAGCTGCTCC/GCGAAGCTGCTCC				Hap_11	ACGACCTCTCCTATCTAGTGCATACTCATACTGTTTGGCTGTTTAATTTCTTCAGTTGTCATCCTCTAATCCAACTGTAC/ACGACCTCTCCTATCTAGTGCATACTCATACTGTTTGGCTGTTTAATTTCTTCAGTTGTCATCCTCTAATCCAACTGTAC			Hap_11	GCT/GCT	3		Hap_11	G/G		Hap_11	C/C	CA/CA	GA/GA	GT/GT	G/G	CAAG/CAAG	C/C	CCACG/CCACG	3	B034 : , B044 : , B135 :
Hap_12	GGGCA/GGGCA	A/A	G/G	B297 :		Hap_12	GGA/GGA	B033 : , B037 : , B108 : , B240 :		Hap_12	A/A		2	B037 : , B151 :		Hap_12	C/C	3	B289 : , B357 : , B359 :			Hap_12	GCGAAGCTGCTCC/GCGAAGCTGCTCC				Hap_12	ACGACCTCTCCTATCTAGTGCATACTCATACTGTTTGGCTGTTTAATTTCTTCAGTTGTCATCCTCTAATCCAACTGTAC/ACGACCTCTCCTATCTAGTGCATACTCATACTGTTTGGCTGTTTAATTTCTTCAGTTGTCATCCTCTAATCCAACTGTAC			Hap_12	GCT/GCT	3		Hap_12	G/G		Hap_12	C/CGCG	CA/C	GA/G	GT/G	G/G	CAAG/C	C/C	CCACG/CCACG	3	B192 : , B304 : , B354 :
Hap_13	G/G	AT/AT	GTGCTC/GTGCTC	B187 :		Hap_13	GGA/GGA	B078 : , B110 : , B212 :		Hap_13	A/A		2	B004 : , B141 :		Hap_13	CGA/CGA	3	B096 : , B115 : , B137 :			Hap_13	GCGAAGCTGCTCC/GCGAAGCTGCTCC				Hap_13	ACGACCTCTCCTATCTAGTGCATACTCATACTGTTTGGCTGTTTAATTTCTTCAGTTGTCATCCTCTAATCCAACTGTAC/ACGACCTCTCCTATCTAGTGCATACTCATACTGTTTGGCTGTTTAATTTCTTCAGTTGTCATCCTCTAATCCAACTGTAC			Hap_13	GCT/GCT	3		Hap_13	G/G		Hap_13	C/C	CA/CA	GA/GA	GT/GT	G/G	CAAG/CAAG	C/C	CCACG/C	3	B258 : , B337 : , B374 :
Hap_14	N/N	N/N	N/N	B202 :		Hap_14	GGA/GGA	B172 : , B183 : , B199 :		Hap_14	A/A		2	B252 : , B348 :		Hap_14	C/C	3	B037 : , B128 : , B151 :			Hap_14	GCGAAGCTGCTCC/GCGAAGCTGCTCC				Hap_14	ACGACCTCTCCTATCTAGTGCATACTCATACTGTTTGGCTGTTTAATTTCTTCAGTTGTCATCCTCTAATCCAACTGTAC/ACGACCTCTCCTATCTAGTGCATACTCATACTGTTTGGCTGTTTAATTTCTTCAGTTGTCATCCTCTAATCCAACTGTAC			Hap_14	GCT/GCT	3		Hap_14	G/G		Hap_14	C/CGCG	CA/C	GA/G	GT/G	G/G	CAAG/C	C/C	CCACG/C	2	B127 : , B415 :
Hap_15	G/G	AT/AT	GTGCTC/GTGCTC	B047 :		Hap_15	GGA/GGA	B111 : , B135 : , B417 :		Hap_15	A/A		2	B058 : , B383 :		Hap_15	C/C	3	B365 : , B366 : , B393 :			Hap_15	GCGAAGCTGCTCC/GCGAAGCTGCTCC				Hap_15	N/N			Hap_15	GCT/GCT	2		Hap_15	GTAT/GTAT		Hap_15	C/CG	CA/CGA	GA/G	GT/G	G/GA	CAAG/CGAAG	C/CCGG	CCACG/CCACG	2	B079 : , B234 :
Hap_16	G/G	AT/AT	GTGCTC/GTGCTC	B237 :		Hap_16	GGA/GGA	B031 : , B369 :		Hap_16	A/A		2	B068 : , B216 :		Hap_16	C/C	3	B034 : , B110 : , B264 :			Hap_16	GCGAAGCTGCTCC/GCGAAGCTGCTCC				Hap_16	ACGACCTCTCCTATCTAGTGCATACTCATACTGTTTGGCTGTTTAATTTCTTCAGTTGTCATCCTCTAATCCAACTGTAC/A			Hap_16	GCT/GCT	2		Hap_16	G/G		Hap_16	C/CG	CA/CGA	GA/G	GT/G	G/GA	CAAG/CGAAG	C/C	CCACG/CCACG	2	B027 : , B092 :
Hap_17	GGGCA/GGGCA	AT/AT	GTGCTC/GTGCTC	B031 :		Hap_17	GGA/GGA	B030 : , B140 :		Hap_17	A/A		2	B205 : , B401 :		Hap_17	C/C	2	B284 : , B352 :			Hap_17	GCGAAGCTGCTCC/GCGAAGCTGCTCC				Hap_17	ACGACCTCTCCTATCTAGTGCATACTCATACTGTTTGGCTGTTTAATTTCTTCAGTTGTCATCCTCTAATCCAACTGTAC/ACGACCTCTCCTATCTAGTGCATACTCATACTGTTTGGCTGTTTAATTTCTTCAGTTGTCATCCTCTAATCCAACTGTAC			Hap_17	GCT/GCT	2		Hap_17	GTAT/GTAT		Hap_17	C/CGCG	CA/C	GA/G	GT/G	G/G	CAAG/C	C/C	CCACG/CCACG	2	B041 : , B215 :
Hap_18	GGGCA/GGGCA	A/A	G/G	B301 :		Hap_18	G/G	B169 : , B176 :		Hap_18	A/A		2	B175 : , B314 :		Hap_18	C/C	2	B041 : , B233 :			Hap_18	GCGAAGCTGCTCC/GCGAAGCTGCTCC				Hap_18	ACGACCTCTCCTATCTAGTGCATACTCATACTGTTTGGCTGTTTAATTTCTTCAGTTGTCATCCTCTAATCCAACTGTAC/ACGACCTCTCCTATCTAGTGCATACTCATACTGTTTGGCTGTTTAATTTCTTCAGTTGTCATCCTCTAATCCAACTGTAC			Hap_18	GCT/GCT	2		Hap_18	GTAT/GTAT		Hap_18	C/CGCG	CA/C	GA/G	GT/G	G/G	CAAG/C	C/CCGG	CCACG/C	2	B009 : , B205 :
Hap_19	G/G	AT/AT	GTGCTC/GTGCTC	B186 :		Hap_19	GGA/GGA	B085 : , B354 :		Hap_19	A/A		2	B065 : , B317 :		Hap_19	CGA/CGA	2	B156 : , B378 :			Hap_19	GCGAAGCTGCTCC/GCGAAGCTGCTCC				Hap_19	ACGACCTCTCCTATCTAGTGCATACTCATACTGTTTGGCTGTTTAATTTCTTCAGTTGTCATCCTCTAATCCAACTGTAC/ACGACCTCTCCTATCTAGTGCATACTCATACTGTTTGGCTGTTTAATTTCTTCAGTTGTCATCCTCTAATCCAACTGTAC			Hap_19	GCT/GCT	2		Hap_19	G/G		Hap_19	C/CG	CA/CGA	GA/G	GT/G	G/GA	CAAG/CGAAG	C/CCGG	CCACG/CCACG	2	B050 : , B146 :
Hap_20	G/G	AT/AT	GTGCTC/GTGCTC	B288 :		Hap_20	GGA/GGA	B136 : , B406 :		Hap_20	A/A		2	B124 : , B191 :		Hap_20	C/C	2	B314 : , B346 :			Hap_20	GCGAAGCTGCTCC/GCGAAGCTGCTCC				Hap_20	ACGACCTCTCCTATCTAGTGCATACTCATACTGTTTGGCTGTTTAATTTCTTCAGTTGTCATCCTCTAATCCAACTGTAC/ACGACCTCTCCTATCTAGTGCATACTCATACTGTTTGGCTGTTTAATTTCTTCAGTTGTCATCCTCTAATCCAACTGTAC			Hap_20	GCT/GCT	2		Hap_20	GTAT/GTAT		Hap_20	C/CGCG	CA/C	GA/G	GT/G	G/GA	CAAG/C	C/C	CCACG/C	2	B008 : , B126 :
Hap_21	N/N	AT/AT	GTGCTC/GTGCTC	B417 :		Hap_21	GGA/GGA	B115 : , B175 :		Hap_21	A/A		2	B211 : , B346 :		Hap_21	CGA/CGA	2	B006 : , B145 :			Hap_21	GCGAAGCTGCTCC/GCGAAGCTGCTCC								Hap_21	GCT/GCT	2		Hap_21	GTAT/GTAT		Hap_21	C/CGCG	CA/C	GA/G	GT/G	G/G	CAAG/C	C/CCGG	CCACG/CCACG	2	B233 : , B412 :
Hap_22	GGGCA/GGGCA	A/AT	G/GTGCTC	B016 :		Hap_22	G/G	B261 : , B375 :		Hap_22	A/A		2	B173 : , B358 :		Hap_22	C/C	2	B255 : , B355 :			Hap_22	GCGAAGCTGCTCC/GCGAAGCTGCTCC								Hap_22	GCT/GCT	2		Hap_22	G/G		Hap_22	C/CGCG	CA/CGA	GA/G	GT/G	G/GA	CAAG/CGAAG	C/C	CCACG/C	2	B141 : , B235 :
Hap_23	GGGCA/GGGCA	A/AT	G/GTGCTC	B006 :		Hap_23	GGA/GGA	B253 : , B305 :		Hap_23	A/A		2	B343 : , B405 :		Hap_23	C/C	2	B146 : , B170 :			Hap_23	GCGAAGCTGCTCC/GCGAAGCTGCTCC								Hap_23	GCT/GCT	2		Hap_23	GTAT/GTAT		Hap_23	C/CG	CA/CGA	GA/G	GT/G	G/GA	CAAG/CGAAG	C/CCGG	CCACG/CCACG	2	B170 : , B281 :
Hap_24	GGGCA/GGGCA	A/A	G/G	B261 :		Hap_24	GGA/GGA	B040 : , B116 :		Hap_24	A/A		2	B199 : , B398 :		Hap_24	C/C	1	B274 :			Hap_24	GCGAAGCTGCTCC/GCGAAGCTGCTCC								Hap_24	GCT/GCT	2		Hap_24	GTAT/GTAT		Hap_24	C/C	CA/CA	GA/GA	GT/GT	G/G	CAAG/CAAG	C/CCGG	CCACG/CCACG	2	B134 : , B366 :
Hap_25	G/G	AT/AT	GTGCTC/GTGCTC	B034 :		Hap_25	GGA/GGA	B046 : , B268 :		Hap_25	A/A		1	B324 :		Hap_25	CGA/CGA	1	B212 :			Hap_25	GCGAAGCTGCTCC/GCGAAGCTGCTCC								Hap_25	GCT/GCT	2		Hap_25	GTAT/GTAT		Hap_25	C/CG	CA/CGA	GA/G	GT/G	G/GA	CAAG/CGAAG	C/C	CCACG/CCACG	2	B398 : , B407 :
Hap_26	G/G	AT/AT	GTGCTC/GTGCTC	B385 :		Hap_26	GGA/GGA	B342 : , B356 :		Hap_26	AG/AG		1	B163 :		Hap_26	C/C	1	B163 :			Hap_26	GCGAAGCTGCTCC/GCGAAGCTGCTCC								Hap_26	GCT/GCT	2		Hap_26	G/G		Hap_26	C/CG	CA/CGA	GA/G	GT/G	G/GA	CAAG/CGAAG	C/C	CCACG/CCACG	2	B007 : , B351 :
Hap_27	G/G	AT/AT	GTGCTC/GTGCTC	B081 :		Hap_27	GGA/GGA	B139 :		Hap_27	A/A		1	B243 :		Hap_27	C/C	1	B203 :			Hap_27	GCGAAGCTGCTCC/GCGAAGCTGCTCC								Hap_27	GCT/GCT	1		Hap_27	GTAT/GTAT		Hap_27	C/CG	CA/CGA	GA/G	GT/G	G/GA	CAAG/CGAAG	C/C	CCACG/C	2	B013 : , B254 :
Hap_28	GGGCA/GGGCA	AT/AT	GTGCTC/GTGCTC	B272 :		Hap_28	G/G	B128 :		Hap_28	A/A		1	B295 :		Hap_28	C/C	1	B341 :			Hap_28	GCGAAGCTGCTCC/GCGAAGCTGCTCC								Hap_28	GCT/GCT	1		Hap_28	G/G		Hap_28	C/C	CA/CA	GA/GA	GT/GT	G/G	CAAG/CAAG	C/C	CCACG/CCACG	2	B156 : , B294 :
Hap_29	GGGCA/GGGCA	AT/AT	GTGCTC/GTGCTC	B179 :		Hap_29	GGA/GGA	B242 :		Hap_29	A/A		1	B048 :		Hap_29	C/C	1	B070 :			Hap_29	GCGAAGCTGCTCC/GCGAAGCTGCTCC								Hap_29	GCT/GCT	1		Hap_29	G/G		Hap_29	C/CG	CA/CGA	GA/G	GT/G	G/GA	CAAG/CGAAG	C/C	CCACG/CCACG	2	B108 : , B200 :
Hap_30	N/N	AT/AT	GTGCTC/GTGCTC	B071 :		Hap_30	GGA/GGA	B118 :		Hap_30	A/A		1	B281 :		Hap_30	CGA/CGA	1	B020 :			Hap_30	G/G								Hap_30	GCT/GCT	1		Hap_30	GTAT/GTAT		Hap_30	C/CGCG	CA/C	GA/G	GT/G	G/GA	CAAG/C	C/C	CCACG/C	1	B359 :
Hap_31	G/G	AT/AT	GTGCTC/GTGCTC	B367 :		Hap_31	GGA/GGA	B150 :		Hap_31	A/A		1	B257 :		Hap_31	C/C	1	B336 :			Hap_31	GCGAAGCTGCTCC/GCGAAGCTGCTCC								Hap_31	G/G	1		Hap_31	GTAT/GTAT		Hap_31	CG/CG	CGA/CGA	G/G	GT/G	G/GA	CAAG/CGAAG	C/C	CCACG/CCACG	1	B005 :
Hap_32	G/G	AT/AT	GTGCTC/GTGCTC	B400 :		Hap_32	GGA/GGA	B397 :		Hap_32	A/A		1	B342 :		Hap_32	C/C	1	B418 :			Hap_32	GCGAAGCTGCTCC/GCGAAGCTGCTCC								Hap_32	GCT/GCT	1		Hap_32	GTAT/GTAT		Hap_32	C/CGCG	CA/C	GA/G	GT/G	G/GA	CAAG/C	C/C	CCACG/CCACG	1	B059 :
Hap_33	GGGCA/GGGCA	N/N	N/N	B305 :		Hap_33	GGA/G	B357 :		Hap_33	A/A		1	B291 :		Hap_33	C/C	1	B277 :			Hap_33	GCGAAGCTGCTCC/GCGAAGCTGCTCC								Hap_33	GCT/GCT	1		Hap_33	GTAT/GTAT		Hap_33	C/CGCG	CA/C	GA/G	GT/G	G/G	CAAG/C	C/C	CCACG/C	1	B204 :
Hap_34	GGGCA/GGGCA	A/A	G/G	B068 :		Hap_34	GGA/GGA	B064 :		Hap_34	A/A		1	B433 :		Hap_34	C/C	1	B305 :			Hap_34	GCGAAGCTGCTCC/GCGAAGCTGCTCC								Hap_34	G/G	1		Hap_34	GTAT/GTAT		Hap_34	C/C	CA/CA	GA/GA	GT/GT	G/G	CAAG/CAAG	C/CCGG	CCACG/CCACG	1	B403 :
Hap_35	G/G	AT/AT	GTGCTC/GTGCTC	B184 :		Hap_35	GGA/GGA	B243 :		Hap_35	A/A		1	B170 :		Hap_35	C/C	1	B158 :			Hap_35	GCGAAGCTGCTCC/GCGAAGCTGCTCC								Hap_35	GCT/GCT	1		Hap_35	GTAT/GTAT		Hap_35	C/C	CA/CA	GA/GA	GT/GT	G/G	CAAG/CAAG	C/C	CCACG/CCACG	1	B414 :
Hap_36	GGGCA/GGGCA	A/A	G/G	B256 :		Hap_36	GGA/GGA	B340 :		Hap_36	N/N		1	B203 :		Hap_36	C/C	1	B248 :			Hap_36	GCGAAGCTGCTCC/GCGAAGCTGCTCC								Hap_36	GCT/GCT	1		Hap_36	G/G		Hap_36	C/CG	CA/CGA	GA/G	GT/G	G/GA	CAAG/CGAAG	C/C	CCACG/CCACG	1	B248 :
Hap_37	GGGCA/GGGCA	AT/AT	GTGCTC/GTGCTC	B078 :		Hap_37	GGA/GGA	B280 :		Hap_37	A/A		1	B407 :		Hap_37	CGA/CGA	1	B026 :			Hap_37	GCGAAGCTGCTCC/GCGAAGCTGCTCC								Hap_37	GCT/GCT	1		Hap_37	GTAT/GTAT		Hap_37	C/C	CA/CA	GA/GA	GT/GT	G/G	CAAG/CAAG	C/C	CCACG/CCACG	1	B129 :
Hap_38	G/G	AT/AT	GTGCTC/GTGCTC	B177 :		Hap_38	GGA/GGA	B157 :		Hap_38	A/A		1	B162 :		Hap_38	C/C	1	B334 :			Hap_38	GCGAAGCTGCTCC/GCGAAGCTGCTCC								Hap_38	G/G	1		Hap_38	G/G		Hap_38	C/C	CA/CA	GA/GA	GT/G	G/GA	CAAG/CGAAG	C/C	CCACG/CCACG	1	B392 :
Hap_39	G/G	AT/AT	GTGCTC/GTGCTC	B188 :		Hap_39	GGA/GGA	B079 :		Hap_39	A/A		1	B054 :		Hap_39	C/C	1	B312 :			Hap_39	GCGAAGCTGCTCC/GCGAAGCTGCTCC								Hap_39	GCT/GCT	1		Hap_39	GTAT/GTAT		Hap_39	C/CGCG	CA/C	GA/G	GT/G	G/G	CAAG/C	C/CCGG	CCACG/CCACG	1	B317 :
Hap_40	G/G	AT/AT	GTGCTC/GTGCTC	B096 :		Hap_40	GGA/GGA	B034 :		Hap_40	A/A		1	B217 :		Hap_40	CGA/CGA	1	B200 :			Hap_40	GCGAAGCTGCTCC/GCGAAGCTGCTCC								Hap_40	GCT/GCT	1		Hap_40	G/G		Hap_40	C/CGCG	CA/C	GA/G	GT/G	G/G	CAAG/C	C/C	CCACG/CCACG	1	B168 :
Hap_41	GGGCA/GGGCA	A/A	G/G	B295 :		Hap_41	G/G	B225 :		Hap_41	AG/A		1	B208 :		Hap_41	C/C	1	B262 :			Hap_41	G/G								Hap_41	N/N	1		Hap_41	GTAT/GTAT		Hap_41	C/C	CA/CA	GA/GA	GT/GT	G/G	CAAG/CAAG	C/C	CCACG/CCACG	1	B171 :
Hap_42	GGGCA/GGGCA	AT/AT	GTGCTC/GTGCTC	B204 :		Hap_42	GGA/GGA	B155 :		Hap_42	A/A		1	B382 :		Hap_42	C/C	1	B180 :			Hap_42	G/G								Hap_42	GCT/GCT	1		Hap_42	GTAT/GTAT		Hap_42	C/CGCG	CA/C	GA/G	GT/G	G/G	CAAG/C	C/C	CCACG/C	1	B118 :
Hap_43	GGGCA/GGGCA	A/A	G/G	B013 :		Hap_43	GGA/GGA	B177 :		Hap_43	AG/A		1	B114 :		Hap_43	C/C	1	B234 :			Hap_43	GCGAAGCTGCTCC/GCGAAGCTGCTCC								Hap_43	G/G	1		Hap_43	GTAT/GTAT		Hap_43	C/C	CA/CA	GA/GA	GT/GT	G/G	CAAG/CAAG	C/C	CCACG/CCACG	1	B147 :
Hap_44	G/G	AT/AT	GTGCTC/GTGCTC	B401 :		Hap_44	GGA/GGA	B403 :		Hap_44	A/A		1	B251 :		Hap_44	C/C	1	B379 :			Hap_44	GCGAAGCTGCTCC/GCGAAGCTGCTCC								Hap_44	GCT/G	1		Hap_44	GTAT/G		Hap_44	C/C	CA/CA	GA/GA	GT/GT	G/G	CAAG/CAAG	C/CCGG	CCACG/CCACG	1	B136 :
Hap_45	GGGCA/GGGCA	A/A	G/G	B359 :		Hap_45	GGA/GGA	B054 :		Hap_45	A/A		1	B385 :		Hap_45	C/C	1	B173 :			Hap_45	GCGAAGCTGCTCC/GCGAAGCTGCTCC								Hap_45	GCT/GCT	1		Hap_45	G/G		Hap_45	C/CGCG	CA/C	GA/G	GT/G	G/G	CAAG/C	C/C	CCACG/CCACG	1	B024 :
Hap_46	G/G	AT/AT	GTGCTC/GTGCTC	B065 :		Hap_46	GGA/GGA	B283 :		Hap_46	N/N		1	B052 :		Hap_46	CGA/CGA	1	B231 :			Hap_46	GCGAAGCTGCTCC/GCGAAGCTGCTCC								Hap_46	G/G	1		Hap_46	GTAT/G		Hap_46	C/C	CA/CA	GA/GA	GT/GT	G/G	CAAG/CAAG	C/C	CCACG/C	1	B232 :
Hap_47	N/N	A/A	G/G	B005 :		Hap_47	GGA/GGA	B186 :		Hap_47	A/A		1	B030 :		Hap_47	C/C	1	B045 :			Hap_47	GCGAAGCTGCTCC/GCGAAGCTGCTCC								Hap_47	GCT/GCT	1		Hap_47	GTAT/GTAT		Hap_47	C/CG	CA/CGA	GA/G	GT/G	G/GA	CAAG/CGAAG	C/C	CCACG/C	1	B268 :
Hap_48	GGGCA/G	A/AT	G/GTGCTC	B199 :		Hap_48	GGA/GGA	B153 :		Hap_48	AG/A		1	B083 :		Hap_48	C/C	1	B237 :			Hap_48	GCGAAGCTGCTCC/GCGAAGCTGCTCC								Hap_48	GCT/GCT	1		Hap_48	GTAT/GTAT		Hap_48	C/C	CA/CA	GA/GA	GT/GT	G/G	CAAG/CAAG	C/C	CCACG/CCACG	1	B216 :
Hap_49	GGGCA/GGGCA	A/A	G/G	B114 :		Hap_49	GGA/GGA	B059 :		Hap_49	N/N		1	B302 :		Hap_49	CGA/CGA	1	B240 :			Hap_49	GCGAAGCTGCTCC/GCGAAGCTGCTCC								Hap_49	GCT/G	1		Hap_49	GTAT/GTAT		Hap_49	C/C	CA/CA	GA/GA	GT/GT	G/G	CAAG/CAAG	C/CCGG	CCACG/CCACG	1	B316 :
Hap_50	GGGCA/GGGCA	AT/AT	GTGCTC/GTGCTC	B399 :		Hap_50	GGA/GGA	B032 :		Hap_50	AG/AG		1	B116 :		Hap_50	C/C	1	B280 :			Hap_50	G/G								Hap_50	GCT/GCT	1		Hap_50	GTAT/GTAT		Hap_50	C/C	CA/CA	GA/GA	GT/GT	G/G	CAAG/CAAG	C/CCGG	CCACG/CCACG	1	B043 :
Hap_51	G/G	AT/AT	GTGCTC/GTGCTC	B192 :		Hap_51	GGA/GGA	B174 :		Hap_51	A/A		1	B316 :		Hap_51	CGA/CGA	1	B147 :			Hap_51	GCGAAGCTGCTCC/GCGAAGCTGCTCC								Hap_51	GCT/GCT	1		Hap_51	GTAT/GTAT		Hap_51	C/C	CA/CA	GA/GA	GT/GT	G/G	CAAG/CAAG	C/C	CCACG/CCACG	1	B032 :
Hap_52	GGGCA/GGGCA	A/AT	G/GTGCTC	B209 :		Hap_52	GGA/GGA	B229 :		Hap_52	A/A		1	B074 :		Hap_52	C/C	1	B202 :			Hap_52	GCGAAGCTGCTCC/GCGAAGCTGCTCC								Hap_52	GCT/GCT	1		Hap_52	GTAT/GTAT		Hap_52	C/CGCG	CA/C	GA/G	GT/G	G/G	CAAG/C	C/C	CCACG/C	1	B038 :
Hap_53	G/G	AT/AT	GTGCTC/GTGCTC	B032 :		Hap_53	GGA/GGA	B415 :		Hap_53	A/A		1	B359 :		Hap_53	C/C	1	B247 :			Hap_53	GCGAAGCTGCTCC/GCGAAGCTGCTCC								Hap_53	GCT/GCT	1		Hap_53	N/N		Hap_53	C/CGCG	CA/C	GA/G	GT/G	G/GA	CAAG/CGAAG	C/C	CCACG/CCACG	1	B190 :
Hap_54	GGGCA/GGGCA	A/A	G/G	B076 :		Hap_54	GGA/GGA	B364 :		Hap_54	N/N		1	B325 :		Hap_54	C/C	1	B380 :			Hap_54	GCGAAGCTGCTCC/GCGAAGCTGCTCC								Hap_54	GCT/GCT	1		Hap_54	G/G		Hap_54	C/C	CA/CA	GA/GA	GT/GT	G/G	CAAG/CAAG	C/C	CCACG/CCACG	1	B313 :
Hap_55	G/G	AT/AT	GTGCTC/GTGCTC	B248 :		Hap_55	GGA/GGA	B154 :		Hap_55	A/A		1	B263 :		Hap_55	C/C	1	B023 :			Hap_55	GCGAAGCTGCTCC/GCGAAGCTGCTCC								Hap_55	G/G	1		Hap_55	G/G		Hap_55	C/CG	CA/CGA	GA/G	GT/G	G/GA	CAAG/CGAAG	C/C	CCACG/C	1	B303 :
Hap_56	GGGCA/GGGCA	A/A	G/G	B405 :		Hap_56	GGA/GGA	B191 :		Hap_56	A/A		1	B188 :		Hap_56	C/C	1	B064 :			Hap_56	GCGAAGCTGCTCC/GCGAAGCTGCTCC								Hap_56	GCT/GCT	1		Hap_56	GTAT/GTAT		Hap_56	C/CG	CA/CGA	GA/G	GT/G	G/GA	CAAG/CGAAG	C/CCGG	CCACG/CCACG	1	B153 :
Hap_57	GGGCA/GGGCA	AT/AT	GTGCTC/GTGCTC	B097 :		Hap_57	G/G	B007 :		Hap_57	A/A		1	B049 :		Hap_57	C/C	1	B253 :			Hap_57	GCGAAGCTGCTCC/GCGAAGCTGCTCC								Hap_57	GCT/GCT	1		Hap_57	GTAT/GTAT		Hap_57	C/C	CA/CA	GA/GA	GT/GT	G/G	CAAG/CAAG	C/CCGG	CCACG/CCACG	1	B269 :
Hap_58	G/G	AT/AT	GTGCTC/GTGCTC	B212 :		Hap_58	G/G	B101 :		Hap_58	AG/AG		1	B045 :		Hap_58	C/C	1	B205 :			Hap_58	GCGAAGCTGCTCC/GCGAAGCTGCTCC								Hap_58	G/G	1		Hap_58	GTAT/GTAT		Hap_58	C/CGCG	CA/C	GA/G	GT/G	G/G	CAAG/C	C/C	CCACG/CCACG	1	B094 :
Hap_59	GGGCA/GGGCA	A/A	G/G	B232 :		Hap_59	GGA/GGA	B053 :		Hap_59	A/A		1	B367 :		Hap_59	C/C	1	B114 :			Hap_59	GCGAAGCTGCTCC/GCGAAGCTGCTCC								Hap_59	GCT/GCT	1		Hap_59	G/G		Hap_59	C/CG	CA/CGA	GA/G	GT/G	G/GA	CAAG/CGAAG	C/C	CCACG/CCACG	1	B025 :
Hap_60	GGGCA/GGGCA	A/A	G/G	B364 :		Hap_60	GGA/GGA	B058 :		Hap_60	A/A		1	B064 :		Hap_60	CGA/CGA	1	B175 :			Hap_60	GCGAAGCTGCTCC/GCGAAGCTGCTCC								Hap_60	GCT/GCT	1		Hap_60	GTAT/GTAT		Hap_60	C/CGCG	CA/C	GA/G	GT/G	G/G	CAAG/C	C/CCGG	CCACG/C	1	B406 :
						Hap_61	GGA/GGA	B200 :		Hap_61	A/A		1	B402 :		Hap_61	C/CGA	1	B230 :			Hap_61	GCGAAGCTGCTCC/GCGAAGCTGCTCC								Hap_61	GCT/GCT	1		Hap_61	GTAT/GTAT		Hap_61	C/CGCG	CA/C	GA/G	GT/G	G/G	CAAG/C	C/C	CCACG/C	1	B020 :
						Hap_62	GGA/GGA	B047 :		Hap_62	A/A		1	B168 :		Hap_62	C/C	1	B060 :			Hap_62	GCGAAGCTGCTCC/GCGAAGCTGCTCC								Hap_62	GCT/GCT	1		Hap_62	G/G		Hap_62	C/CGCG	CA/C	GA/G	GT/G	G/G	CAAG/C	C/C	CCACG/CCACG	1	B102 :
						Hap_63	GGA/GGA	B179 :		Hap_63	A/A		1	B248 :		Hap_63	CGA/CGA	1	B123 :			Hap_63	GCGAAGCTGCTCC/GCGAAGCTGCTCC								Hap_63	G/G	1		Hap_63	G/G		Hap_63	C/CG	CA/CGA	GA/G	GT/G	G/GA	CAAG/CGAAG	C/C	CCACG/CCACG	1	B037 :
						Hap_64	G/G	B213 :		Hap_64	A/A		1	B186 :		Hap_64	C/C	1	B091 :			Hap_64	GCGAAGCTGCTCC/GCGAAGCTGCTCC								Hap_64	GCT/GCT	1		Hap_64	G/G		Hap_64	C/CGCG	CA/C	GA/G	GT/G	G/G	CAAG/C	C/CCGG	CCACG/CCACG	1	B096 :
						Hap_65	GGA/GGA	B019 :		Hap_65	A/A		1	B063 :		Hap_65	C/C	1	B342 :			Hap_65	GCGAAGCTGCTCC/GCGAAGCTGCTCC								Hap_65	G/G	1		Hap_65	GTAT/GTAT		Hap_65	C/CG	CA/CGA	GA/G	GT/G	G/GA	CAAG/CGAAG	C/CCGG	CCACG/C	1	B212 :
						Hap_66	GGA/GGA	B224 :		Hap_66	AG/AG		1	B157 :		Hap_66	C/C	1	B038 :			Hap_66	GCGAAGCTGCTCC/GCGAAGCTGCTCC								Hap_66	GCT/GCT	1		Hap_66	GTAT/GTAT		Hap_66	C/C	CA/CA	GA/GA	GT/GT	G/G	CAAG/CAAG	C/C	CCACG/CCACG	1	B325 :
						Hap_67	GGA/GGA	B414 :		Hap_67	AG/AG		1	B167 :		Hap_67	C/C	1	B164 :			Hap_67	GCGAAGCTGCTCC/GCGAAGCTGCTCC								Hap_67	GCT/GCT	1		Hap_67	G/G		Hap_67	C/CG	CA/CGA	GA/G	GT/G	G/GA	CAAG/CGAAG	C/C	CCACG/CCACG	1	B199 :
						Hap_68	GGA/GGA	B204 :		Hap_68	AG/AG		1	B326 :		Hap_68	CGA/CGA	1	B103 :			Hap_68	GCGAAGCTGCTCC/GCGAAGCTGCTCC								Hap_68	GCT/GCT	1					Hap_68	C/C	CA/CA	GA/GA	GT/GT	G/G	CAAG/CAAG	C/C	CCACG/CCACG	1	B293 :
						Hap_69	GGA/GGA	B257 :		Hap_69	A/A		1	B297 :		Hap_69	C/C	1	B081 :			Hap_69	GCGAAGCTGCTCC/GCGAAGCTGCTCC								Hap_69	GCT/GCT	1					Hap_69	C/CGCG	CA/C	GA/G	GT/G	G/G	CAAG/C	C/C	CCACG/C	1	B314 :
						Hap_70	GGA/GGA	B180 :		Hap_70	A/A		1	B138 :		Hap_70	C/C	1	B297 :			Hap_70	GCGAAGCTGCTCC/GCGAAGCTGCTCC								Hap_70	GCT/GCT	1					Hap_70	C/CGCG	CA/C	GA/G	GT/G	G/G	CAAG/C	C/CCGG	CCACG/C	1	B073 :
						Hap_71	GGA/GGA	B009 :		Hap_71	AG/AG		1	B121 :		Hap_71	C/C	1	B199 :			Hap_71	GCGAAGCTGCTCC/GCGAAGCTGCTCC								Hap_71	GCT/GCT	1					Hap_71	C/CGCG	CA/C	GA/G	GT/G	G/GA	CAAG/C	C/C	CCACG/C	1	B428 :
						Hap_72	GGA/GGA	B074 :		Hap_72	A/A		1	B137 :		Hap_72	C/C	1	B325 :			Hap_72	GCGAAGCTGCTCC/GCGAAGCTGCTCC								Hap_72	GCT/GCT	1					Hap_72	C/C	CA/CA	GA/GA	GT/GT	G/G	CAAG/CAAG	C/CCGG	CCACG/C	1	B195 :
						Hap_73	GGA/GGA	B407 :		Hap_73	A/A		1	B249 :		Hap_73	C/C	1	B295 :			Hap_73	GCGAAGCTGCTCC/GCGAAGCTGCTCC								Hap_73	GCT/GCT	1					Hap_73	C/CGCG	CA/CGA	GA/G	GT/G	G/GA	CAAG/CGAAG	C/C	CCACG/CCACG	1	B049 :
						Hap_74	GGA/GGA	B248 :		Hap_74	N/N		1	B350 :		Hap_74	C/C	1	B092 :			Hap_74	GCGAAGCTGCTCC/GCGAAGCTGCTCC								Hap_74	GCT/GCT	1					Hap_74	C/CGCG	CA/C	GA/G	GT/G	G/G	CAAG/C	C/CCGG	CCACG/CCACG	1	B390 :
						Hap_75	GGA/GGA	B232 :		Hap_75	A/A		1	B434 :		Hap_75	CGA/CGA	1	B269 :			Hap_75	GCGAAGCTGCTCC/GCGAAGCTGCTCC								Hap_75	GCT/GCT	1					Hap_75	C/C	CA/CA	GA/GA	GT/GT	G/G	CAAG/CAAG	C/C	CCACG/CCACG	1	B137 :
						Hap_76	GGA/GGA	B188 :		Hap_76	AG/AG		1	B046 :		Hap_76	CGA/CGA	1	B039 :			Hap_76	GCGAAGCTGCTCC/GCGAAGCTGCTCC								Hap_76	GCT/GCT	1					Hap_76	C/CGCG	CA/C	GA/G	GT/G	G/G	CAAG/C	C/C	CCACG/CCACG	1	B052 :
						Hap_77	GGA/GGA	B184 :		Hap_77	A/A		1	B414 :		Hap_77	C/C	1	B083 :			Hap_77	G/G								Hap_77	GCT/GCT	1					Hap_77	C/C	N/N	N/N	GT/GT	G/G	CAAG/CAAG	C/C	CCACG/C	1	B022 :
						Hap_78	GGA/GGA	B185 :		Hap_78	A/A		1	B172 :		Hap_78	CGA/CGA	1	B215 :			Hap_78	GCGAAGCTGCTCC/GCGAAGCTGCTCC								Hap_78	GCT/GCT	1					Hap_78	C/CG	CA/CGA	GA/G	GT/G	G/GA	CAAG/CGAAG	C/CCGG	CCACG/CCACG	1	B263 :
						Hap_79	GGA/GGA	B137 :		Hap_79	A/A		1	B232 :		Hap_79	CGA/CGA	1	B139 :			Hap_79	GCGAAGCTGCTCC/GCGAAGCTGCTCC								Hap_79	G/G	1					Hap_79	C/CG	CA/CGA	GA/G	GT/G	G/GA	CAAG/CGAAG	C/C	CCACG/C	1	B080 :
						Hap_80	GGA/GGA	B405 :		Hap_80	AG/AG		1	B262 :		Hap_80	C/C	1	B079 :			Hap_80	G/G								Hap_80	GCT/GCT	1					Hap_80	C/C	CA/CA	GA/GA	GT/GT	G/G	CAAG/CAAG	C/CCGG	CCACG/CCACG	1	B162 :
						Hap_81	GGA/GGA	B333 :		Hap_81	A/A		1	B081 :		Hap_81	C/C	1	B241 :			Hap_81	GCGAAGCTGCTCC/GCGAAGCTGCTCC								Hap_81	GCT/GCT	1					Hap_81	C/CGCG	CA/C	GA/G	GT/G	G/GA	CAAG/C	C/CCGG	CCACG/C	1	B382 :
						Hap_82	GGA/GGA	B413 :		Hap_82	A/A		1	B195 :		Hap_82	C/C	1	B057 :			Hap_82	GCGAAGCTGCTCC/GCGAAGCTGCTCC								Hap_82	G/G	1					Hap_82	C/C	CA/CA	GA/GA	GT/GT	G/G	CAAG/CAAG	C/C	CCACG/CCACG	1	B055 :
						Hap_83	G/G	B250 :		Hap_83	A/A		1	B059 :		Hap_83	C/C	1	B104 :			Hap_83	GCGAAGCTGCTCC/GCGAAGCTGCTCC								Hap_83	GCT/GCT	1					Hap_83	C/CG	CA/CGA	GA/G	GT/G	G/GA	CAAG/CGAAG	C/C	CCACG/CCACG	1	B422 :
						Hap_84	GGA/GGA	B244 :		Hap_84	A/A		1	B190 :		Hap_84	CGA/CGA	1	B002 :			Hap_84	GCGAAGCTGCTCC/GCGAAGCTGCTCC								Hap_84	GCT/GCT	1					Hap_84	C/CGCG	CA/C	GA/G	GT/G	G/GA	CAAG/CGAAG	C/C	CCACG/CCACG	1	B091 :
						Hap_85	G/G	B311 :		Hap_85	A/A		1	B396 :		Hap_85	C/C	1	B235 :			Hap_85	GCGAAGCTGCTCC/GCGAAGCTGCTCC								Hap_85	G/G	1					Hap_85	C/CG	CA/CGA	GA/G	GT/G	G/GA	CAAG/CGAAG	C/C	CCACG/CCACG	1	B239 :
						Hap_86	GGA/GGA	B122 :		Hap_86	AG/AG		1	B127 :		Hap_86	C/C	1	B052 :			Hap_86	GCGAAGCTGCTCC/GCGAAGCTGCTCC								Hap_86	G/G	1					Hap_86	C/CG	CA/CGA	GA/G	GT/G	G/GA	CAAG/CGAAG	C/CCGG	CCACG/CCACG	1	B400 :
						Hap_87	GGA/GGA	B182 :		Hap_87	A/A		1	B329 :		Hap_87	C/C	1	B389 :			Hap_87	GCGAAGCTGCTCC/GCGAAGCTGCTCC								Hap_87	GCT/GCT	1					Hap_87	C/C	CA/CA	GA/GA	GT/GT	G/G	CAAG/CAAG	C/C	CCACG/CCACG	1	B154 :
						Hap_88	GGA/GGA	B131 :		Hap_88	AG/AG		1	B416 :		Hap_88	N/N	1	B094 :			Hap_88	GCGAAGCTGCTCC/GCGAAGCTGCTCC								Hap_88	GCT/GCT	1					Hap_88	C/C	CA/CA	GA/GA	GT/GT	G/G	CAAG/CAAG	C/C	CCACG/CCACG	1	B203 :
						Hap_89	GGA/GGA	B401 :		Hap_89	A/A		1	B171 :		Hap_89	C/C	1	B306 :			Hap_89	GCGAAGCTGCTCC/GCGAAGCTGCTCC								Hap_89	GCT/GCT	1					Hap_89	C/C	CA/CA	GA/GA	GT/GT	G/G	CAAG/CAAG	C/C	CCACG/CCACG	1	B202 :
						Hap_90	GGA/GGA	B129 :		Hap_90	A/A		1	B240 :		Hap_90	C/C	1	B242 :			Hap_90	GCGAAGCTGCTCC/GCGAAGCTGCTCC								Hap_90	G/G	1					Hap_90	C/CGCG	CA/C	GA/G	GT/G	G/G	CAAG/C	C/CCGG	CCACG/C	1	B369 :
						Hap_91	GGA/GGA	B081 :								Hap_91	CGA/CGA	1	B152 :			Hap_91	GCGAAGCTGCTCC/GCGAAGCTGCTCC								Hap_91	GCT/GCT	1					Hap_91	C/CGCG	CA/C	GA/G	GT/G	G/G	CAAG/C	C/CCGG	CCACG/CCACG	1	B350 :
						Hap_92	GGA/GGA	B373 :								Hap_92	CGA/CGA	1	B049 :			Hap_92	GCGAAGCTGCTCC/GCGAAGCTGCTCC								Hap_92	G/G	1					Hap_92	C/CGCG	CA/C	GA/G	GT/G	G/GA	CAAG/CGAAG	C/C	CCACG/CCACG	1	B166 :
						Hap_93	GGA/GGA	B022 :								Hap_93	C/C	1	B042 :			Hap_93	GCGAAGCTGCTCC/GCGAAGCTGCTCC								Hap_93	GCT/GCT	1					Hap_93	C/CGCG	CA/C	GA/G	GT/G	G/G	CAAG/C	C/CCGG	CCACG/C	1	B139 :
						Hap_94	GGA/GGA	B089 :								Hap_94	C/CGA	1	B105 :			Hap_94	GCGAAGCTGCTCC/GCGAAGCTGCTCC								Hap_94	GCT/GCT	1					Hap_94	C/CGCG	CA/C	GA/G	GT/G	G/GA	CAAG/C	C/C	CCACG/C	1	B110 :
						Hap_95	GGA/GGA	B102 :								Hap_95	C/C	1	B375 :			Hap_95	GCGAAGCTGCTCC/GCGAAGCTGCTCC								Hap_95	GCT/GCT	1					Hap_95	C/CGCG	CA/C	GA/G	GT/G	G/GA	CAAG/CGAAG	C/C	CCACG/CCACG	1	B046 :
						Hap_96	GGA/GGA	B321 :								Hap_96	CGA/CGA	1	B004 :			Hap_96	GCGAAGCTGCTCC/GCGAAGCTGCTCC								Hap_96	GCT/GCT	1					Hap_96	C/C	CA/CA	GA/GA	GT/GT	G/G	CAAG/CAAG	C/C	CCACG/CCACG	1	B416 :
						Hap_97	GGA/GGA	B119 :								Hap_97	C/C	1	B257 :			Hap_97	GCGAAGCTGCTCC/GCGAAGCTGCTCC								Hap_97	GCT/GCT	1					Hap_97	C/CGCG	CA/C	GA/G	GT/G	G/GA	CAAG/CGAAG	C/CCGG	CCACG/CCACG	1	B364 :
						Hap_98	G/G	B402 :								Hap_98	C/C	1	B249 :			Hap_98	G/G								Hap_98	GCT/GCT	1					Hap_98	C/CGCG	CA/C	GA/G	GT/G	G/GA	CAAG/CGAAG	C/CCGG	CCACG/C	1	B395 :
						Hap_99	GGA/GGA	B147 :								Hap_99	C/C	1	B221 :			Hap_99	GCGAAGCTGCTCC/GCGAAGCTGCTCC								Hap_99	GCT/GCT	1					Hap_99	C/CGCG	CA/C	GA/G	GT/G	G/G	CAAG/C	C/C	CCACG/CCACG	1	B121 :
						Hap_100	GGA/GGA	B063 :								Hap_100	C/C	1	B405 :			Hap_100	GCGAAGCTGCTCC/GCGAAGCTGCTCC								Hap_100	GCT/GCT	1					Hap_100	C/C	CA/CA	GA/GA	GT/GT	G/G	CAAG/CAAG	C/C	CCACG/CCACG	1	B288 :
						Hap_101	G/G	B164 :								Hap_101	C/C	1	B396 :			Hap_101	GCGAAGCTGCTCC/GCGAAGCTGCTCC								Hap_101	GCT/GCT	1					Hap_101	C/C	CA/CA	GA/GA	GT/GT	G/G	CAAG/CAAG	C/C	CCACG/CCACG	1	B352 :
						Hap_102	GGA/GGA	B016 :								Hap_102	C/C	1	B195 :			Hap_102	GCGAAGCTGCTCC/GCGAAGCTGCTCC								Hap_102	GCT/GCT	1					Hap_102	C/C	CA/C	GA/G	GT/G	G/G	CAAG/C	C/CCGG	CCACG/CCACG	1	B105 :
						Hap_103	G/G	B056 :								Hap_103	C/C	1	B140 :			Hap_103	GCGAAGCTGCTCC/GCGAAGCTGCTCC								Hap_103	GCT/GCT	1					Hap_103	C/CGCG	CA/C	GA/G	GT/G	G/G	CAAG/C	C/C	CCACG/CCACG	1	B196 :
						Hap_104	G/G	B163 :								Hap_104	C/C	1	B395 :			Hap_104	GCGAAGCTGCTCC/GCGAAGCTGCTCC								Hap_104	GCT/GCT	1					Hap_104	C/CGCG	CA/C	GA/G	GT/G	G/G	CAAG/C	C/C	CCACG/CCACG	1	B331 :
						Hap_105	GGA/GGA	B262 :								Hap_105	C/C	1	B397 :			Hap_105	GCGAAGCTGCTCC/GCGAAGCTGCTCC								Hap_105	GCT/GCT	1					Hap_105	C/C	CA/CA	GA/GA	GT/GT	G/G	CAAG/CAAG	C/C	CCACG/CCACG	1	B003 :
						Hap_106	GGA/GGA	B234 :								Hap_106	C/C	1	B250 :			Hap_106	GCGAAGCTGCTCC/GCGAAGCTGCTCC								Hap_106	GCT/GCT	1					Hap_106	C/CG	CA/CGA	GA/G	GT/G	G/GA	CAAG/CGAAG	C/CCGG	CCACG/CCACG	1	B083 :
						Hap_107	GGA/GGA	B324 :								Hap_107	C/C	1	B179 :			Hap_107	GCGAAGCTGCTCC/GCGAAGCTGCTCC								Hap_107	GCT/GCT	1					Hap_107	C/CGCG	CA/C	GA/G	GT/G	G/G	CAAG/CGAAG	C/CCGG	CCACG/CCACG	1	B365 :
						Hap_108	GGA/GGA	B045 :								Hap_108	C/C	1	B413 :			Hap_108	GCGAAGCTGCTCC/GCGAAGCTGCTCC								Hap_108	G/G	1					Hap_108	C/C	CA/CA	GA/GA	GT/GT	G/G	CAAG/CAAG	C/CCGG	CCACG/CCACG	1	B063 :
						Hap_109	GGA/GGA	B158 :								Hap_109	C/C	1	B279 :			Hap_109	GCGAAGCTGCTCC/GCGAAGCTGCTCC								Hap_109	G/G	1					Hap_109	C/CG	CA/CGA	GA/G	GT/G	G/GA	CAAG/CGAAG	C/CCGG	CCACG/CCACG	1	B401 :
						Hap_110	GGA/GGA	B317 :								Hap_110	C/C	1	B154 :			Hap_110	GCGAAGCTGCTCC/GCGAAGCTGCTCC								Hap_110	GCT/GCT	1					Hap_110	C/CGCG	CA/C	GA/G	GT/G	G/G	CAAG/C	C/CCGG	CCACG/CCACG	1	B264 :
						Hap_111	GGA/GGA	B431 :								Hap_111	C/C	1	B383 :			Hap_111	GCGAAGCTGCTCC/GCGAAGCTGCTCC								Hap_111	GCT/G	1					Hap_111	C/CGCG	CA/C	GA/G	GT/G	G/G	CAAG/CAAG	C/C	CCACG/CCACG	1	B019 :
						Hap_112	GGA/GGA	B090 :								Hap_112	C/C	1	B390 :			Hap_112	GCGAAGCTGCTCC/GCGAAGCTGCTCC								Hap_112	GCT/GCT	1					Hap_112	C/C	CA/CA	GA/GA	GT/GT	G/G	CAAG/CAAG	C/C	CCACG/CCACG	1	B391 :
						Hap_113	GGA/GGA	B209 :								Hap_113	C/C	1	B412 :			Hap_113	GCGAAGCTGCTCC/GCGAAGCTGCTCC								Hap_113	GCT/GCT	1					Hap_113	C/CGCG	CA/C	GA/G	GT/G	G/GA	CAAG/C	C/CCGG	CCACG/C	1	B075 :
						Hap_114	GGA/GGA	B038 :								Hap_114	C/C	1	B177 :			Hap_114	G/G								Hap_114	G/G	1					Hap_114	C/CGCG	CA/C	GA/G	GT/G	G/G	CAAG/C	C/C	CCACG/C	1	B358 :
						Hap_115	GGA/GGA	B208 :								Hap_115	C/C	1	B168 :			Hap_115	GCGAAGCTGCTCC/GCGAAGCTGCTCC								Hap_115	G/G	1					Hap_115	C/CG	CA/CGA	GA/G	GT/G	G/GA	CAAG/CGAAG	C/C	CCACG/CCACG	1	B057 :
						Hap_116	GGA/GGA	B272 :								Hap_116	C/C	1	B354 :			Hap_116	GCGAAGCTGCTCC/GCGAAGCTGCTCC								Hap_116	GCT/GCT	1					Hap_116	C/CG	CA/CGA	GA/G	GT/G	G/GA	CAAG/CGAAG	C/C	CCACG/CCACG	1	B015 :
						Hap_117	GGA/GGA	B263 :								Hap_117	C/C	1	B273 :			Hap_117	GCGAAGCTGCTCC/GCGAAGCTGCTCC								Hap_117	N/N	1					Hap_117	C/CGCG	CA/C	GA/G	GT/G	G/G	CAAG/C	C/C	CCACG/CCACG	1	B209 :
						Hap_118	GGA/GGA	B149 :								Hap_118	C/C	1	B172 :			Hap_118	GCGAAGCTGCTCC/GCGAAGCTGCTCC								Hap_118	GCT/GCT	1					Hap_118	C/C	N/N	N/N	GT/GT	G/G	N/N	C/CCGG	CCACG/CCACG	1	B039 :
						Hap_119	GGA/GGA	B076 :								Hap_119	C/C	1	B308 :			Hap_119	GCGAAGCTGCTCC/GCGAAGCTGCTCC								Hap_119	GCT/GCT	1					Hap_119	C/CGCG	CA/CGA	GA/G	GT/G	G/GA	CAAG/CGAAG	C/C	CCACG/C	1	B002 :
						Hap_120	G/G	B100 :								Hap_120	CGA/CGA	1	B149 :			Hap_120	GCGAAGCTGCTCC/GCGAAGCTGCTCC								Hap_120	G/G	1					Hap_120	C/CG	CA/CGA	GA/G	GT/G	G/GA	CAAG/CGAAG	C/C	CCACG/C	1	B242 :
						Hap_121	GGA/GGA	B005 :								Hap_121	N/N	1	B003 :			Hap_121	GCGAAGCTGCTCC/GCGAAGCTGCTCC								Hap_121	GCT/G	1					Hap_121	C/C	CA/CA	GA/GA	GT/GT	G/G	CAAG/CAAG	C/CCGG	CCACG/C	1	B160 :
						Hap_122	GGA/GGA	B328 :								Hap_122	C/C	1	B391 :			Hap_122	GCGAAGCTGCTCC/GCGAAGCTGCTCC								Hap_122	GCT/GCT	1					Hap_122	C/CGCG	CA/C	GA/G	GT/G	G/G	CAAG/C	C/C	CCACG/CCACG	1	B289 :
						Hap_123	GGA/GGA	B288 :								Hap_123	C/C	1	B351 :			Hap_123	GCGAAGCTGCTCC/GCGAAGCTGCTCC								Hap_123	GCT/GCT	1					Hap_123	C/C	CA/CA	GA/GA	GT/GT	G/GA	CAAG/CGAAG	C/CCGG	CCACG/CCACG	1	B279 :
						Hap_124	GGA/GGA	B109 :								Hap_124	C/C	1	B155 :			Hap_124	G/G								Hap_124	GCT/GCT	1					Hap_124	C/C	CA/CA	GA/G	GT/G	G/GA	CAAG/CGAAG	C/CCGG	CCACG/C	1	B214 :
						Hap_125	GGA/GGA	B171 :								Hap_125	C/C	1	B112 :			Hap_125	GCGAAGCTGCTCC/GCGAAGCTGCTCC								Hap_125	GCT/GCT	1					Hap_125	C/C	CA/CA	GA/GA	GT/GT	G/G	CAAG/CAAG	C/C	CCACG/CCACG	1	B175 :
						Hap_126	GGA/GGA	B382 :								Hap_126	C/C	1	B213 :			Hap_126	GCGAAGCTGCTCC/GCGAAGCTGCTCC								Hap_126	G/G	1					Hap_126	C/CGCG	CA/CGA	GA/G	GT/G	G/G	CAAG/CGAAG	C/CCGG	CCACG/C	1	B070 :
						Hap_127	GGA/GGA	B416 :								Hap_127	C/C	1	B162 :			Hap_127	GCGAAGCTGCTCC/GCGAAGCTGCTCC								Hap_127	G/G	1					Hap_127	C/CGCG	CA/C	GA/G	GT/G	G/G	CAAG/C	C/CCGG	CCACG/CCACG	1	B283 :
						Hap_128	GGA/GGA	B044 :								Hap_128	C/C	1	B193 :			Hap_128	GCGAAGCTGCTCC/GCGAAGCTGCTCC								Hap_128	GCT/GCT	1					Hap_128	C/CGCG	CA/C	GA/G	GT/G	G/G	CAAG/C	C/C	CCACG/CCACG	1	B340 :
						Hap_129	GGA/GGA	B083 :								Hap_129	CGA/CGA	1	B197 :			Hap_129	GCGAAGCTGCTCC/GCGAAGCTGCTCC								Hap_129	GCT/GCT	1					Hap_129	C/C	CA/CA	GA/GA	GT/GT	G/G	CAAG/CAAG	C/CCGG	CCACG/CCACG	1	B138 :
						Hap_130	GGA/GGA	B193 :								Hap_130	C/C	1	B050 :			Hap_130	GCGAAGCTGCTCC/GCGAAGCTGCTCC								Hap_130	G/G	1					Hap_130	C/C	CA/CA	GA/GA	GT/GT	G/G	CAAG/CAAG	C/C	CCACG/C	1	B272 :
						Hap_131	GGA/GGA	B336 :								Hap_131	C/C	1	B263 :			Hap_131	G/G								Hap_131	GCT/GCT	1					Hap_131	C/CGCG	CA/C	GA/G	GT/G	G/G	CAAG/C	C/C	CCACG/CCACG	1	B193 :
						Hap_132	GGA/GGA	B256 :								Hap_132	C/C	1	B051 :			Hap_132	GCGAAGCTGCTCC/GCGAAGCTGCTCC								Hap_132	G/G	1					Hap_132	C/C	CA/CA	GA/GA	GT/GT	G/G	CAAG/CAAG	C/C	CCACG/CCACG	1	B240 :
						Hap_133	GGA/GGA	B142 :								Hap_133	N/N	1	B028 :			Hap_133	GCGAAGCTGCTCC/GCGAAGCTGCTCC								Hap_133	GCT/GCT	1					Hap_133	C/CG	CA/CGA	GA/G	GT/G	G/GA	CAAG/CGAAG	C/C	CCACG/C	1	B021 :
						Hap_134	G/G	B013 :								Hap_134	C/C	1	B227 :			Hap_134	GCGAAGCTGCTCC/GCGAAGCTGCTCC								Hap_134	GCT/GCT	1					Hap_134	C/CGCG	CA/C	GA/G	GT/G	G/GA	CAAG/C	C/C	CCACG/C	1	B031 :
						Hap_135	GGA/GGA	B355 :								Hap_135	C/C	1	B161 :			Hap_135	GCGAAGCTGCTCC/GCGAAGCTGCTCC								Hap_135	GCT/GCT	1					Hap_135	C/CGCG	CA/CGA	GA/G	GT/G	G/GA	CAAG/CGAAG	C/C	CCACG/CCACG	1	B297 :
						Hap_136	GGA/GGA	B105 :								Hap_136	C/C	1	B340 :			Hap_136	GCGAAGCTGCTCC/GCGAAGCTGCTCC								Hap_136	G/G	1					Hap_136	C/C	CA/CA	GA/GA	GT/GT	G/G	CAAG/CAAG	C/C	CCACG/C	1	B326 :
						Hap_137	GGA/GGA	B359 :								Hap_137	C/C	1	B127 :			Hap_137	GCGAAGCTGCTCC/GCGAAGCTGCTCC								Hap_137	GCT/GCT	1					Hap_137	C/CGCG	CA/C	GA/G	GT/G	G/G	CAAG/C	C/C	CCACG/CCACG	1	B173 :
						Hap_138	GGA/GGA	B294 :								Hap_138	CGA/CGA	1	B232 :			Hap_138	GCGAAGCTGCTCC/GCGAAGCTGCTCC								Hap_138	GCT/GCT	1					Hap_138	C/CGCG	CA/C	GA/G	GT/G	G/GA	CAAG/CGAAG	C/CCGG	CCACG/C	1	B308 :
						Hap_139	GGA/GGA	B217 :								Hap_139	C/C	1	B333 :			Hap_139	GCGAAGCTGCTCC/GCGAAGCTGCTCC								Hap_139	G/G	1					Hap_139	C/CG	CA/CGA	GA/G	GT/G	G/GA	CAAG/CGAAG	C/CCGG	CCACG/C	1	B336 :
						Hap_140	GGA/GGA	B120 :								Hap_140	C/C	1	B302 :			Hap_140	GCGAAGCTGCTCC/GCGAAGCTGCTCC								Hap_140	GCT/GCT	1					Hap_140	C/C	CA/CA	GA/GA	GT/GT	G/G	CAAG/CAAG	C/CCGG	CCACG/CCACG	1	B349 :
						Hap_141	GGA/GGA	B393 :								Hap_141	CGA/CGA	1	B401 :			Hap_141	GCGAAGCTGCTCC/GCGAAGCTGCTCC								Hap_141	GCT/GCT	1					Hap_141	C/C	CA/CA	GA/GA	GT/GT	G/G	CAAG/CAAG	C/CCGG	CCACG/CCACG	1	B394 :
						Hap_142	GGA/GGA	B195 :								Hap_142	C/C	1	B131 :			Hap_142	GCGAAGCTGCTCC/GCGAAGCTGCTCC								Hap_142	GCT/GCT	1					Hap_142	C/C	CA/CA	GA/GA	GT/GT	G/G	CAAG/CAAG	C/C	CCACG/CCACG	1	B109 :
						Hap_143	GGA/GGA	B203 :								Hap_143	C/CGA	1	B368 :			Hap_143	GCGAAGCTGCTCC/GCGAAGCTGCTCC								Hap_143	GCT/GCT	1					Hap_143	C/CG	CA/CGA	GA/G	GT/G	G/GA	CAAG/CGAAG	C/CCGG	CCACG/C	1	B058 :
						Hap_144	GGA/GGA	B365 :								Hap_144	C/C	1	B299 :			Hap_144	GCGAAGCTGCTCC/GCGAAGCTGCTCC								Hap_144	G/G	1					Hap_144	C/CGCG	CA/C	GA/G	GT/G	G/GA	CAAG/C	C/C	CCACG/CCACG	1	B328 :
						Hap_145	GGA/GGA	B392 :								Hap_145	CGA/CGA	1	B370 :			Hap_145	G/G								Hap_145	GCT/GCT	1					Hap_145	C/C	CA/CA	GA/GA	GT/GT	G/G	CAAG/CAAG	C/C	CCACG/CCACG	1	B033 :
						Hap_146	GGA/GGA	B299 :								Hap_146	C/C	1	B209 :			Hap_146	GCGAAGCTGCTCC/GCGAAGCTGCTCC								Hap_146	GCT/GCT	1					Hap_146	C/CGCG	CA/CGA	GA/G	GT/G	G/GA	CAAG/CGAAG	C/CCGG	CCACG/C	1	B116 :
																Hap_147	C/C	1	B100 :			Hap_147	N/N								Hap_147	GCT/GCT	1					Hap_147	C/C	CA/CA	GA/GA	GT/GT	G/G	CAAG/CAAG	C/CCGG	CCACG/CCACG	1	B124 :
																Hap_148	C/C	1	B244 :			Hap_148	GCGAAGCTGCTCC/GCGAAGCTGCTCC								Hap_148	GCT/GCT	1					Hap_148	C/CG	CA/CGA	GA/G	GT/G	G/GA	CAAG/CGAAG	C/C	CCACG/CCACG	1	B227 :
																Hap_149	C/C	1	B238 :			Hap_149	GCGAAGCTGCTCC/GCGAAGCTGCTCC								Hap_149	GCT/GCT	1					Hap_149	C/CGCG	CA/C	GA/G	GT/G	G/G	CAAG/C	C/C	CCACG/C	1	B090 :
																Hap_150	C/C	1	B176 :			Hap_150	GCGAAGCTGCTCC/GCGAAGCTGCTCC								Hap_150	GCT/GCT	1					Hap_150	C/C	CA/CA	GA/GA	GT/GT	G/G	CAAG/CAAG	C/C	CCACG/CCACG	1	B286 :
																Hap_151	N/N	1	B416 :			Hap_151	GCGAAGCTGCTCC/GCGAAGCTGCTCC								Hap_151	G/G	1					Hap_151	C/CGCG	CA/C	GA/G	GT/G	G/GA	CAAG/CGAAG	C/CCGG	CCACG/CCACG	1	B101 :
																Hap_152	C/C	1	B292 :			Hap_152	GCGAAGCTGCTCC/GCGAAGCTGCTCC								Hap_152	GCT/GCT	1					Hap_152	C/C	CA/CA	GA/GA	GT/GT	G/G	CAAG/CAAG	C/C	CCACG/CCACG	1	B378 :
																Hap_153	C/C	1	B025 :			Hap_153	GCGAAGCTGCTCC/GCGAAGCTGCTCC								Hap_153	GCT/GCT	1					Hap_153	C/CGCG	CA/CGA	GA/G	GT/G	G/GA	CAAG/CGAAG	C/C	CCACG/C	1	B184 :
																Hap_154	C/C	1	B303 :			Hap_154	GCGAAGCTGCTCC/GCGAAGCTGCTCC								Hap_154	GCT/GCT	1					Hap_154	C/C	CA/CA	GA/GA	GT/GT	G/G	CAAG/CAAG	C/C	CCACG/CCACG	1	B208 :
																Hap_155	C/C	1	B061 :			Hap_155	GCGAAGCTGCTCC/GCGAAGCTGCTCC								Hap_155	GCT/GCT	1					Hap_155	C/C	CA/CA	GA/GA	GT/GT	G/G	CAAG/CAAG	C/C	CCACG/C	1	B182 :
																Hap_156	C/C	1	B417 :			Hap_156	GCGAAGCTGCTCC/GCGAAGCTGCTCC								Hap_156	GCT/GCT	1					Hap_156	C/CG	CA/CGA	GA/G	GT/G	G/GA	CAAG/CGAAG	C/C	CCACG/C	1	B145 :
																Hap_157	C/C	1	B153 :			Hap_157	GCGAAGCTGCTCC/GCGAAGCTGCTCC								Hap_157	GCT/GCT	1					Hap_157	C/CGCG	CA/C	GA/G	GT/G	G/G	CAAG/C	C/C	CCACG/CCACG	1	B396 :
																Hap_158	N/N	1	B392 :			Hap_158	GCGAAGCTGCTCC/GCGAAGCTGCTCC								Hap_158	GCT/GCT	1					Hap_158	C/C	CA/CA	GA/GA	GT/GT	G/G	CAAG/CAAG	C/C	CCACG/CCACG	1	B417 :
																Hap_159	C/C	1	B005 :			Hap_159	GCGAAGCTGCTCC/GCGAAGCTGCTCC								Hap_159	GCT/GCT	1					Hap_159	C/CG	CA/CGA	GA/G	GT/G	G/GA	CAAG/CGAAG	C/C	CCACG/CCACG	1	B053 :
																Hap_160	CGA/CGA	1	B415 :			Hap_160	GCGAAGCTGCTCC/GCGAAGCTGCTCC								Hap_160	GCT/GCT	1					Hap_160	C/C	CA/CA	GA/GA	GT/GT	G/G	CAAG/CAAG	C/C	CCACG/CCACG	1	B421 :
																Hap_161	CGA/CGA	1	B225 :			Hap_161	GCGAAGCTGCTCC/GCGAAGCTGCTCC								Hap_161	GCT/GCT	1					Hap_161	C/C	CA/CA	GA/G	GT/G	G/G	CAAG/C	C/C	CCACG/C	1	B185 :
																Hap_162	C/C	1	B171 :			Hap_162	GCGAAGCTGCTCC/GCGAAGCTGCTCC								Hap_162	GCT/GCT	1					Hap_162	C/CGCG	CA/C	GA/G	GT/G	G/G	CAAG/C	C/CCGG	CCACG/C	1	B278 :
																Hap_163	CGA/CGA	1	B055 :			Hap_163	GCGAAGCTGCTCC/GCGAAGCTGCTCC								Hap_163	GCT/GCT	1					Hap_163	C/CGCG	CA/C	GA/G	GT/G	G/G	CAAG/C	C/C	CCACG/CCACG	1	B433 :
																Hap_164	C/C	1	B120 :			Hap_164	GCGAAGCTGCTCC/GCGAAGCTGCTCC								Hap_164	GCT/GCT	1					Hap_164	C/CGCG	CA/C	GA/G	GT/G	G/GA	CAAG/C	C/C	CCACG/C	1	B329 :
																Hap_165	C/C	1	B272 :			Hap_165	GCGAAGCTGCTCC/GCGAAGCTGCTCC								Hap_165	GCT/GCT	1					Hap_165	C/C	CA/CA	GA/GA	GT/GT	G/G	CAAG/CAAG	C/C	CCACG/C	1	B274 :
																Hap_166	C/C	1	B294 :			Hap_166	GCGAAGCTGCTCC/GCGAAGCTGCTCC								Hap_166	GCT/GCT	1					Hap_166	C/CGCG	CA/C	GA/G	GT/G	G/GA	CAAG/CGAAG	C/CCGG	CCACG/CCACG	1	B133 :
																Hap_167	C/C	1	B058 :			Hap_167	GCGAAGCTGCTCC/GCGAAGCTGCTCC								Hap_167	G/G	1					Hap_167	C/CG	CA/CGA	GA/G	GT/G	G/GA	CAAG/CGAAG	C/C	CCACG/CCACG	1	B089 :
																Hap_168	C/C	1	B191 :			Hap_168	GCGAAGCTGCTCC/GCGAAGCTGCTCC								Hap_168	GCT/GCT	1					Hap_168	C/CGCG	CA/C	GA/G	GT/G	G/GA	CAAG/CGAAG	C/CCGG	CCACG/C	1	B078 :
																Hap_169	CGA/CGA	1	B261 :			Hap_169	GCGAAGCTGCTCC/GCGAAGCTGCTCC								Hap_169	GCT/GCT	1					Hap_169	C/CG	CA/CGA	GA/G	GT/G	G/GA	CAAG/CGAAG	C/C	CCACG/CCACG	1	B306 :
																Hap_170	C/C	1	B420 :			Hap_170	GCGAAGCTGCTCC/GCGAAGCTGCTCC								Hap_170	G/G	1					Hap_170	C/CGCG	CA/C	GA/G	GT/G	G/G	CAAG/C	C/CCGG	CCACG/CCACG	1	B001 :
																Hap_171	C/C	1	B015 :			Hap_171	GCGAAGCTGCTCC/GCGAAGCTGCTCC								Hap_171	G/G	1					Hap_171	C/C	CA/CA	GA/GA	GT/GT	G/G	CAAG/CAAG	C/C	CCACG/CCACG	1	B163 :
																Hap_172	CGA/CGA	1	B101 :			Hap_172	GCGAAGCTGCTCC/GCGAAGCTGCTCC								Hap_172	GCT/GCT	1					Hap_172	C/CG	CA/CGA	GA/G	GT/G	G/GA	CAAG/CGAAG	C/CCGG	CCACG/CCACG	1	B119 :
																Hap_173	C/C	1	B046 :			Hap_173	G/G								Hap_173	GCT/GCT	1					Hap_173	C/CGCG	CA/C	GA/G	GT/G	G/G	CAAG/C	C/CCGG	CCACG/CCACG	1	B413 :
																Hap_174	C/C	1	B097 :			Hap_174	GCGAAGCTGCTCC/GCGAAGCTGCTCC								Hap_174	GCT/GCT	1					Hap_174	C/CG	CA/CGA	GA/G	GT/G	G/GA	CAAG/CGAAG	C/CCGG	CCACG/C	1	B081 :
																Hap_175	C/C	1	B169 :			Hap_175	GCGAAGCTGCTCC/GCGAAGCTGCTCC								Hap_175	G/G	1					Hap_175	C/CGCG	CA/C	GA/G	GT/G	G/G	CAAG/CAAG	C/C	CCACG/CCACG	1	B221 :
																Hap_176	CGA/CGA	1	B185 :			Hap_176	GCGAAGCTGCTCC/GCGAAGCTGCTCC								Hap_176	G/G	1					Hap_176	C/CG	CA/CGA	GA/G	GT/G	G/GA	CAAG/CGAAG	C/C	CCACG/C	1	B188 :
																Hap_177	C/C	1	B194 :			Hap_177	GCGAAGCTGCTCC/GCGAAGCTGCTCC								Hap_177	GCT/GCT	1					Hap_177	C/CGCG	CA/C	GA/G	GT/G	G/G	CAAG/C	C/C	CCACG/C	1	B100 :
																Hap_178	C/C	1	B059 :			Hap_178	GCGAAGCTGCTCC/GCGAAGCTGCTCC								Hap_178	GCT/GCT	1					Hap_178	C/CGCG	CA/C	GA/G	GT/G	G/G	CAAG/C	C/C	CCACG/C	1	B229 :
																Hap_179	C/C	1	B373 :			Hap_179	GCGAAGCTGCTCC/GCGAAGCTGCTCC								Hap_179	GCT/GCT	1					Hap_179	C/CG	CA/CGA	GA/G	GT/G	G/GA	CAAG/CGAAG	C/CCGG	CCACG/C	1	B219 :
																Hap_180	C/C	1	B157 :			Hap_180	GCGAAGCTGCTCC/GCGAAGCTGCTCC								Hap_180	G/G	1					Hap_180	C/CGCG	CA/C	GA/G	GT/G	G/GA	CAAG/CGAAG	C/C	CCACG/CCACG	1	B251 :
																Hap_181	C/C	1	B317 :			Hap_181	GCGAAGCTGCTCC/GCGAAGCTGCTCC								Hap_181	GCT/GCT	1					Hap_181	C/CGCG	CA/C	GA/G	GT/G	G/G	CAAG/C	C/CCGG	CCACG/C	1	B385 :
																Hap_182	C/C	1	B135 :			Hap_182	GCGAAGCTGCTCC/GCGAAGCTGCTCC								Hap_182	GCT/GCT	1					Hap_182	C/C	CA/CA	GA/GA	GT/GT	G/G	CAAG/CAAG	C/C	CCACG/CCACG	1	B287 :
																Hap_183	C/C	1	B385 :			Hap_183	GCGAAGCTGCTCC/GCGAAGCTGCTCC								Hap_183	GCT/GCT	1					Hap_183	C/C	CA/CA	GA/GA	GT/GT	G/G	CAAG/CAAG	C/C	CCACG/CCACG	1	B023 :
																Hap_184	C/C	1	B027 :			Hap_184	GCGAAGCTGCTCC/GCGAAGCTGCTCC								Hap_184	GCT/GCT	1					Hap_184	C/CGCG	CA/C	GA/G	GT/G	G/GA	CAAG/C	C/CCGG	CCACG/CCACG	1	B368 :
																Hap_185	C/C	1	B186 :			Hap_185	GCGAAGCTGCTCC/GCGAAGCTGCTCC								Hap_185	GCT/GCT	1					Hap_185	CGCG/CGCG	C/C	GA/G	GT/G	G/GA	CAAG/CGAAG	C/C	CCACG/C	1	B150 :
																Hap_186	C/C	1	B276 :			Hap_186	GCGAAGCTGCTCC/GCGAAGCTGCTCC								Hap_186	GCT/GCT	1					Hap_186	C/C	CA/CA	GA/G	GT/G	G/GA	CAAG/CGAAG	C/C	CCACG/CCACG	1	B067 :
																Hap_187	C/C	1	B321 :			Hap_187	GCGAAGCTGCTCC/GCGAAGCTGCTCC								Hap_187	GCT/GCT	1					Hap_187	C/CGCG	CA/C	GA/G	GT/G	G/G	CAAG/C	C/C	CCACG/C	1	B158 :
																Hap_188	C/C	1	B229 :			Hap_188	G/G								Hap_188	GCT/GCT	1					Hap_188	C/CG	CA/CGA	GA/G	GT/G	G/GA	CAAG/CGAAG	C/CCGG	CCACG/CCACG	1	B161 :
																Hap_189	C/C	1	B190 :			Hap_189	GCGAAGCTGCTCC/GCGAAGCTGCTCC								Hap_189	G/G	1					Hap_189	C/CGCG	CA/C	GA/G	GT/G	G/G	CAAG/C	C/C	CCACG/CCACG	1	B045 :
																Hap_190	C/C	1	B019 :			Hap_190	GCGAAGCTGCTCC/GCGAAGCTGCTCC								Hap_190	GCT/GCT	1					Hap_190	C/CGCG	CA/C	GA/G	GT/G	G/G	CAAG/C	C/C	CCACG/CCACG	1	B262 :
																Hap_191	C/C	1	B078 :			Hap_191	GCGAAGCTGCTCC/GCGAAGCTGCTCC								Hap_191	GCT/GCT	1					Hap_191	C/CGCG	CA/C	GA/G	GT/G	G/G	CAAG/C	C/CCGG	CCACG/CCACG	1	B112 :
																Hap_192	CGA/CGA	1	B076 :			Hap_192	GCGAAGCTGCTCC/GCGAAGCTGCTCC								Hap_192	GCT/GCT	1					Hap_192	C/CGCG	CA/C	GA/G	GT/G	G/G	CAAG/C	C/CCGG	CCACG/CCACG	1	B068 :
																Hap_193	C/C	1	B053 :			Hap_193	GCGAAGCTGCTCC/GCGAAGCTGCTCC								Hap_193	GCT/GCT	1					Hap_193	C/CGCG	CA/C	GA/G	GT/G	G/G	CAAG/C	C/CCGG	CCACG/C	1	B069 :
																Hap_194	C/C	1	B056 :			Hap_194	G/G								Hap_194	G/G	1					Hap_194	C/CGCG	CA/C	GA/G	GT/G	G/GA	CAAG/C	C/CCGG	CCACG/CCACG	1	B062 :
																Hap_195	C/C	1	B301 :			Hap_195	GCGAAGCTGCTCC/GCGAAGCTGCTCC								Hap_195	GCT/GCT	1					Hap_195	C/CGCG	CA/C	GA/G	GT/G	G/G	CAAG/C	C/C	CCACG/CCACG	1	B310 :
																Hap_196	C/C	1	B268 :			Hap_196	GCGAAGCTGCTCC/GCGAAGCTGCTCC								Hap_196	GCT/GCT	1					Hap_196	C/CGCG	CA/CGA	GA/G	GT/G	G/GA	CAAG/CGAAG	C/C	CCACG/C	1	B373 :
																Hap_197	C/C	1	B021 :			Hap_197	GCGAAGCTGCTCC/GCGAAGCTGCTCC								Hap_197	GCT/GCT	1					Hap_197	C/C	CA/CA	GA/GA	GT/GT	G/G	CAAG/CAAG	C/C	CCACG/C	1	B047 :
																Hap_198	C/C	1	B367 :			Hap_198	GCGAAGCTGCTCC/GCGAAGCTGCTCC								Hap_198	GCT/GCT	1					Hap_198	C/C	CA/CA	GA/GA	GT/G	G/G	CAAG/C	C/C	CCACG/C	1	B217 :
																Hap_199	C/C	1	B118 :			Hap_199	GCGAAGCTGCTCC/GCGAAGCTGCTCC								Hap_199	G/G	1					Hap_199	C/C	CA/CA	GA/G	GT/G	G/G	CAAG/C	C/CCGG	CCACG/C	1	B128 :
																Hap_200	CGA/CGA	1	B085 :			Hap_200	GCGAAGCTGCTCC/GCGAAGCTGCTCC								Hap_200	GCT/GCT	1					Hap_200	C/C	CA/CA	GA/GA	GT/GT	G/G	CAAG/CAAG	C/C	CCACG/CCACG	1	B194 :
																Hap_201	C/C	1	B360 :			Hap_201	GCGAAGCTGCTCC/GCGAAGCTGCTCC								Hap_201	GCT/GCT	1					Hap_201	C/CGCG	CA/CA	GA/GA	GT/GT	G/G	CAAG/CAAG	C/C	CCACG/CCACG	1	B040 :
																Hap_202	CGA/CGA	1	B119 :			Hap_202	GCGAAGCTGCTCC/GCGAAGCTGCTCC								Hap_202	G/G	1					Hap_202	C/CGCG	CA/C	GA/G	GT/G	G/G	C/C	C/CCGG	CCACG/CCACG	1	B064 :
																Hap_203	C/C	1	B188 :			Hap_203	GCGAAGCTGCTCC/GCGAAGCTGCTCC								Hap_203	GCT/GCT	1					Hap_203	C/C	CA/CA	GA/GA	GT/GT	G/G	CAAG/CAAG	C/C	CCACG/CCACG	1	B386 :
																Hap_204	C/C	1	B256 :			Hap_204	GCGAAGCTGCTCC/GCGAAGCTGCTCC								Hap_204	G/G	1					Hap_204	C/C	CA/CA	GA/GA	GT/GT	G/G	CAAG/CAAG	C/CCGG	CCACG/CCACG	1	B335 :
																Hap_205	C/C	1	B414 :			Hap_205	GCGAAGCTGCTCC/GCGAAGCTGCTCC								Hap_205	GCT/GCT	1					Hap_205	C/CG	CA/CGA	GA/G	GT/G	G/GA	CAAG/CGAAG	C/C	CCACG/CCACG	1	B284 :
																Hap_206	C/C	1	B192 :			Hap_206	GCGAAGCTGCTCC/GCGAAGCTGCTCC								Hap_206	GCT/GCT	1					Hap_206	C/CG	CA/CGA	GA/G	GT/G	G/GA	CAAG/CGAAG	C/C	CCACG/C	1	B213 :
																Hap_207	C/C	1	B122 :			Hap_207	GCGAAGCTGCTCC/GCGAAGCTGCTCC								Hap_207	GCT/GCT	1					Hap_207	C/CGCG	CA/C	GA/G	GT/G	G/G	CAAG/C	C/C	CCACG/C	1	B334 :
																Hap_208	C/C	1	B007 :			Hap_208	GCGAAGCTGCTCC/GCGAAGCTGCTCC								Hap_208	GCT/GCT	1					Hap_208	C/C	CA/CA	GA/GA	GT/GT	G/G	CAAG/CAAG	C/CCGG	CCACG/CCACG	1	B360 :
																Hap_209	C/C	1	B090 :			Hap_209	GCGAAGCTGCTCC/GCGAAGCTGCTCC								Hap_209	GCT/GCT	1					Hap_209	C/C	CA/CA	GA/GA	GT/GT	G/G	CAAG/CAAG	C/C	CCACG/C	1	B011 :
																Hap_210	CGA/CGA	1	B089 :			Hap_210	GCGAAGCTGCTCC/GCGAAGCTGCTCC								Hap_210	GCT/GCT	1					Hap_210	C/CG	CA/CGA	GA/G	GT/G	G/GA	CAAG/CGAAG	C/CCGG	CCACG/C	1	B224 :
																Hap_211	C/C	1	B044 :			Hap_211	GCGAAGCTGCTCC/GCGAAGCTGCTCC								Hap_211	GCT/GCT	1					Hap_211	C/CGCG	CA/C	GA/G	GT/G	G/GA	CAAG/CGAAG	C/CCGG	CCACG/CCACG	1	B245 :
																Hap_212	C/C	1	B434 :			Hap_212	GCGAAGCTGCTCC/GCGAAGCTGCTCC								Hap_212	GCT/GCT	1					Hap_212	C/C	CA/CA	GA/GA	GT/GT	G/G	CAAG/CAAG	C/C	CCACG/CCACG	1	B431 :
																Hap_213	C/C	1	B113 :			Hap_213	GCGAAGCTGCTCC/GCGAAGCTGCTCC								Hap_213	GCT/GCT	1					Hap_213	C/CG	CA/CGA	GA/G	GT/G	G/GA	CAAG/CGAAG	C/C	CCACG/CCACG	1	B174 :
																Hap_214	C/C	1	B121 :			Hap_214	GCGAAGCTGCTCC/GCGAAGCTGCTCC								Hap_214	G/G	1					Hap_214	C/C	CA/CA	GA/GA	GT/GT	G/G	CAAG/CAAG	C/CCGG	CCACG/CCACG	1	B010 :
																Hap_215	C/C	1	B293 :			Hap_215	G/G								Hap_215	GCT/GCT	1					Hap_215	C/CG	CA/CGA	GA/G	GT/G	G/GA	CAAG/CGAAG	C/CCGG	CCACG/CCACG	1	B276 :
																Hap_216	C/C	1	B323 :			Hap_216	G/G								Hap_216	GCT/GCT	1					Hap_216	C/CG	CA/CGA	GA/G	GT/G	G/GA	CAAG/CGAAG	C/C	CCACG/CCACG	1	B399 :
																Hap_217	C/C	1	B043 :			Hap_217	GCGAAGCTGCTCC/GCGAAGCTGCTCC								Hap_217	GCT/GCT	1					Hap_217	C/C	CA/CA	GA/GA	GT/GT	G/G	CAAG/CAAG	C/C	CCACG/CCACG	1	B028 :
																Hap_218	C/C	1	B129 :			Hap_218	GCGAAGCTGCTCC/GCGAAGCTGCTCC								Hap_218	G/G	1					Hap_218	C/C	CA/CA	GA/GA	GT/GT	G/G	CAAG/CAAG	C/CCGG	CCACG/CCACG	1	B180 :
																Hap_219	C/C	1	B311 :			Hap_219	GCGAAGCTGCTCC/GCGAAGCTGCTCC								Hap_219	G/G	1					Hap_219	C/C	CA/CA	GA/GA	GT/GT	G/G	CAAG/CAAG	C/C	CCACG/CCACG	1	B418 :
																Hap_220	C/C	1	B304 :			Hap_220	GCGAAGCTGCTCC/GCGAAGCTGCTCC								Hap_220	G/G	1					Hap_220	C/CGCG	CA/C	GA/G	GT/G	G/G	CAAG/C	C/CCGG	CCACG/C	1	B301 :
																Hap_221	C/C	1	B065 :			Hap_221	GCGAAGCTGCTCC/GCGAAGCTGCTCC								Hap_221	G/G	1					Hap_221	C/CGCG	CA/C	GA/G	GT/G	G/G	CAAG/C	C/CCGG	CCACG/CCACG	1	B051 :
																						Hap_222	GCGAAGCTGCTCC/GCGAAGCTGCTCC								Hap_222	GCT/GCT	1					Hap_222	C/C	CA/CA	GA/GA	GT/GT	G/G	CAAG/CAAG	C/C	CCACG/CCACG	1	B302 :
																						Hap_223	GCGAAGCTGCTCC/GCGAAGCTGCTCC								Hap_223	GCT/GCT	1					Hap_223	C/CG	CA/CGA	GA/G	GT/G	G/GA	CAAG/CGAAG	C/C	CCACG/CCACG	1	B103 :
																						Hap_224	GCGAAGCTGCTCC/GCGAAGCTGCTCC								Hap_224	GCT/GCT	1					Hap_224	C/CGCG	CA/C	GA/G	GT/G	G/GA	CAAG/C	C/C	CCACG/C	1	B122 :
																						Hap_225	GCGAAGCTGCTCC/GCGAAGCTGCTCC								Hap_225	G/G	1					Hap_225	C/C	CA/CA	GA/GA	GT/GT	G/G	CAAG/CAAG	C/C	CCACG/CCACG	1	B211 :
																						Hap_226	GCGAAGCTGCTCC/GCGAAGCTGCTCC								Hap_226	GCT/GCT	1					Hap_226	C/CGCG	CA/C	GA/G	GT/G	G/G	CAAG/C	C/CCGG	CCACG/C	1	B157 :
																						Hap_227	GCGAAGCTGCTCC/GCGAAGCTGCTCC								Hap_227	GCT/GCT	1					Hap_227	C/CG	CA/CGA	GA/G	GT/G	G/GA	CAAG/CGAAG	C/CCGG	CCACG/CCACG	1	B261 :
																						Hap_228	GCGAAGCTGCTCC/GCGAAGCTGCTCC								Hap_228	GCT/GCT	1					Hap_228	C/C	CA/CA	GA/GA	GT/GT	G/G	CAAG/CAAG	C/C	CCACG/CCACG	1	B056 :
																						Hap_229	GCGAAGCTGCTCC/GCGAAGCTGCTCC								Hap_229	GCT/GCT	1					Hap_229	C/C	CA/CA	GA/GA	GT/GT	G/G	CAAG/CAAG	C/CCGG	CCACG/C	1	B076 :
																						Hap_230	GCGAAGCTGCTCC/GCGAAGCTGCTCC								Hap_230	GCT/GCT	1					Hap_230	C/CGCG	CA/C	GA/G	GT/G	G/G	CAAG/C	C/C	CCACG/CCACG	1	B165 :
																						Hap_231	GCGAAGCTGCTCC/GCGAAGCTGCTCC								Hap_231	G/G	1					Hap_231	C/C	N/N	N/N	GT/GT	G/G	CAAG/CAAG	C/C	CCACG/CCACG	1	B402 :
																						Hap_232	GCGAAGCTGCTCC/GCGAAGCTGCTCC								Hap_232	GCT/GCT	1					Hap_232	C/CG	CA/CGA	GA/G	GT/G	G/GA	CAAG/CGAAG	C/CCGG	CCACG/C	1	B054 :
																						Hap_233	GCGAAGCTGCTCC/GCGAAGCTGCTCC								Hap_233	GCT/GCT	1					Hap_233	C/CGCG	CA/CGA	GA/G	GT/G	G/GA	CAAG/CGAAG	C/CCGG	CCACG/CCACG	1	B042 :
																						Hap_234	GCGAAGCTGCTCC/GCGAAGCTGCTCC								Hap_234	GCT/GCT	1					Hap_234	C/C	CA/CA	GA/GA	GT/GT	G/G	CAAG/CAAG	C/C	CCACG/CCACG	1	B131 :
																						Hap_235	GCGAAGCTGCTCC/GCGAAGCTGCTCC								Hap_235	G/G	1					Hap_235	C/CGCG	CA/C	GA/G	GT/G	G/G	CAAG/C	C/C	CCACG/C	1	B123 :
																						Hap_236	GCGAAGCTGCTCC/GCGAAGCTGCTCC								Hap_236	GCT/GCT	1					Hap_236	C/CGCG	CA/C	GA/G	GT/G	G/GA	CAAG/CGAAG	C/CCGG	CCACG/C	1	B380 :
																						Hap_237	GCGAAGCTGCTCC/GCGAAGCTGCTCC								Hap_237	GCT/GCT	1					Hap_237	C/C	CA/CA	GA/GA	GT/GT	G/G	CAAG/CAAG	C/C	CCACG/CCACG	1	B346 :
																						Hap_238	GCGAAGCTGCTCC/GCGAAGCTGCTCC								Hap_238	GCT/GCT	1					Hap_238	C/CGCG	CA/C	GA/G	GT/G	G/GA	CAAG/C	C/C	CCACG/C	1	B256 :
																						Hap_239	GCGAAGCTGCTCC/GCGAAGCTGCTCC								Hap_239	GCT/GCT	1					Hap_239	C/CGCG	CA/C	GA/G	GT/G	G/GA	CAAG/CGAAG	C/C	CCACG/CCACG	1	B120 :
																						Hap_240	GCGAAGCTGCTCC/GCGAAGCTGCTCC								Hap_240	GCT/GCT	1					Hap_240	C/CG	CA/CGA	GA/G	GT/G	G/GA	CAAG/CGAAG	C/C	CCACG/CCACG	1	B172 :
																						Hap_241	GCGAAGCTGCTCC/GCGAAGCTGCTCC								Hap_241	G/G	1					Hap_241	C/CGCG	CA/C	GA/G	GT/G	G/G	CAAG/C	C/C	CCACG/C	1	B186 :
																						Hap_242	GCGAAGCTGCTCC/GCGAAGCTGCTCC								Hap_242	GCT/GCT	1					Hap_242	C/C	CA/CA	GA/GA	GT/GT	G/G	CAAG/CAAG	C/C	CCACG/CCACG	1	B247 :
																						Hap_243	GCGAAGCTGCTCC/GCGAAGCTGCTCC								Hap_243	GCT/GCT	1					Hap_243	C/C	CA/CA	GA/GA	GT/GT	G/G	CAAG/CAAG	C/CCGG	CCACG/C	1	B231 :
																						Hap_244	GCGAAGCTGCTCC/GCGAAGCTGCTCC								Hap_244	GCT/GCT	1					Hap_244	C/CGCG	CA/C	GA/G	GT/G	G/G	CAAG/C	C/C	CCACG/C	1	B004 :
																						Hap_245	GCGAAGCTGCTCC/GCGAAGCTGCTCC								Hap_245	G/G	1					Hap_245	C/CG	CA/CGA	GA/G	GT/G	G/GA	CAAG/CGAAG	C/C	CCACG/C	1	B111 :
																						Hap_246	GCGAAGCTGCTCC/GCGAAGCTGCTCC								Hap_246	GCT/GCT	1					Hap_246	C/CGCG	CA/C	GA/G	GT/G	G/G	CAAG/C	C/C	CCACG/C	1	B367 :
																						Hap_247	GCGAAGCTGCTCC/GCGAAGCTGCTCC								Hap_247	GCT/GCT	1					Hap_247	C/C	CA/CA	GA/GA	GT/GT	G/G	CAAG/CAAG	C/C	CCACG/CCACG	1	B389 :
																						Hap_248	G/G								Hap_248	G/G	1					Hap_248	C/C	CA/CA	GA/GA	GT/GT	G/G	CAAG/CAAG	C/C	CCACG/CCACG	1	B429 :
																						Hap_249	GCGAAGCTGCTCC/GCGAAGCTGCTCC								Hap_249	GCT/GCT	1					Hap_249	C/CG	CA/CGA	GA/G	GT/G	G/GA	CAAG/CGAAG	C/CCGG	CCACG/CCACG	1	B321 :
																						Hap_250	GCGAAGCTGCTCC/GCGAAGCTGCTCC								Hap_250	GCT/GCT	1					Hap_250	C/C	CA/CA	GA/GA	GT/GT	G/G	CAAG/CAAG	C/CCGG	CCACG/C	1	B061 :
																						Hap_251	GCGAAGCTGCTCC/GCGAAGCTGCTCC								Hap_251	GCT/GCT	1					Hap_251	C/CG	CA/CGA	GA/G	GT/G	G/GA	CAAG/CGAAG	C/C	CCACG/CCACG	1	B311 :
																						Hap_252	GCGAAGCTGCTCC/GCGAAGCTGCTCC								Hap_252	G/G	1					Hap_252	C/CG	CA/CGA	GA/G	GT/G	G/GA	CAAG/CGAAG	C/C	CCACG/C	1	B357 :
																						Hap_253	GCGAAGCTGCTCC/GCGAAGCTGCTCC								Hap_253	GCT/GCT	1					Hap_253	C/C	CA/C	GA/G	GT/G	G/G	CAAG/C	C/CCGG	CCACG/C	1	B152 :
																						Hap_254	GCGAAGCTGCTCC/GCGAAGCTGCTCC								Hap_254	GCT/GCT	1					Hap_254	C/C	CA/CA	GA/GA	GT/GT	G/G	CAAG/CAAG	C/C	CCACG/C	1	B115 :
																						Hap_255	GCGAAGCTGCTCC/GCGAAGCTGCTCC								Hap_255	GCT/GCT	1					Hap_255	C/C	CA/CA	GA/GA	GT/GT	G/G	CAAG/C	C/C	CCACG/CCACG	1	B341 :
																						Hap_256	GCGAAGCTGCTCC/GCGAAGCTGCTCC								Hap_256	N/N	1					Hap_256	C/CG	CA/CGA	GA/G	GT/G	G/GA	CAAG/CGAAG	C/CCGG	CCACG/CCACG	1	B030 :
																						Hap_257	GCGAAGCTGCTCC/GCGAAGCTGCTCC								Hap_257	GCT/GCT	1					Hap_257	C/C	CA/CA	GA/G	GT/G	G/G	CAAG/C	C/C	CCACG/C	1	B342 :
																						Hap_258	GCGAAGCTGCTCC/GCGAAGCTGCTCC								Hap_258	GCT/G	1					Hap_258	C/CGCG	CA/C	GA/G	GT/G	G/GA	CAAG/CGAAG	C/CCGG	CCACG/C	1	B093 :
																						Hap_259	GCGAAGCTGCTCC/GCGAAGCTGCTCC								Hap_259	GCT/GCT	1					Hap_259	C/CG	CA/CGA	GA/G	GT/G	G/GA	CAAG/CGAAG	C/CCGG	CCACG/CCACG	1	B323 :
																						Hap_260	GCGAAGCTGCTCC/GCGAAGCTGCTCC								Hap_260	G/G	1					Hap_260	C/C	CA/CA	GA/GA	GT/GT	G/GA	CAAG/CGAAG	C/CCGG	CCACG/CCACG	1	B299 :
																						Hap_261	GCGAAGCTGCTCC/GCGAAGCTGCTCC								Hap_261	G/G	1					Hap_261	C/CG	CA/CGA	GA/G	GT/G	G/GA	CAAG/CGAAG	C/C	CCACG/C	1	B164 :
																						Hap_262	GCGAAGCTGCTCC/GCGAAGCTGCTCC															Hap_262	C/C	CA/C	GA/G	GT/G	G/GA	CAAG/CGAAG	C/CCGG	CCACG/CCACG	1	B436 :
																						Hap_263	GCGAAGCTGCTCC/GCGAAGCTGCTCC															Hap_263	C/CGCG	CA/C	GA/G	GT/G	G/G	CAAG/C	C/C	CCACG/C	1	B250 :
																						Hap_264	GCGAAGCTGCTCC/GCGAAGCTGCTCC															Hap_264	C/C	CA/CA	GA/GA	GT/GT	G/G	CAAG/CAAG	C/C	CCACG/CCACG	1	B074 :
																						Hap_265	N/N															Hap_265	C/CGCG	CA/C	GA/G	GT/G	G/G	CAAG/C	C/C	CCACG/C	1	B016 :
																						Hap_266	GCGAAGCTGCTCC/GCGAAGCTGCTCC															Hap_266	C/CG	CA/CGA	GA/G	GT/G	G/GA	CAAG/CGAAG	C/CCGG	CCACG/CCACG	1	B183 :
																						Hap_267	GCGAAGCTGCTCC/GCGAAGCTGCTCC															Hap_267	C/C	CA/CA	GA/GA	GT/GT	G/G	CAAG/CAAG	C/C	CCACG/CCACG	1	B238 :
																						Hap_268	GCGAAGCTGCTCC/GCGAAGCTGCTCC															Hap_268	C/CGCG	CA/C	GA/G	GT/G	G/GA	CAAG/C	C/C	CCACG/C	1	B177 :
																						Hap_269	GCGAAGCTGCTCC/GCGAAGCTGCTCC															Hap_269	C/CGCG	CA/C	GA/G	GT/G	G/G	CAAG/C	C/C	CCACG/CCACG	1	B241 :
																						Hap_270	GCGAAGCTGCTCC/GCGAAGCTGCTCC															Hap_270	C/C	CA/CA	GA/GA	GT/GT	G/G	CAAG/CAAG	C/C	CCACG/CCACG	1	B397 :
																						Hap_271	GCGAAGCTGCTCC/GCGAAGCTGCTCC															Hap_271	C/C	CA/CA	GA/GA	GT/GT	G/G	CAAG/CAAG	C/C	CCACG/CCACG	1	B356 :
																						Hap_272	GCGAAGCTGCTCC/GCGAAGCTGCTCC															Hap_272	C/C	CA/CA	GA/GA	GT/GT	G/G	CAAG/CAAG	C/C	CCACG/CCACG	1	B379 :
																						Hap_273	GCGAAGCTGCTCC/GCGAAGCTGCTCC															Hap_273	C/CG	CA/CGA	GA/G	GT/G	G/GA	CAAG/CGAAG	C/CCGG	CCACG/CCACG	1	B169 :
																						Hap_274	GCGAAGCTGCTCC/GCGAAGCTGCTCC															Hap_274	C/CGCG	CA/C	GA/G	GT/G	G/G	CAAG/C	C/C	CCACG/CCACG	1	B140 :
																						Hap_275	GCGAAGCTGCTCC/GCGAAGCTGCTCC															Hap_275	C/C	CA/CA	GA/GA	GT/GT	G/G	CAAG/CAAG	C/C	CCACG/CCACG	1	B167 :
																						Hap_276	G/G															Hap_276	C/C	CA/CA	GA/GA	GT/GT	G/G	CAAG/CAAG	C/C	CCACG/CCACG	1	B225 :
																						Hap_277	GCGAAGCTGCTCC/GCGAAGCTGCTCC															Hap_277	C/C	CA/CA	GA/GA	GT/G	G/G	CAAG/C	C/CCGG	CCACG/CCACG	1	B393 :
																						Hap_278	GCGAAGCTGCTCC/GCGAAGCTGCTCC															Hap_278	C/CGCG	CA/C	GA/G	GT/G	G/GA	CAAG/C	C/C	CCACG/CCACG	1	B125 :
																						Hap_279	GCGAAGCTGCTCC/GCGAAGCTGCTCC															Hap_279	C/C	CA/CA	GA/GA	GT/GT	G/G	CAAG/CAAG	C/CCGG	CCACG/CCACG	1	B292 :
																						Hap_280	G/G															Hap_280	C/C	CA/CA	GA/GA	GT/GT	G/G	CAAG/CAAG	C/C	CCACG/CCACG	1	B285 :
																						Hap_281	GCGAAGCTGCTCC/GCGAAGCTGCTCC															Hap_281	C/CGCG	CA/C	GA/G	GT/G	G/G	CAAG/C	C/C	CCACG/C	1	B191 :
																						Hap_282	GCGAAGCTGCTCC/GCGAAGCTGCTCC
																						Hap_283	GCGAAGCTGCTCC/GCGAAGCTGCTCC
																						Hap_284	GCGAAGCTGCTCC/GCGAAGCTGCTCC
																						Hap_285	GCGAAGCTGCTCC/GCGAAGCTGCTCC
																						Hap_286	GCGAAGCTGCTCC/GCGAAGCTGCTCC
																						Hap_287	GCGAAGCTGCTCC/GCGAAGCTGCTCC
																						Hap_288	G/G
																						Hap_289	GCGAAGCTGCTCC/GCGAAGCTGCTCC
																						Hap_290	GCGAAGCTGCTCC/GCGAAGCTGCTCC
																						Hap_291	GCGAAGCTGCTCC/GCGAAGCTGCTCC
																						Hap_292	GCGAAGCTGCTCC/GCGAAGCTGCTCC
																						Hap_293	GCGAAGCTGCTCC/GCGAAGCTGCTCC
																						Hap_294	GCGAAGCTGCTCC/GCGAAGCTGCTCC
																						Hap_295	GCGAAGCTGCTCC/GCGAAGCTGCTCC
																						Hap_296	GCGAAGCTGCTCC/GCGAAGCTGCTCC
																						Hap_297	GCGAAGCTGCTCC/GCGAAGCTGCTCC
																						Hap_298	GCGAAGCTGCTCC/GCGAAGCTGCTCC
																						Hap_299	GCGAAGCTGCTCC/GCGAAGCTGCTCC
																						Hap_300	GCGAAGCTGCTCC/GCGAAGCTGCTCC
																						Hap_301	GCGAAGCTGCTCC/GCGAAGCTGCTCC
																						Hap_302	GCGAAGCTGCTCC/GCGAAGCTGCTCC
																						Hap_303	GCGAAGCTGCTCC/GCGAAGCTGCTCC
																						Hap_304	GCGAAGCTGCTCC/GCGAAGCTGCTCC
																						Hap_305	GCGAAGCTGCTCC/GCGAAGCTGCTCC
																						Hap_306	GCGAAGCTGCTCC/GCGAAGCTGCTCC
																						Hap_307	GCGAAGCTGCTCC/GCGAAGCTGCTCC
																						Hap_308	GCGAAGCTGCTCC/GCGAAGCTGCTCC
																						Hap_309	GCGAAGCTGCTCC/GCGAAGCTGCTCC
																						Hap_310	GCGAAGCTGCTCC/GCGAAGCTGCTCC
																						Hap_311	GCGAAGCTGCTCC/GCGAAGCTGCTCC
																						Hap_312	GCGAAGCTGCTCC/GCGAAGCTGCTCC
																						Hap_313	GCGAAGCTGCTCC/GCGAAGCTGCTCC
																						Hap_314	GCGAAGCTGCTCC/GCGAAGCTGCTCC
																						Hap_315	GCGAAGCTGCTCC/GCGAAGCTGCTCC
																						Hap_316	GCGAAGCTGCTCC/GCGAAGCTGCTCC
																						Hap_317	GCGAAGCTGCTCC/GCGAAGCTGCTCC
																						Hap_318	GCGAAGCTGCTCC/GCGAAGCTGCTCC
																						Hap_319	GCGAAGCTGCTCC/GCGAAGCTGCTCC
																						Hap_320	GCGAAGCTGCTCC/GCGAAGCTGCTCC
																						Hap_321	GCGAAGCTGCTCC/GCGAAGCTGCTCC
																						Hap_322	GCGAAGCTGCTCC/GCGAAGCTGCTCC
																						Hap_323	GCGAAGCTGCTCC/GCGAAGCTGCTCC
																						Hap_324	GCGAAGCTGCTCC/GCGAAGCTGCTCC
