# Supplementary material for: Genome-wide identification and characterization of the NPF genes provide new insight into low nitrogen tolerance in Setaria
Source: Front Plant Sci. 2022 Dec 14;13:1043832. doi: 10.3389/fpls.2022.1043832 (PMC9795848; doi:10.3389/fpls.2022.1043832)
Supplement: Supplementary Figure 1 — Chromosome location and distribution analysis of the SiNPF genes. Tandem duplicated genes are linked by a red curve. [file DataSheet_1.zip › Supplementary Data Sheet 8.xlsx]

## Sheet: SiNPF
Gene ID	NPF ID	Seqence	length	numbers of TMs	TM1	TM2	TM3	TM4	TM5	TM6	TM7	TM8	TM9	TM10	TM11	TM12
Si5g33130.1	SiNPF1.1	MERSLAAETEPAEEERLKGKKGGFRALPFIFSNEMLEKVAGFGLNTNMITYLTNKYHLSTVTSQTMLFVWSAASNFAPIPGAVVADMYLGRFMAVALGSISCLIGIVFLWLSATIPGARPPPCSSGEHCAPPGARHLAWLLAGFAFLSVGAGGVRPCSMAFGADQFSRHPKERRSRILQAYFNAYYASIGVAFSVAVTAIVYLQDNVGWSVGFAVPMGLMLLSTVSFFLGSGLYIKEKGKRLMFSGIGAAVGAAIRNHRARLPAKTGDGVYHHLKDCKLTVPTDQLRFLNKACMIGSTEEGSGSPSNSGRRPCTVDQVEQLKSAIRVLPIWSSTIFLALAMNQSFAVKQADTMDRRVGKGRFQVPSGSLALFNMATMSLWSASYDRWVAPALRWHTGNP…	567	12	26-49	64-84	94-115	137-154	182-203	211-231	327-347	369-389	408-421	445-465	480-500	524-542
Si5g33140.1	SiNPF1.2	MEVSAMEEALPNPKARREGGLRTIPFIISNEIFEKVATFGLTANMILYLTERYLMSNAFATVVLYNWNAFSNFLPIFGAVLADACLGRFRVIALGSFVSLSGMCLLCLTAILPVYKKTPECAARVADCEVVPWQLPLLFTSFALMSVGSGGIRPCTLAFGADQLDRRDNSSSNVRTLQTFFNWYYTVLGLAIVFAATVIVYIQQTRGWVVGFAVPVVLMVTALTLFLLGSPFYLKAAADRSAIVGLVQVLVASYKNRHEPLPPETADASTFYNKAGSKPRTPTNKLRYLNRACVLRNPSKELSADGAACDPWRLCTVQQVEDTKAVIRVLPIWSTGILPGVIVGQQMFPTLQAKTMQRRVGGLEIPAATFGVFSILTLTVWVAVYDRALVRPLSRLTGH…	594	12	26-46	59-79	91-112	135-152	180-202	212-229	331-348	370-390	409-422	460-478	490-510	539-559
Si8g11510.1	SiNPF1.3	MELAVANAHLDEHHAELDAIHALEMQLNEQEDPVKVVGAPSYGLIRPVQILDWPYGDKVHLSLVQFLLAVAIVGVGATHDDVELLFRSLELFILVDAGLVGIWVGLVGVLLSVLVITVVTFVTPAVVAVIAVVVVTIIAVAVIAVVVITVVAAAVITIEVVTTMVIVVAMAAIVAVTVLVYFQDKMGWKVGFMVPAAIMTSVTLLNLAVSPFYVKVKPQTSMWAGLLKVAVAAVNNRDLELPEANHHGLQFHSLPGSTQVVPSEKMRFLNKACLVRTRAGSSTNNEGSDSTCPRCTCTVEQVENLKSALSVMPMWSAMVMSFLLQSSSFGVLQAATTDRRIGTTRFQIPAGSISIFEITTFTVWSGCYDSYILPLLRRVTGRQRVLTLKQRMGIGLFLA…	558	8	66-75	191-209	311-329	350-367	392-409	436-445	468-483	512-532
Si8g11640.1	SiNPF1.4	MGAAASAVIVFAYQAATNFLPIFGAILSDALWGRFLTISLTLFACTIGAVLLWLTTMVSTLVAQDCGNKDQDNQSCHSPTTPQLFVLLTSLVFLSIGASGVRPCSLPFGVDQFAHWIGTKKDRALKVLFSCYYVSMGGSAIISITLIVYLQDKLGWKTGFAISVAIMAFATFLNIVTFPLYIKVKPQKSIWLSLVQVIFVATRNRHIQLPEAGNGLQYHNTGGLEAVVPSRKMRFLNKACLLRAHGDRSSNEEHNANSWNVCTVEQVEDLKRTLSVIPMWSSMITSLLIQQATFRVLQADTMDRRVGTTKFQMPAGSIPIFEVITFTLWSGCFDRFMLLVFRKITGREQVLSHKQKMGIGVLFSVASALAASAVEVFRRKQAIRQGLEGNNTDGIVNMS…	525	11	7-25	36-58	85-101	127-147	160-178	276-297	318-341	357-374	406-424	436-456	484-502
Si0g08150.1	SiNPF2.1	MGLGVATSGALSNLVVYLIKEYNVPSVDAAQISNIVAGCLSLAPVAGAIVADAFFGCYPVVAVSMAFSTLSLVVFTLTASLRGLRPAPCQPGDGAGPCEPASAGQMAALYAGVFLMCVSAAGSRFNQATMGADQFDDPADRDVLFNWFFIFFYASSVLASTVIVYVQDTVSWTLGFGVSGAASVVGLAALLAGARYYRRPAVRGSPFTGLARVAVAAARKRKVNVATSGELKFYHGPRRSGDGDDKAGNGETDQAPSDSFSFLNRAALITDGDIIAADGSVAARPWRVCTVQQVEDFKAVLRILPIWSATIFLSIAIGVQINFTILQALAMDRAAGRFTIPAGSMIVGCLIAVVISLGLLDRVLLPLWRRVTRHDLTPLQRIGAGHVVTIASMAASAVI…	511	12	2-16	30-48	60-81	107-127	144-166	174-194	305-325	345-365	382-395	419-428	443-463	481-501
Si9g10280.1	SiNPF2.10	MDGRRLHHRAGFFAAASMATNSFVTPLTNYLINRYNMEENAATNVNNVFSGMFSFAPVVGAFVADAFWGRFRTMLLGSVVGVIGMVIITLSATIRQLTPPSCSAAARQAGTCAGPSALHRAVLYVEMGLLVVSAAGLNPTALPFGADQFDETNERHKAGVTRYFNWYYASSMMATFLALTVIVYVQDKVSWGLSFAIPTALTVVAFAIFLLGTTVYVYVPPEGSIFSSVARVAVASCRKWRLRLPHPDDARRQEGVLYNPDPAAAANGRRRVFRLPLTLQLSFLNKAAIVTDAAGEVRPDGSPARPWNLCSVQQVEEVKFLVKIIPLWVSGVVWFIVLTEMINYTLIQAMTMDLRMGSRFTIPVVSILAVFYLSVALFAPVFDLLASIAARYRTKAPPG…	593	12	11-28	44-61	74-94	121-138	164-185	195-213	324-347	367-389	413-425	455-475	490-510	537-554
Si9g13430.1	SiNPF2.11	MRGGGGGREDDEVSRKLKSMEVDKMGDGDGEDSPRPAVKYYGWKAMPFIIGNETFEKLGTLGTSANLLVYLTQVFHMRSVDAATLLNGLNGTTSLAPIIGAFLSDAYLGRYLALAIASIASLIGMFFLTLTAAADSLHPPECGVGETCEKATSYQFAVLFIAFAFLVLGSAGIRPCSMPFGADQFDPNTESGKRGINSFFNWYYFTFTAAMMISATVIIYVQSNLSWPIGLGIPTGLMFLACVLFFMGTKLYVRVTPEGSPFTSVVQVLAAAFKKRSLKQPKDPKQDLFNPPHTSAIVTKLAHTDQFRCLDKAAIVASTEEVRPGGAAPADPWRLCSVQQVEEVKCLIRIAPVWSTGIIYYVAVVQQSTYVVLSALQSDRHLGRGSFEIPAASFTVFAM…	589	12	45-68	83-101	113-133	157-173	199-221	229-249	352-372	394-414	434-449	484-502	517-537	559-578
Si0g08180.1	SiNPF2.2	MELEMESSLGSQLKPVDQEVHDRSGRKKGGWITLPFIAGSMLGLGLAINGTTSNLLVYLLKEYNVESIDAAQIANIVRGSLNLVPVAGVVSEAYFGCFPVILAATAINVLAFVLFTLTAALPSLRPPHCAPQSAACPHGTPAQLTVLYAAVCLLSIGTGGTRFNVATLGADQFGSARDQDTFFNWYFVFLYGSFIVGDTAIVYLQDGVSWTLGFCVCLGTSVASLVMLVLGARYYRMPAPKGSPYTELARVVVAAVRKARVSVAGRLQYYVGDGTVADSGSDGAPSKRLGFLNRAAMITASEGTPDAAGGGGRRPSGWRLCTVQQVEDLKSLLGVLPLWSSGILISVSIGVMIGMVILQALAMNRSLGPRFNIPAGSITVCSLTAFIAATPVLERAAFP…	565	12	32-56	70-90	99-119	145-169	182-204	211-231	335-358	378-401	415-428	465-485	500-520	539-556
Si2g07520.1	SiNPF2.3	MTWHVTGSKNIFVAKKHFRTELQKCCCISWQQRSCSPNRSPFLLVPPVSLKYKYTRTRLVSRQRRAVRVPPAATEDPRPPLRSNRQNNLRFLGALSSDGQQIQAPPPAATCPAAARPAAMARPSVPGAGGHPDGAPAGDTILAVHDDGAGHYDTLDFAAPPVSREDAAAGHGREVRYRGWKTMPFVIGNETFEKLGSIGTAANLMVYLTSVFHMTNVRAAVALNAFSGTTNLATVFGAFASDLYLGRYATVCIGCVATLIGMIILTLTAGVPALHPPPCSSGGEQCAGATRGQFAMLVLSFLFIVVGAGGIRPCSLPFGADQFDPSTESGRRGINSFFNWYYFTLTIAVCGSSTGIIYVQSNVSWWIGFAIPAALMLASCVLFFAGAGLYVRVKPEGVP…	765	12	182-206	220-238	251-271	295-311	337-359	366-386	492-512	533-556	568-588	624-642	657-677	704-722
Si3g03410.1	SiNPF2.4	MPHPDDARRQEALLYNGDPPAAGNDGRLVFRISLKMKLSFLNKAAIATDAADEVRPDGSLARPWDLCSVQQVEEAKCIVKVIPVWISGTLWFTVVAELTNYTFLQAATMDLHVGGHFTIPPVSITAVFYLAVALSVPVYDLLISRAARRLTKTKARGGTTLLQKQGAGLAAAALDSGDGASPLSVFLLHTIIQASTMNLHMGRNFAIPPVSIAAVFYLAVALSVPVYDLLVARAARRVTKTKGGGNGITLLQRQGAGLAVGTLAFMVAAAVERRRRRSALALGDGASSPLPVFLLAPQLAVMGVPGALSMVGQTEFYNTQFPDQMRTLANAAFYCAQDVSSYLATLVVSVVNAATRRCGGPAGWVTDDINAGRIDYFCYAMALLTAANFVYFLLVCAHF…	435	8	83-103	124-139	166-175	212-231	255-271	298-312	331-351	377-395
Si3g27550.1	SiNPF2.5	MEPKGPQEPQPRRNLRADHESLQPQPGDARNNKGGWITFPFLAKYNVPRVDAAQISSIALGCLSLAPVGGAIVADAFFGCYPVVAVSMVFSVLALVMFTLTASLHGLRPVPCQPGAGGDACEPASTGQMAALYAAVFMLCVSAGGARFNQATLGASQFDAAADRDVLFNWYFVFFYASSVVGSTAIVYVQDNVSWALGYAISGAASLAGVAALLAGTPYYRRPGAQGSPFTALARVAVAAARKWKVNLATTSEELRFYHGRRCSSASDKDGDVSDATSLAAPSDSFSFLNRAALITDGDVTPADGSVVRPWRICTVREVEDFKAVVRILPLWSSSIVLSVAFGTQINFTVLQALAMDRALGGFTVPAGSMTVVILVSIVASLILLDRALLPLWRRLTGH…	556	12	32-41	53-71	83-104	130-150	170-187	199-216	330-350	370-390	407-424	453-467	488-508	527-545
Si3g27570.1	SiNPF2.6	MEANGTQEPPPRRSLGVDHESLQQPQSDPKRKGGWITFPFLGVAMMGLGVATSGALSNLVVYLIKEYNVPSVDAAQISNIVAGCLSLAPVAGAIVADAFFGCYPVVAVSMAFSTLSLVVFTLTASLRGLRPAPCQPGDGAGPCEPASAGQMAALYAGVFLMCVSAAGSRFNQATMGADQFDDPADRDVLFNWFFIFFYASSVLASTVIVYVQDTVSWTLGFGVSGAASVVGLAALLAGARYYRRPAVRGSPFTGLARVAVAAARKRKVNVATSGELKFYHGPRRSGDGDDKAGNGETDQAPSDSFSFLNRAALITDGDIIAADGSVAARPWRVCTVQQVEDFKAVLRILPIWSATIFLSIAIGVQINFTILQALAMDRAAGRFTIPAGSMIVGCLIAVV…	470	9	40-60	77-93	105-126	152-172	189-211	219-239	350-370	390-410	427-440
Si3g27600.1	SiNPF2.7	MELEMESSLGSQLKPVDQEVHDRSGRKKGGWITLPFIAGSMLGLGLAINGTTSNLLVYLLKEYNVESIDAAQIANIVRGSLNLVPVAGAVVSDSYFGCFPVILAATAINVLAFVLFTLTAALPSLRPPHCAPQSAACPHGTPAQLTVLYAAVCLLSIGTGGTRFNVATLGADQFGSARDQDTFFNWYFVFLYGSFIVGDTAIVYLQDGVSWTLGFCVCLGTSVASLVMLVLGARYYRMPAPKGSPYTELARVVVAAVRKARVSVAGRLQYYVGDGTVADSGSDGAPSKRLGFLNRAAMITASEGTPDAAGGGGRRPSGWRLCTVQQVEDLKSLLGVLPLWSSGILISVSIGVMIGMVILQALAMNRSLGPRFNIPAGSITVCSLTAFIAATPVLERAAF…	566	12	32-56	72-89	101-121	147-167	183-205	213-233	336-359	379-402	416-429	466-486	501-521	539-557
Si5g42340.1	SiNPF2.8	METGTEMAAEQEGGALPRQNGRASEPAAATRKKKPQGWKCMPFIIANETFEKAASFGVAANLTTYLVKRFNIGQLQATNVTNIFFATLNFTPLLGAFISDSYLGRFKTLACGCFATLLGILGVTLTASLPALKPELCNQTSQLGGHCNSPSTLQLGVLYLSLGLLTIGGGAIRPCSLPFGVDQFDQTDEKSRKGLNSYYNWYYSTSTAALVFSMTVLIYIQTNISWAIGFGIPTFFMFSAIIIFFAGARLYVHVPPEGSIFSGIAQVFVASFKKRRLNLSCSHDINKPELMLYNPPTRGNRIFRLPLTSQFRFLNKGAIMRDDDINDDGSARNSWELCSIQQIEEVKCLIRIAPICFSGILCFVAMAQQFTFIILQAFTMDSHLGPHFEIPAGSVVSIS…	610	12	41-63	79-96	108-127	156-172	198-218	228-248	354-374	395-418	435-447	476-494	509-526	555-572
Si5g45770.1	SiNPF2.9	MFRTVCVYIRSGSVIGLGMAMSATSSNLIVYLIRKYNVKSIDAAQISNIVRGCMQHAPVIGAAVSDAYFGCYPVVAAGVAISLLSFVVFTLTAAFPSLRPPACAPGAAASSSPPSCQPPSAIQAAVLYAAVCLLAVGNGGTRYNAAALGADQFVGGEEERRRGRDASFFSWYFVCLYASYVAGDTALVYVQDSVSWALGFGVCVVTTGLGLIALLAGSRYYRRPVQKGSPFTALARVVVAAARKATLSSTSLARMQYHHGSSRHSDATTQTQYHAPSQRFRFLNRAAMVAEGEVSVGKPWRLCTVREVEDLKSLLRVLPLWSSGILVSTTVNAQVSLTVLQALTMDRALGPRFAVPAASMTVTVLIAFVLSAALYDRLVAPLWERLAGGRKPTPLQRVG…	555	12	9-30	45-62	74-95	125-141	168-190	198-218	319-339	362-382	398-411	440-454	475-495	514-531
Si0g05510.1	SiNPF3.1	MAERDPSRQRHGEGDMHEQRKQGGFKTMLFILANDFCDRFATIGFNANLITYLMQQLHLPLVEASNTLTNFHGFSNLTPVIGGLLADSFTGRFWTIAAGSVIYPLGMVSMTFSALLPSLRPPPCAATTGTNQACARASASTLLVLHLTLLCTSIGTGGTEVSAKRRWSFFNLYFFGVELAKLAAITLVVYIQENVGWGWGLGVPTIVMLVAVTTFVSGYPLYVAVAAFRKRNVAVPSNPRHLYQDKKFDSGISTAGRLLHTNQLTFFDRAAIVTPGDLTSTGVPRPWRLSTVHRVEELKSIIRMLPIWGAGILLESWSPRLPTTTASPSSKRTMDRRVTARLEIPPASMLIFSNLAMLGTLPGCDRTGIGLAISTLSNIVSAVVEGRRKRAAVRHGLLD…	559	12	40-50	65-85	95-115	142-156	172-188	201-219	307-316	343-352	368-384	420-429	444-461	487-505
Si3g23700.1	SiNPF3.2	MAAEDGREEKRGAEAAVARKAKKQGGFRTMPFILANDFCDRLASVGFTSNLITYLTLQMHLPLVHASNIITNYNGTANLTPLVGGLIADSFAGRFWTITFGSFVYQLGMVCLTLSAALPSLHPPPCAKHAADCQRASSYQIAVLYLSLLCTSIGTGGTRPCTVAFGADQLELNAQGRRGARPMWSFFNLYFFTVELAKLTAVTAVVYVQENVGWGWGLGVPTIAMLAAVIAFVSGYSLYVRMPPAGSPMVRLAQVATAAFKKRKATVPDPSLLYEDKELDAGISTTGRLLHTDQLKFFDKAAIVTDGDVLPSGEPKLWRLSTVHRVEELKSIIRILPICAAGIILVTSSSHNHSFAIQQARTMDRDLTPHFKIPPASMLIFTNLAMLLTLAFYDRVLVR…	598	12	42-52	68-85	96-116	142-157	186-206	218-236	337-357	379-401	417-434	465-479	498-518	542-558
Si3g23710.1	SiNPF3.3	MTPYSLQSFSTKEGGLLVPRTRSLMLLHTKLEANDFCDRLANVGFSSNLISYLTLQLHLPLVEASNIITNFNGTANFTPLIGGLIADSFAGRFWTITFGSVIPPPCAKDDTDCPRASSSQVTVLYLSLLCTSIGTGGTRLCIMAFGADQLELDAHGRPREAKPKWSFFNIYFFGIELAKLTAATAVVYFQENVGWGWGLGIPTITMLAAVIAFVSGYSLYVKMPPGGSPLVRLAQVTAAAFRKRKAVAPDPSLLYQDKELDAGISTTGRLLHTDQLKFFDKAAIVTAGDMLPSGEPKLWRLSTVHRVEELKSIMRMLPIWAATILLMTSGSHNGSFAIQQARTMDRGITPRFKIPPASMLIFTNITMLLTLTFYDRVLVRVLRRYTCHPTGTTHLQRTG…	583	12	40-50	67-83	94-107	122-138	167-187	199-217	318-338	360-382	391-411	444-460	479-499	523-540
Si3g23720.1	SiNPF3.4	MATAAPADEDGSPRKTKQGGFKTMPFILANEICDRFATAGFNANLITYLTQQLHLPLVEASNLLTNLNGTAAFTPVLGAIVADSGAGRFWTIAGGGALYLLGMLGLVVSALAPALRPAPCGAAAAAGAPSTCQRANGGQLAMLYLPLLLTALGGGGIRPCVVAFGADQFGQRGRRPGGDQKWSYFNLYFFSMGLAVLLALTVVVYIQENVGWGWGFGIPAIAMFLSVLSFVVGYPLYVKVKPEGSPFKRLLQVVVAAFKKRKEDVPEDAGLLYHNKELDAPIAADGRLLHTDQLRFLDRAAVLTTDDVADSGEPHLWRVSTVHRVEELKSIVRMLPLWAASITLIAAASHNFTFAIQQARTMDRHLTPSFQIPPATMIIFTTLTMLVSLGLYDRVFVPL…	614	12	23-46	61-81	91-112	141-157	184-204	216-234	336-356	378-400	416-429	464-478	497-517	538-555
Si3g23730.1	SiNPF3.5	MATVTAEREGNGEQHQKRWKQGGYKTLPFIMANEICDKFATAGFNANLISYLTQQLNMTLVDASNTLTNFGGTTSLTVVLGAFFADSYIGRFWSIVAGSIFYQIGIMGLVLSAVVPSLRPPPCNAPNPDACQRPSGGHLAVLYISKLCMCLGTGGIRPASWRSTPTTALLQCLLLHHGVATLLALTLVVYIQDHVGWGWGFGIPAISMFVSIVEFVVAYPLYVRAKPGGSPFTRQAQILAAAFRKRNAAVPEDRNMLYQDKELDALISTKGRFLHTDKLKFLDRAAIVTPGDVSDSGRPKLWRLSTVHRVEELKSVARLLPIWSAGIILAAAGSHNGSFTIMQARTMERRITRNVEIPPATLSIFTTGTTLVSIILYDRVFVPLARRVTGLPSGVTYFQ…	584	12	27-49	67-82	95-115	140-156	169-189	201-219	321-341	364-385	402-414	449-463	482-502	526-545
Si3g23740.1	SiNPF3.6	MATNTPAVDRNADGEQGRRKKGGFRTMPLILASEVCDRFAMAGFSANLITYLTQQLHLPMVEASNTLTNFGGTSALTPILGALAADSFAGRFWTIIAGSAIYQVGMVGLVVSALLPSLRPPPCSPPATPCLRASGRQLAVLYLSLLCTSLGSGGIRPCVVAFGADQFEEQKQQDNAEAAKAAAERKRRYFNLYFFTMGFAVLLALTVVVYIQENVGWGWGFGIPAVAMFVSIVVFVVGYPLYVLLKPGGSPFTRLVQVAAAAFNKRNVAVPEDPRMLYQDKELDALISTNGRLLHTNQLTFFDRAAIVTPGDISASGLPNPWRLSTVHRVEELKSLVRLLPIWSAGIMLATAGSHNYTFTIMQARTMDRHMGPYFQFPPATLSIFSTAAMLVTLAFYDR…	602	12	29-49	65-83	95-115	139-155	189-209	221-239	341-361	382-405	421-434	467-487	502-522	546-562
Si3g23750.1	SiNPF3.7	MASTAVGRSGDGEQRKKKKGGFRTMPFILGNDICDRFATAGFGANMITYLTQQLHLPLVDASNLLTNFGGTSSLTPILGALAADSFAGRFWTIIAGSVFYQLGMLGLVVSALLPSLRPAPCSSPAPGANAPCRRASGWQLGVLYLSLLCTSIGSGGLRPSVVAFGTDQFDHEPEVQEQQHKQGSSAEAARAVAERKRRYFNLYFFTMGIAALLAVTVVVYIQDNVGWGWGFGIPAVAMFVSIVVFVVGYPLYVRLKPGGSPFTRLAQVAAAAFKKRKIAMPEDAGILYQDKELDALISTNGRLLHTNQLTFLDRAAIVTPGDISDSGEPDLWRLSTVHRVEELKSIIRLLPIWSAGIMLATAGSHNGSFTIMQARTMDRHVTRRFEIPPASMSIFGTTA…	611	12	37-47	62-82	93-113	141-157	199-219	231-249	351-371	394-415	431-444	479-493	512-532	556-572
Si4g10420.1	SiNPF3.8	MTMEAETRKTTGRKKGGLRTMPFIFANEVAEKLAVVGFSTNMLTYLTTQLHMPLAKAATTLTNFGGTSAATPLIGAFLADACIGRFWTIAAASVVYQVGMALLTVSAALPLFRPPPCKPGGAAACQEAAPWQLAVLYVSLLLNAVGAGGYRPCIVAFGADQFDESRAAERARSWGFFNWYYFCNGASMLLAVTAVVYVQDNVGWGWGLGVPAFCMGVSVAAFVAGYPMYRRLEPAGSPFTRLAQVVVAAVKKRRLPACDVVDAARLYENDELDAPISMYGKLVHTDQLSFFDRAAVVTDGDLVTPTDAASSGKPSPPPVPNPWRLSTVHRVEELKSVIRMGPIWAAGILVITASSTQHTFSLQQATTMDRRLAPGLSSFQIPAGSMTVFALLAMLLTLF…	599	12	22-42	58-76	87-107	133-150	176-196	208-228	340-360	386-409	418-438	472-490	505-525	550-568
Si3g09770.1	SiNPF4.1	MALQGLADWRGRPVNQKRHGGVKASVFIHFLIVMANIANIPVILNLVSYLLGTMHMGVKDASTTSTNFFGAICFFSFLGAFVSDSYIKRFYTILIFAPIEIMGYMLLAFQAHFPSLHPPPCDVTNHPDECTAVSGRNLSLLSLGLYLIPVGEGSLRACAAALGGDQFDGDDPAELHGKISFFNWFAFGISLGGFVGLVFLVWVQDNEGWGLSFALSALMVLVGTVVVGIGLPFYRHQKPTGSPLTRILQVFVAAFRKRKLSLPENQMEMQHVVTESTGTSVEFLERTSGFKFLDKAAVDDGDTRGWSLCTVTQVEEAKIILRMVPIFLSSVLGNVPIPLLLSLTVQQGGTMDTRLGGTSIPPASLFIVPIVFQMLTLVAYDRLFVPWLRRATGYAGGVT…	559	12	26-47	65-80	92-111	139-159	181-201	213-231	325-345	365-385	404-417	444-462	477-497	523-542
Si7g16270.1	SiNPF4.10	MAVGGFVDWRGSLIKKEVHGGVRAAWFMYFLTFVTSMVNIPFLLNSVIYLQGTMHMGVSGSATTVTNLVGATSGFALIGAFLSDSYITRSRTILLFGPLEFLGYGLLALQAYIPSLHPPPCNIELSDCKEVHGWNATLFYAALYISAFGEGCIRACLPSLGADQFDHEDPSESHQQSSFFNWYTFGISFGGFVGLIFIVWLQNYKGWDIGLGFCAILILLGLLVFAAGLPFYRNQVPEGSPLTRILQVLVVAFRNRRFELPEELEEARGSSAERGSAKVLPQTNIVKFLDKACINHGKEGAWSLCSVTKVEETKIVFRMLPLFVSSMIGYVSNPIILTFTVQQGGMTNTRLGKIHISPATLFIIPTTFQMVMLAIYDQFIVPFLRRRTGYASGITHLQR…	556	12	24-47	62-80	93-110	138-157	179-201	209-229	321-341	361-384	396-413	436-454	469-489	514-533
Si7g16280.1	SiNPF4.11	MAGEEVYVDWRGNAADEKRHGGIRATLFLYVLFMLRSCPSSSNFSVVAYFYGTLHLDIVTSSTVIGYLVGAVLISAALMNFISDAYIKRTTAIFVFGPCVILGYTLLALQAHFPSFHPEICEINKEPNNCEPAKGWNLTMLCLSLLLFAVGEGCMRSCIPSLGGDQFSNDDPKKSQLKSMFLIWLKFANSLGAIIGLAFLVWIENNLGWNIGFMICALIVLVGLLVAASGMPFYRMQKPTGSPLTRILEVLVVSSNKRQAIVDVIELQETGQAECIHKSGATQVDETKAITRMLPIFISCLIIYLPFTLLMTLTIQVGSTMDKGAGIIQIPSASLIAIPTAFHMLMQPCYSRVLTPLLRTTTGHECKISPLQRIGAGSVCGTAAACIATLVEVKRLTVV…	539	12	25-47	63-79	93-110	139-155	181-203	211-231	295-315	335-355	374-387	417-437	454-474	501-519
Si8g08880.1	SiNPF4.12	MDIESRQGSKGDSMAASEVSVDWRGRPCDHRKHGGMKAAVFVLGIQAFEMMAIAAVGNNLITYVFGEMHYPLSQAANIVTNFIGTVFLLSLLGGFLSDSYLGSFWTMLIFGFVELSGFILLAVQAHLPQLRPPPCDMMAAAAACEEAGGVKAGIFFAALYLVAVGSGCLKPNIIAHGADQFRRGSGGDARRLSTYFNAAYFSFCVGELVALTVLVWVQTRSGMDVGFGVSAAAMAVGLVSLVAGVAFYRNKPPQGSIFTPIAKVFVAAVTKRKQVCPSTATVQANASITAHEMSVNTTNIRHINKFRFLDKACVKAQDGPGGASSAGKESPWRLCTPAEVEQVKVLLCVVPIFACTIVFNTILAQLQTFSVQQGSAMDTRLAASFHVPPASLQAIPYAM…	603	12	38-61	76-94	104-124	153-169	194-217	227-247	349-369	392-415	424-444	469-490	505-525	552-572
Si8g10670.1	SiNPF4.13	MGGSSGLVDWRGRPVNTKKHGGVRASIFIHALVLLSNAANIANILNLVSYLRNEMHMDVARASTMASNFFAALQMFSIPAAFLADSYVKRFYTVLIFGPIEILGYILLAVQAHVPSLQPPPCTPGHQATTCESVHGSNLSLLLLGLYLIPIGDGAARACLPALGGEQFDTSDPVEQTQEASFFNWYTFAVSTGGFVGLVFVVWVENSKGWDIGFFVCAICVLLGMLIWIAGFPFYRNQLPTGSPITRLLQVLVAAFQKRKVKLPENPSELKQINKDEASAIEMLHKTEGFHCLDKAAVDTGKTGAWSLCSITQVEETKIILRMVPIFLSAVLGYIPVPLILNFTVQQGNTMDTRLGAIHISPATLFVIPTVFQMVILIVYDRFIVPFLRRITGYVGGVT…	578	12	27-48	64-81	93-112	140-160	182-204	214-232	325-345	365-388	404-417	450-470	484-504	531-549
Si3g09780.1	SiNPF4.2	MACQGLVDWKGRLVNPKQHGGAKATMFIYFLVVMTNIGNIPMLLNIVSYLHGTMHMGIADASTTATNLYGAICVFTLFGAFISDSYIKRFYTILIFAAIEILGYMLLACQAHFPSLHPPPCDITNHPEDCTAVSGRNLSLLTLGLYVIPLGEGAVRVCAAALGGDQFDGGDPEELRGKMSFFNWYAFCISLGGFVGLVFVVWVQNNEGWDLGFVLSALVALLGAIVLLAGLPFYRHQKPTGSPLTRILQVFVAAFRKRNLSVPDDLMEMHQATQGTGTSIEVLERTSGFKFLDKAAVDDGDTRRWSLCTVTQVEEAKIILRMLPIFLSSVLGYLPIPLLLTFTVQQGGTMDTRLGAAHVPPASLFVIPVVFQMLILVAYDRAAVPWLRRATGYAGGVTH…	574	12	24-47	63-80	91-111	140-160	181-203	211-231	324-344	364-384	403-416	441-461	476-496	522-541
Si4g22250.1	SiNPF4.3	MEGGARDAERWEGYVDWRNRPATRGRHGGMLAASFVLVVEVLENLAFLANASNLVTYLMRFMHYSPSQSATAVTNFMGTAFLLALLGGFLSDAFFTTYTIYIVSAFIEFTGLVILLVQARTPSLMPPQCAKAPCEPVSGAKKAMLFAGLYVTALGIGGIKGSLPSHGAEQFDEHAPRGRKGRSTFFNYFVFCLSVGALIAVTFAVWVEDNKGWQWGFGISTIAILLSIPVFAAGYGMYRNKVPTGSPLTTIAKVLLAAALARRGGAQSASNGAVIDRAPSPTGSTDMKEYCKTGEMGVISDAAAAAGDEPAEPSRELAFLNRAAQCQAPPNGLLACTVQEVEDVKIVLMVLPIFFSTIMLNCCLAQLSTFSVEQAATMDTRVGKLTVPPASLPVFPVTF…	589	12	31-55	70-88	100-119	143-163	185-205	217-237	346-370	392-415	431-444	476-496	511-531	557-577
Si5g32240.1	SiNPF4.4	MSQVSEAKIKADSISMVETRVVGGNRYEVIEGKVDWRGRPALRGRHGGALNSLFILANFGLENMASLSLAVNLILYFMEVMHIPLSDASNLLTNYMGTSYMVAVLISVFADIFIGRYMTVIISSLIELVGLLLLMLQAHNDRLLPPKCESLLDPNCQRVHGSNEVHLYLALYLIAIGSAGIKAALPAHCADQFDEKHPKEKLQMSSCFNWLLLSLCIGGAISVTVFVYIQNRWGWYRGFAAATGVMGLAIIVFIAGLPKYRIATVQGSSALTEIFQVYVAAFRNRNLPLPENPDELYEISRNKASPDTEFVAHRDRPFRFLDRAAIVQTAKDAAPNPWRQCRVTQVEHAKTVLAMVPIFCSAIIMGTCLAQLQTFSIGQGNTMDTRLSKRFSMPVASMP…	607	12	53-74	89-107	119-138	165-185	207-227	239-257	355-375	398-421	437-450	485-505	520-540	566-585
Si6g02920.2	SiNPF4.5	MERERNPSAMDVESSPPATAVDCRGRPCRPRRHGGMRAAVFVLVFQAAQTMALAAVGSNLITFVFGELHFPLSEAANVVTNFVGTVFILSPLGGFLSDSYAGCFWTLLAFGAVELAGLILLSVQAHLPQLKSAPCNMLTMVGSCERARGFKATIFFVALYLVALGSGCVMPNMTTYGADQFSGGGALEKDAKRLSTYFNLSYFGFCAGELVALTAMVWAQTRYGMDVGFGLAAAALGAGLISLVSGVVFYRNKPPRGSIFTPIARVFVAAFTKRKQICPSGSSNPANGGAGDPAAPVDDNFRHANKFRFLDKACIRIAPEPDTEPESPWRLCTAAEVRQAKTLLAVMPIVACTVVFNTVLAQLQTFSVQQGSIMDTRLAPGSSSFAIPPASLQAIPYAM…	601	12	38-61	76-94	106-124	153-173	196-219	229-249	343-363	392-415	431-444	470-490	505-525	550-570
Si6g12360.1	SiNPF4.6	MAATGLVDWRGKPIDKKVHGGVRAAWFLYFLVVVNFLVHVPNLQNMVTYLRGGMHIGVSDSSTTITNFIGAMCGFALLGGFISDSYITCSRTMLLSVPPVILGYGLLALQAYLPSLHPPQCNAEADPSSCKEVDGWRSALLYIGLYIIALGEGVMRACIPALGADQFDGDDLSEARQQSSFFNWFTFCLSIGSIAGLILIVWLENTKGWDVGFGLSALLILLGFLVSAAGLPFYRNRVPQGSALTRVLQVFVVAFKNRKLELPENMEEAQENSYGVDSQGVPRPTNSLKCLDRACINTGRDGPWSVCSSAKVEETKIVLRMLPLVFSSTVSHVSSPLLVAFTVQQGMTTNTRLGRVHIYPAMLFIIPSIFQMLMLAVYDWFLVPFLRRRTGYMGGISHL…	561	12	24-47	62-80	93-110	139-159	181-201	213-231	321-341	363-383	402-415	441-459	474-494	519-539
Si6g12910.1	SiNPF4.7	MLARFLDKACINTGRDGAWSVYDAAKVEATKIVLHMLPLVFSATVALVSSPLLVAFTVQQGGTMKTRLGWVQVYPAMLAIIPSAFQMLMLVAYDRFLVPFLQHRTGYEGAITHLQLVCVGYVANIVAPVVAAIVERKRKEMAATGVHMSLFWLALQFFLLGMQETTSFVGLLEFFNSEAPRSMKSIGVALF	191	4	36-56	78-98	117-134	151-171
Si7g12260.1	SiNPF4.8	MDVESRAGAPEAAAVAVDWRGRPCRPHRHGGMRAAVFVLGIQGFEIMAIAAVGNNLITYVFGEMHFPLSQAANVVTNFVGTIFLLSLLGGFLSDSYLGCFWTMLTFGFVELSGFILLSLQAHLPQLKPPPCNMASMDGSCEKASGFKSTVFFLALYLVALGSGCLKPNMIAHGADQFDTAAPGGAGRLSTYFNSAYFSFCAGELVALTALVWIQTHSGMDVGFGISAAAMAAGLVSLVSGAALYRNKPPQGSIFTPIARVFVAAYSKRKQVCPSSSNSVNAGACEPARAAAGNFRHGNKFRFLDKACIRVAPQGPNTKPESPWRLCTVAEVQQAKTLLAVTPIFACTIVFNTVLAQLQTFSVQQGSAMDTTLPPGSSFRIPPASLQAIPYAMLLALVPA…	593	12	34-57	72-90	100-120	149-165	190-210	223-243	337-357	385-408	424-437	461-483	498-518	544-563
Si7g16260.1	SiNPF4.9	MAIRGFVDWRGNPINRGVHGGVRAAWFIYFLTVVANIVNVPNMLNMVTYLHGTMHMGVSSSATTVTNVLGATAGFALIGAFLSDSYITRSRTILLFGPLEFLGYGLLALQAYIPSLRPPSCNIEAEPSNCKEVHGWNATLLYAALYISALGDGCMRACMPSLGADQFDHEDPPESRQQSSFFNWYTFGISFGGFIGLILIVWLENDKGWDIGFGLCAILILLGLLVVAVGLPFYRNQIPEGSPLTRILQVLVVAFRNRKLEFPEKLEEAQERSAEPGSIEVLPETNSLKFLDKAYINRGKDGSWSVCSTTKVEETKIVLRVLPLFVSSMIGYVSNPILFTFTVQQGGMTNTRLGKIRVSPATLFIIPTIFQMVMLPIYDQFLVPFLRKRTGYVNGITHL…	559	12	24-47	62-80	93-110	140-158	181-201	211-231	323-343	363-383	402-419	438-456	471-491	516-535
Si0g08230.1	SiNPF5.1	MAFYGVASNLVMYLTTQLREATVPSVRNVNNWTGAVWMTPIAGAYITDTFLGRFWTFTISSLIYLAGMLLITLAVSLKSLHPQCTPDGGCAPATQQQVAFFYGALYTMAIGAGGTKPNISTFGADQSDDFDAREREVKASFFNWWMFSSFTGGLVAVLVLVFVQENVGWGIGCTIPTAGLALSLLLFYVSTPFYRHKPVRRDTAAGLARQVGSVFRGAFANRSRPLPADAGELHEHDTAWYAAARKRRLHRTPALRFLDRPALRPPTDYEGTSRRSCTVTEVEQVKLIVGMIVVWLTTLVPCTIWAQVNTLFVKQGTTLDRTIGGVRVPEASLGSFITVSMLLSIPVHDRVLVPLARRRTGDPRGITLLQRLGVGCALQVLVVACAYGVEVRRMRTVPM…	489	11	2-11	29-44	55-75	99-115	141-161	171-191	293-313	335-356	372-385	407-421	440-460
Si5g39700.1	SiNPF5.10	MQPSELLPGPGPGPSVDSKPADGRGGWRAARFVLAVGFLERIGFYGVQANLIMYLTGPLGMSTASAAAGVNAWAGTVQALLPLAGALAADSRLGRYRAVLAAAGLYLLSLGMLTISSMLQALQTHAASLPSSSTLAFFYVALYLLALAQGFHRPCVEALGADQFAPSDGDHSAAASSRSSYFNWFHFSISWGYAVATAGLSYVEDNVGWTVGFAACWATMALYLAVFLLGTRTYRAERPVGVRSFTETVRSWAARVFRRNGATDAERLLAPEREEGKEVIAKLLPIWLTSLLFAAIFSQNYTLFTKQGSTLDRRIGATPGLVVPPAALQCLVSFTFIAMLPVYDRVLVPLARRVTGHHAGVTALQRIGAGMAVSGVAMAVAALVEGRRLRVARDAGLVD…	514	12	29-53	67-86	98-118	136-151	182-200	210-230	284-304	330-351	367-382	411-431	445-465	492-512
Si5g39710.2	SiNPF5.11	MLTVSSTLRVPEPHAASSPSFAQLAFFYVALYQLAAARGFHRPCAEALGADQFAPSDGEDPSSRASRSSYFNWFHFSISCGYGIATTGLSYVEDNVSWTAGFAACWATMVLYLAVFLLGTPTYRAERPVDGIRLAETVRTWAARVFRRKDAGDTERLLTGEPEDGKGKGLVVKLLPIWVTSLIFAAIVAQVSTLFTKQGSTLDRRLGMGTGLVVPPAALQFFLSVTMIATLPVYDRLFVPLVRRITGHHAGLTTLRRIGAGMATAGAAMVVAALVEARRLRVAREAGLVDEPDAVLPMRLWWMLPQYVLIGVAVVLAEIGLQEFFYDQVPDAFRSVGLALCMSIFGVGNYVSGMLVFATDWATRSKGESWFSDNLNRAHLDYFYWLLAGLAVMEVAVYL…	413	9	25-40	70-89	99-119	175-195	221-242	258-275	304-324	338-358	382-402
Si5g39720.1	SiNPF5.12	MESGGDGELLRRPGPSVGSKPDVRGGWRATFYLVVVAFLERLGFYGVQGNLIMYLTGPLGMPTASAAAGVNAWAGTVLVLPLVGALAADSRLGRYRAVLAAGVLYLLSLGMLTASSALQTARPHSGSSAPSTTSPAHLTFIYVALYLLALAQGFHRPCAEALGADQFALSDDGGDPSSRASRSSYFNWFHFSISWGYAISTTALSYVEDNAGWTAGFGACWATMAFSLAVFLLGARTYRAEEPVGDGRFLETVRAWAARVFRRKDATSTERLLDRQPEKGKGLVVKLLPIWLGAIVYAAVTSQVYTLFTKQGSTLDRRLGTGLVVPPAALQCLVSITFIAVLPVYDRAFVPLARRVTGHPAGVTTLQRIGAGMSMSCVAMVVAALVEGRRLRVATDAGI…	524	12	29-53	67-85	97-117	139-154	186-207	215-235	288-308	332-353	369-384	413-433	450-470	493-512
Si5g39730.1	SiNPF5.13	MDAAVEILLPQPATALDHVGRPASRLTTGRWPAAVFIIGVEISERFAFAGISGNLISYLTGPLGQSTASAAAAINAWIGAALMLPLLGAAVADSWLGRYRAIISASLLYILGLGMLTLSSTFVPQQPSEFGDNVDSSVSWMSIHLAFFYVSLYVVACAQGGHKPCVQAFGADQFDENDPEECASRSSFFNWWYFGAYGSNIVTVSILNYIQDNISWQFGFGIPCIAMAVSLTIFWLGTKKYRFYPPMSSGGLFGHIGKSLLAWIRCWCTSWSAKSPDDSHCATASPSKGDKYKAETKLFSDNAVAVLKLLPVGATCLIYAVVFAQWMTLFTKQASTLDRWIGTLQVPAATLQSLINVSIVIFVPIYDRILNPLVKKYSKNTCGITTLQRIGIGMVVSVI…	549	12	33-56	71-89	101-122	146-161	188-208	218-238	310-330	352-374	386-406	434-454	471-491	514-533
Si9g03840.1	SiNPF5.14	MEKSLRVGSMEDRREWVHDSSVDHRGRPPSRDATGSWKAAMFIIMIEFSERLSYFGIATSLMLYLTKVLQEEMKVAAKNVNYWTSVTTLMPLLGGFLADGYLGRFSTVVCSTVVYLLGLMVLATAQLSPRLTPNHSLRLHETLFFVGIYLVSVGTGGHKPALESFGADQFDESHAAERVQKMSFFNWWNCALCSGVLLGVTVIVYAQDRIGWGAASVVLAAVMAASLVVFLAGWRFYRYRVPEGSPLTPLLQVVVAAVRKRRLALPADAGELYEVKPQNIKKRLLCHTHQLRFLDKAAIVEHDGGEDAAGPWRLATVTQVEETKLVLAMVPIWVATLPFGMAAAQVSTFFIKQGSMMDRRMGPHFVLPPASIFALSAISMIATVAVYDKVLVPFLRRAT…	574	12	39-62	80-95	107-127	142-157	184-204	214-234	330-351	372-395	407-427	449-464	482-502	526-545
Si9g22120.1	SiNPF5.15	MAERLEAAPASGDEYTQDGTVDLHGNPVLRAKRGGWKACGFVVVYEVFERMAFYGISSNLVLYLTTKLHQGVVPSANNVTNWVGTIWMTPVIGAYVADAHLGRYRTFMGASVIYLIGMILLTLAVSLPALRPPKCGDGTADPNCTHQATSAQLGVFFLGLYILAVGTGGTKPNISTIGADQFDDNHPRERRHKLSFFNWWMFSIFFGTLFANTVLVYIQDNVGWTVGYALPTLGLAVSIVIFTAGTPFYRHKPTSDSPFAKMARVIVAAARKWAVAAPVDPRDLHELDEEHYAKKNAARLPHTPNLAVLSKAAVKTAGAPAAASRWSLSTVTQVEETKQMLKMLPVLAITFVPSAMMAQINTLFVKQGTTLERHIGPHFEIPPASLQGFVTISMLVSVV…	615	12	38-62	76-94	106-125	154-170	196-216	228-245	345-365	388-409	425-438	473-487	507-523	552-569
Si9g22140.1	SiNPF5.16	MAENGGEGEGGEGGEYTKDGSVDLRGNPVPRSKRGGWRACTFIVVYELFERMAYYGVASNLVMYLTERLHQGTVEAANNVTNWSGTVFLTPLLGAFLADAYLGRYWTFVAGSAVYLMGMLLLTLAVSVPALKPPPCDGAGAGATCPRASALQLGVYFGGLYTIALGHGGTKPNISTIGADQFDDFHPPERLRKLSFFNWWMFTVFTGILFSTTVLVYLQDSVSWSWGYGVPTLALAASVAVFLAGTPLYRHKLPQGSPITRMGKVVAAAVWKCRVTVPNDLSELHEADPEYYTGKKRFRVDATSSMRFLNRAAVKTEDAPGWALCTVTEVEETKQIGKLVPLLATMFVPCALMAQVGTLFVRQGVTLDRRLGRGASPFQVPPASLGACVTLTMLVCVAV…	595	12	39-62	77-95	106-126	154-170	196-216	228-246	341-361	388-408	420-437	464-484	503-523	551-568
Si9g53060.1	SiNPF5.17	MVAEKSPPGAAGSLAMESGGDMRAEEYAQDGSVDLRGNPVLRSERGGWTACFFIVVYELFERMAYYGIASNLIIYLTDHLHQGTVEASNNVTNWSGTVFLTPLLGAYIADAYLGRYWTFVAGSAIYLVGMVLLVLSVSLPALKPPPCHGDVCPKVSALQLGVYFGGLYIVALGNGGTKPNISTIGADQFDEFDPREKMHKLSFFNWWMFTIFLGILFSSTVLVYLQDNVSWSVGYGIPTLGLMVSIAIFLAGTKLYRHRLPQGSPFTSMGKVVAATLCKWNVPVPADAKELHELDVEEYTRKRKFRMDSTNTMRFLNKAAVKVKDDVGNGGSPAKWSLCTVTQVEETKQIMKLVPLLVTMFVPCTLIAQTNTLFVKQGATMNRHMGPRFQIPPASLGAF…	610	12	50-73	88-106	117-137	161-177	203-223	235-253	355-375	399-419	431-452	476-496	515-532	560-577
Si1g29190.1	SiNPF5.2	MDSEQKSAALSKPCVLIIVVASVERFVYKGVASNLVTYLTDVVKSSSAAKSVNTWNGVTSMLPLASAILADSFWDRYSTISLFYHNCFIGLAGLASWAMLHSWLPRSLLFLPLYLISVGQGGYDPSLQAFGADQLLIEDDKESLPAEQKNQVKGLFFQWWYFGICSGSLLGNSMSYIQDTFGWGLGFAIPCGVMILSVIAFCFGNALYTRKEQNTANKPSWSIFKVLKEAVTYIIYSKGPLEEKALKDEFTDPRETGNGHDATPNVTKTILRLLPIWTTLLIFAVNFQQPMTFFTNHGMLMNHKVGSTFVIPPATLQSSTTMSVILLMPLYDKIFVPLMRLFTREEKGITVLQRTGIGMVLSVVAMVVAAAVESKRLHLTSEGDATQLSIFWLLPQYIL…	485	12	15-35	51-69	79-94	108-121	157-177	184-204	274-294	314-328	356-372	394-408	425-435	455-473
Si3g01280.1	SiNPF5.3	MLTLSATLPALRPAHFFYVSLYLIAVAQGADKPCGLAFAADQFDAAHPEERASRGSLFNWWFFCMAVGISVAVSAVGYIQESVGWGVGFGVPCAIVLCAFTVFLLGTPTYRLYNCKHQSSSESPLLRLARGLRALLFRRGRGRGNHAEAEDARCVLRLLPIWATSLAYGVVYAQIMTLFNKQGRTLDRRIGPFDLPPAALQALGPLSILLFVPVYDRALVPALRWATGNPPGLTMLQRVGAGMATSLAAVSVAALVEARRLATARDHGLVDDPAATVPMTWAWLVPQYAMMGVADVLAVVGLQELFYDQMPHGLRSLGLALYLSVMGIGGFISSMLISLIDALTGRSGRDSWFADNLNRAHLDYFYWLLAGLSAVELGLYLAFARSYVYKPPSTSSSSS…	408	9	16-30	57-77	87-107	159-179	200-223	239-256	285-302	320-340	364-383
Si3g22590.1	SiNPF5.4	MPSGSEPLLARADGMLPDAAVDHRGLPAERGTTGGWRSALFIIAVEIAERFAFYGVSANLISYLTGPLGEGTAAAAAAINAWNGVAQLLPLLGGALADKWLGRYRTIVIASLLYVLGLGMLALSTLLSSGGHHQCASATAGGQACAPSTLQVSFFYVSLYIVALAQGGHKPCVQAFGADQFDQSDPKESVSRSSFFNWWYFGMCAGTAVTLVFLSYVQDNIGWGLGFGIPCAVMAAALAVFLLGTRTYRYYVTSGKGSLFARAAEAFAEWRSRRIKAGLLHQAAQEHNPASAEAPGFRVDEEEQAVASTAGFVKEAKAVLRLFPIWATCLIYAVAFSQSSTFFTKQAATLDRRIGDRFKVPPAALQSFISITIVVFIPIYDRVVVPVSRQYSGKPSGIT…	565	12	38-61	76-94	107-127	154-168	195-215	225-245	323-343	365-388	404-421	449-466	485-505	528-550
Si3g27640.1	SiNPF5.5	MCWSRSEFSHWSRCWDVYTTGIRSGLVCNESFERMAFYGVASNLVMYLTTQLREATVPSVRNVNNWTGAVWMTPIAGAYITDTFLGRFWTFTISSLIYLAGMLLITLAVSLKSLHPQCTPDGGCAPATQQQVAFFYGALYTMAIGAGGTKPNISTFGADQSDDFDAREREVKASFFNWWMFSSFTGGLVAVLVLVFVQENVGWGIGCTIPTAGLALSLLLFYVSTPFYRHKPVRRDTAAGLARQVGSVFRGAFANRSRPLPADAGELHEHDTAWYAAARKRRLHRTPALRFLDRPALRPPTDYEGTSRRSCTVTEVEQVKLIVGMIVVWLTTLVPCTIWAQVNTLFVKQGTTLDRTIGGVRVPEASLGSFITVSMLLSIPVHDRVLVPLARRRTGDPRG…	523	11	25-45	63-78	89-109	133-149	175-195	205-225	327-347	369-390	406-419	441-455	474-494
Si4g09490.1	SiNPF5.6	MSENGSSAKVALSRPCVLIIVMAGVERFANKGVGSNLVTYLTGVVGMSTAAAAKSVVAWTGVSFMLPLFSAILADSYWDRYSTIAVSSLLYVLGMSAITAWALLRKRMPRSTLFLPLYLMAIGQGGYQPTLQAFGADQLGIGDDDDDAEPGMTAEEKGKVKGMFFNWWYFGLCSGSLLGNSTMSYVQDNFGWVLGFAIPTGVMALSVAAFFCCTPLYRQTQPKGASTSSKPSQNKIFKVFKSIIPSRKISLPSKDDNGDAISELELQEKPLKTEPAEAKEALGEAAPSVARVILGLLPIWAILLIFAVIFQQPMTFFTKQGMLMDHKLGAFVVPPAMLQSSITISIILLVPMYDRVIIPLFNAVTRGTEGITVFQRIGVGMVLSVVAMVTAALVESWRL…	525	12	17-38	55-71	83-103	112-126	163-183	193-213	292-317	337-362	370-390	416-431	446-466	494-513
Si5g39670.1	SiNPF5.7	MDANTLLLPCSDGAVAGAVDFRGRPASRSGTGRWSAAMFVLGVEIAERFAYHGVSANLISYLTGPLGESTAGAAAAINAWSGVATMLPLLMACVADAWLGRYRTIVLASLLFVVSMGMLTVSALPVFHQDGCSYSSSSLACSPSPVQVAIFYVSLYLVALAEAGHKPCAQAFGADQFDQHDPKESVSRSSFFNWWYFGMCSGTAATTMVSSYIQDNVGWGLGFGIPCLVMVFALLAFLLGTRNYRYYTSTESSPFARLARAFVAMIRGSKSSQCDSLATDDAAHREEVKGVLRLFPIWATCIIYAVIFSQSSTFFTKQAATLDRRIGSTLRVPPAALQTFISLTIMAFIPVYDRAFVPLARPFTRLSSGITMLQRIGTGLVLAMVAMAVAALVEMRRLG…	537	12	36-59	74-92	104-123	149-164	191-209	221-241	295-310	339-360	376-392	422-442	454-474	500-519
Si5g39680.1	SiNPF5.8	MCHRSELLSLVLIQPAMADNVAGAADYRGQPASRAATGGWKSSVFVMAMEIAERFAYKGVAANLITYLTGPLGQPMARAAASIDAWKGVSQMLPLPLACVADAWIGRYRAIVLASLIFVVSMGALSVSSAFPAFRGGHVAIFYVALYLVALGEGAHKPCAQAFAADQFDEKDPEESVARSSFFNWWYFGMCAGTAATTMISSYVQDNVGWGLGFGIPCIVIAASLAVFLLGSRSYRYYTTSEARPFSRVGKAFLALVESWTPNRRVRSKGEGNAAAVEEVKSVLRLLPIWASCIIYAIIFSQTSTFFTKQAATLDRRIGARFKVPPAALQTFISLSIVVFIPAYDRLFVPLARRYTGRPTGITMLQRIGAGLALSLAAVALSALIEMRRLGVARDAGLV…	531	12	42-65	80-98	110-131	140-155	182-202	212-232	287-307	329-352	368-385	416-434	449-469	492-512
Si5g39690.1	SiNPF5.9	MLTASSMLQTVSSPPSASPARLAFFYVALYLLALAQGFYGPCGEAFGADQFASSDGDPTAPAFRSSYFNWFHFSISWGYAFASAGLSYVQDNAGWTVGFGACWAAMVLCLAVFLLGTPAYRSKQHADGGPFAETVRAQVARVFRRKDDATRTQRLIAPKPEDRLVVKLLPIWLTSIVFAVIFSQVSTLFTKQVSTLDRRLGTGTGLAVPPAALQCLSNLTFIVMLPLYDRVIVPLARRLTGHPAGITMLQRIGTSMATSCVAMVVAAFVEARRLRVAGDAGLADLSYVAVPMSLWWMIPQYVLVGLAGVLGQVGLEEFFYDQVLDTLRSVGLALCLSIFGVGSYASGALVSGIDWATRSRGQSWFSDNLNRAHLDYFYWLLAGLAALEVAAFLHFANRY…	420	9	23-38	68-86	96-116	169-189	212-236	252-269	300-315	333-353	376-395
Si1g21740.1	SiNPF6.1	MVSAGGHGGGCGDGDDGQAVDFRGNPVDKSRTGRWLGAGLILGTELAERVCVMGISMNLVTYLVGELHLSNSKSANVVTNFMGTLNLLALVGGFLADAKLGRYLTIAISATVAATGVSMLTVDTTVPNMRPPACADARGPRGHECVPATGGQLAMLYAALYTIAAGAGGLKANVSGFGSDQFDGRDPREERAMVFFFNRFYFCISLGSLFAVTVLVYVQDNVGRPWGYGVSAVAMVLAVAVFVAGTPKYRYRRPQGSPLTVIGRVLATAWRKRRLPLPADAAELHGFHAAKVAHTDRLRCLDKAAIVEVDLSEKRAPAPAASTVTEVEEVKMVVKLLPIWSTCILFWTVYSQMTTFSVEQATRMDRRLRPGAAASSGGFEVPAGSFSVFLFISILLFTS…	609	12	36-60	75-93	105-123	154-178	195-215	228-246	336-356	386-409	418-438	464-484	499-519	540-558
Si5g07510.1	SiNPF6.2	MAPASAMELEAPPPVTASAKEIRSPEVLSSLQRKKLGAHFMESDERRFSSGGGGARTPLGGGYEPPPPSSSSAAGGTTPVDIRGHPIADLSRTGGWVAAFFIFGNEMAERMAYFGLSVNMVIFMFKVMHRPFTKSANAVNNFLGISQASSVLGGFLADAYLGRYWTIAIFTTMYLLGLIALTVSASVPALVPSQEGCDTLAMLLGACAPAKSWQMAYLQTALYVTALGAAGIRPCVSSFGADQFDERSPGYKRRLDRFFNLFYLAVTLGAIAAFTAVVYIQMHRGWAAAFGTLALAMGASNALFFVGTPLYRHRLPGGSPLTRVAQVLVAAFRKRNAAFDSGGFVGLYEVAGAKSAVRGSAKIEHTDDFRWLDKAALQLEGDLAGGGEDPWRLCTVTQV…	656	12	97-121	136-154	165-185	216-232	258-278	288-308	410-428	450-473	486-506	536-556	571-591	618-636
Si5g20360.1	SiNPF6.3	MDGKKVQERAAWGAGGDGGGNLVQDAVDYRGCRADKSSTGGWVAAALVLGIELCERLSTMGIAVNLVTYLTGTMHLPSATAANVVTDFMGTSFLLCLLGGFLADSFLGRYLTIAIFALVQAIGTGLLAVSTEVRQLRPPPCGPGAAGPCEQATGLQMSVLYVCLYLIALGTGGLKSSVSGFGTDQFDERDARERAAMGLFFNRFFFFISVGTLLAVTILVYVQDHVGRSWAYGICTGAMLVAIAVFLSGTRRYRYKRGSGSPIVQILQVLVAAAQKRSIKQPLTASALYEDRPEHARIPHTAQFPCLDRAAVMAGDDDNEVGRDGRPVPNPWKLCSVSRVEEVKMVARLMPVWATTILFWTIYAQMITFSVEQATTMDRRMGRFEIPAASLTVFFVGAI…	590	12	43-67	82-100	112-130	159-182	199-219	232-250	349-369	393-414	423-443	475-493	508-528	547-565
Si6g06290.1	SiNPF6.4	MVGLLPVTNAAAETDVLLDAWDFKGRPAPRASTGRWGAAAMILVAELNERLTTLGIAVNLVTYLTATMHLGNAESANVVTNFMGTSFMLCLLGGFVADSFLGRYLTIAIFTAVQASGVTILTISTAAPGLRPATCPSNDASCSRATGPQLGVLYIALYLTALGTGGLKSSVSGFGSDQFDETDRGEKNQMMRFFNWFFFFISLGSLLAVTVLVYVQDNLGRPWGYGACAASIAAGLVIFLAGTRRYRFKKLAGSPLTQIAAVVVAAWRKRHLELPADPDMLYDIDVGKVAAAEEGSTKKSKRKEKLPHTDQFRFLDHAAINEDPAAEPSKWRLATRTDVEEVKTVVRMLPIWATTIMFWTVYAQMTTFSVSQATTMDRRIGPSFQIPAGSLTVFFVGSI…	595	12	37-61	76-94	106-124	151-175	193-212	225-243	350-368	391-414	423-443	476-494	509-529	551-570
Si9g32650.1	SiNPF6.5	MATILPETSSDGKALTDAWDYKGRPASRASTGGWGCAAMILGAELFERMTTLGIAVNLVPYMTGTMHLGNAAAANTVTNFIGTSFMLCLLGGFVADSYLGRYLTIAIFTAVQATGVMILTISTAAPGLRPPPCADAKGASPDCVPANGTQLGVLYLGLYLTALGTGGLKSSVSGFGSDQFDEAHDGERSKMLRFFNWFYFFVSIGALLAVTVLVYVQDNVGRRWGYGVCAAGILVGLAVFLLGTRKYRFKKLVGSPLTQVAAVTVAAWNKRALPVPSDPDMLYDVDDAAAAGADVKGKQKLPHSKECRFLDHAAIVDGESPANASKWTLNTRTDVEEVKQVVRMLPIWATTIMFWTIHAQMTTFSVAQAEVMDRGIGGSGFLIPAGSLTVFLIGSILLT…	590	12	35-59	74-92	104-122	152-176	194-213	226-244	346-364	388-411	420-440	466-484	499-519	544-562
Si9g32660.1	SiNPF6.6	MASVLPETASDGKALTDAWDYKGRPASRATTGGWACAAMILGAELFERMTTLGIAVNLVPYMTGTMHLGNAAAANTVTNFIGTSFMLCLLGGFVADSYLGRYLTIAVFTAVQATGVMILTISTAAPGLRPPPCADAKGASPDCVPANGTQLGVLYLGLYLTALGTGGLKSSVSGFGSDQFDEAHDGERSKMLRFFNWFYFFVSIGALLAVTVLVYVQDNVGRRWGYGVCAAGILVGLAVFLLGTRRYRFKKLVGSPLTQVAAVTAAAWSKRALPLPSDPNTLYDVDDAAAAGADVKGKQKLPHSKECRFLDHAAIVDGESPASASKWTLCTRTDVEEVKQVVRMLPIWATTIMFWTIHAQMTTFSVAQAEVMDRGIGGPGFLIPAGSLTVFLIGSILLT…	590	12	35-59	74-92	104-122	152-176	194-213	226-244	346-364	388-411	420-440	466-484	499-519	544-562
Si9g56050.1	SiNPF6.7	MALGTGGLKSSVSGFGSDQFDETDPGELGRMARFFSWLFFFMMSGGDLGAIAGVHVDGRGGGEAGAAQMTTFSVAQAQAMDRRLGSSFQVPAGSLTVFLVASILLAVPVYDRLAVPLAGRLTANPHGLSPLQRISVGLLFSTLAMAAAALTERHRRDASLAGATPSVFLLVPQFFLVGAGEAFTYIGQLDFFLRECPRGMKTMSTGLFLSTLSLGCFLSTAIVTAVHAVTTSAGRRPWLTEDLDKGSLHRFYWLLAAIGAANLLAFVAVARGYVYKQEKLADDDVAVHA	289	6	37-46	93-110	134-150	172-183	208-223	251-269
Si1g28350.1	SiNPF7.1	MSANDGDMKMRVILVEDEEMAAPTPLPPKQDKCCEYTLDGSVDIKGRPAVKGKSGGWLAGGLILVNQGLATLAFFGVNVNLVLFLTRVLGQSNGDAANNVSKWTGTVYMFSLIGAFLSDSYWGRYKTCAIFQAIFVLGLALLSVSSHLYLIRPEGCGMEHAPCGPHSGKELGIFYIALYMIAFGNGGYQPNVATFGSDQFDEEDPAEAHSKVSFFSYFYLALNLGSLFSNTFLSYLEDEGRWALGFWASTAAAAAALLLFLSGTLRYRYFNPGGNPIGRVCQVAFAACRNWKAGASPGVVTLYEGDEKTDAGGRRLLHTQGFSFLDRAARADTDSKLGKRDPWKLCTVTQVEEVKSILRLLPIWLCTILYSVVFTQMASLFVVQGAAMRRTTPFAGFSV…	614	12	58-85	97-115	127-145	172-196	213-233	243-263	362-382	404-424	439-456	484-502	517-537	562-580
Si7g23230.1	SiNPF7.10	MDAGDAMERGQQRSPRLPESRSPKIQDESLTVPLIQDKKTGSKAPAVVLGFECLESTAFNGIGTNLVVYLESVLHGSNLASASNVTSWIGTSYLTPVFGAIVADTFWGNYNTILVSLVIYLLGMMLVTFSAFLPITELCGVGSSCHPVLGARNMAFLGLYLVAFGSGGVRAALLPFGAEQFDDDNAVDRERKISFFSWFYICVDFGMIVSGVFIVWVQQNVSWGLGFGIATACIALAFGGFVLATPMYKRTTPTGSPLKSLGQVVVAAFRKACLRVPSDAGLLYEVHDKIDQPKIAHTDEFAFLDKAAVVADSDLEEVTDADAAGSSSWRLCTVTQVEELKILLRLMPIWATSIVLSAAYAQLNTTFVQQGGAMDMRVASFTIPAASMVSFEVLCVLAW…	573	12	44-68	82-100	112-132	154-169	195-217	227-245	348-368	388-408	427-440	466-484	499-519	543-563
Si9g30230.1	SiNPF7.11	MGGGGRRSRADERGVGPLLPEMQSGMSPPPGGSNGHHHHHHQQVSSMESGPAAGRRFNWKAPAIVLVFELLESIAFSGVALNLVVYLATVLHGSTAFNAAHVDTWNGTTFIVPVIGAFLADSYWGKYRTILASISFYLVGLVLLTVSAAVPSLRPATACQMGESCAPASKTQFSVFFAALYLTSIGTGGVKSALLPFGAEQYDDDAERPERKQAFFSWFFAAINLGIFIAGTLVSWLQQNVAWALGFGVGTACLLAAALAFVAGTPWYRVQMPTGSPLKDIVRVLVAAFRKRKARLAQADGAAVPLHEEEEDAAANGGQRLSRTKGLRCLDKAAVIVKEQDREQEGEWSLCSVSEVEGVKILVRMLPIWLTCVLYAASLGQMTTTFIQQGMVMDARLGG…	602	12	61-85	99-119	129-149	175-190	215-237	244-264	367-387	411-431	447-460	483-503	518-538	559-578
Si9g30240.1	SiNPF7.12	MDAERGDDQSPLLQHHPPNQTQVSPVNQHYNKPFSWKAPAVILAFEFLESIAYSGIALNLVVYLGTVLHGTTASNAANVDAWNGATFLTPVLGAFLADTYWGKYKTTAISIIFYVVGLLVITASAVIPSLRPASCEGSSCPPATGFQYFVLFASLYLISIGTGGVKSALLPFGADQYNDSNLEESKNKQLFFSWFFIAINLGVFISGTVVVWIQQNVAWSLGFGISCVCLVIATVTFFAGTPFYRVQLPTGSPLKSIVMVFVASFKKRRVAVPDDSSLLFEGDDAESSNTVPNKLEHTDEFRCLDKAAVVLDEQEIKDSHRPWLLCTVTQVEEVKILIRMLPIWFTCVFYAAAMCQTATTFVQQGNAMNTKIGSFSVPAASMNSASVIFMMIWVVFQDS…	568	12	38-61	76-94	107-127	149-169	190-213	223-241	342-362	385-405	421-433	461-476	493-513	537-556
Si9g56350.1	SiNPF7.13	MAEGPCTPTAELPLQQGHRGQHDEHGCAAAAARAATQDGSVNWSGKPCLRDRSGGWFAGFLMLANQALVTFAVNCVGNNLVTFMAVVMRLENADAANKANNWAGTTYVFSIVGALVSDSSWGRYKACTIFQIIFLAGLVELSIASHVFLARSCDFAHGEGRQEHCKPPTRAQSLVFYISIYQIALGNGAYQPAVTTFGADQFDETDAGESKSKSAFFGYFFVANNLGGVLAVTAMAYLEDRGHWALAFWIATAAALVGVVLFALGTLRYRHFLPSGNAIVSVCQVTIAAIKKRHVKAPQQAQDLYEEPPEATGDSETTKKLCLDKAAVVTQVEPLPAGGHHQQQGPWSLCTVTQVEELKCILRLAPIWLCSILFSTSYSQMSSVFIEQAQAMDGSLWKL…	601	12	57-84	96-114	126-147	174-194	216-238	246-266	366-386	406-429	442-455	481-501	516-536	560-579
Si1g30990.1	SiNPF7.2	MDPTTVDSKWMSPVTEDGSMDRRGKPAVKATTGRWRSAILLLANYGLVTCAFFGVGVNLVVFLRRVLHQDNAEAANNISKWTGTVYIFSLIGAFLSDSYWGRYITCAIFQIIYVTGLVILSLASWFLLVNPTGCGGVNSRCDEPSAPGVALFYLSTYMIAFGNGGYQPSIATFGSDQFDETDPEEARSKVAFFTYFYLALNVGSLFSNTVLVYYEDSGRWVMGFWVSAAAAALALVLFLLGTPNYRHFKPSGNPLTRIAQVLVAASRKWRAEVPRGELLHEVEGEDPKVSGIRRILHSDELRFFDRAATVTEEERSTPERMEDPWRLCTVTQVEEVKCILRMLPIWLCTIVYSVVFTQMASLFVEQGATMNTTIGSFRIPAASMSLFDILSVLVFIAVY…	583	12	38-63	75-93	105-126	149-174	191-211	221-241	344-364	386-408	416-436	463-483	498-518	543-563
Si1g32220.1	SiNPF7.3	MDAGDAMERGERASSLRPKLLALPSKLRDFRRSPSLSLGTPRHLTPRTPERQLSLGARSTPYGRTPRTPAGLRWIGATSPGPGDTEKGHGPETQDDSLQVPLLSDEKCVGSKAPLVVLGFECLDSIAFNGISTNLVMYLETVLHGSNVASASNVTMWFGTSFLTPIFGAIIADAFWGNYITILVSLTIYVLGMILVTTSAFLPTATVLGGGSVFGAHTVAFVGLYLVAIGSGGVRASLLPFGAEQFDDDNAVDRESKLSFFSWFYLCVDFGPIVSGLFIVWIQEKVSWGLGFGISTACIALAFGAFVLATPMFKRPMSTGKVSADAGMLDEVSDKVDIISESGFKDIAEEAGSSWNLRAMMQGEELKILLRLLPIWVTAVILSSAYTQMNTTFIQQGNA…	607	12	113-136	151-169	180-200	218-234	260-282	290-310	374-394	414-434	457-469	493-513	529-548	572-592
Si1g32230.1	SiNPF7.4	MDAGDDMERGAGAPVLLPESNGPKIQDDSLQVPLLKDKKRAGSKAPAVVLGFECLESTGFFGISTNLVVYLEKVLHGSNLASASKVTTWTGTSYLTPIFGAIIADTFLGNYNTILISLVVYLLGMMFVTFSAFLPTAAMLGGSSVFGAQTVAFIGLYLVAIGSGGVRSSLLPFGAEQFDDDNEKDRESKGSFFSWFYLCVSFGPIVSGLFIVWIQDNVSWGLGFGISTACIALAFGVFVLATPVYKRRMPTGTPLKRLSQVIVAACRKISRKVPADASLLYEVSDKVDPQPKLAHTGDFSLLDKAAVITESDFEEVTEEAGSSWKLCTVTQVEELKILLRLLPIWATSIIVSAAYAQMNTTFIQQGSAMNMSILSVSVPPASMASFEVACVFSWVMLYS…	569	12	45-68	83-103	113-133	150-166	192-214	224-242	343-363	386-406	419-436	462-480	495-515	539-559
Si1g32240.1	SiNPF7.5	MDAGDAMERGAGAPVLLPESNGPKIQDDSLQVPLLKDKKRAGSKAPAVVLGFQCLESTGFFGISTNLVVYLEKVLHGSNLASASKVTTWTGTSYLTPIFGAIIADTFLGNYNTILISLVVYLLGMMSVTFSAFLPTAAVLGGSSVFGAQTVAFIGLYLVAIGSGGVRSSLLPFGAEQFDDDNEKDRESKGSFFSWFYLCVSFGPIVSGLFIVWIQDNVSWGLGFGISTACIALAFGVFVLATPMYKRRMPTGTPLKRLSQVIVAACRKISRKVPADASLLYEVSDKVDPQPKLAHTGDFSLLDKAAVITESDFEEVTEEAGSSWKLCTVTQVEELKILLRLLPIWATSIIVSAAYAQMNTTFIQQGSAMNMSILSVSVPPASMASFEVACVFSWVMLYS…	569	12	45-68	83-101	113-133	150-166	192-214	224-242	343-363	386-406	419-436	462-480	495-515	539-559
Si1g32250.1	SiNPF7.6	MEAGDAMERGERAPLLPESHGPKVEDDSLHVPLLKDKKRTGSKAPTVVLGFQCLESTGFFGISTNLVVYLEKVLHGSNLASASKVTTWTGTSYLTPIFGAIIADTFLGNYNTILISLVVYLLGMMSVTFSAFLPTAAVLGGSSVFGAQTVAFIGLYLVAIGSGGVRSSLLPFGAEQFDDDNEKDRESKGSFFSWFYLCVSFGPIVSGLFIVWIQDNVSWGLGFGISTACIALAFGVFVLATPMYKRRMPTGTPLKRLSQVIVAACRKISRKVPADASLLYEVSDKVDPQPKLAHTGDFSLLDKAAVITESDFEEVTEEAGSSWKLCTVTQVEELKILLRLLPIWATSIIVSAAYAQMNTTFIQQGSAMNMSILSVSVPPASMASFEVACVFSWVMLYSK…	568	12	44-67	82-100	112-132	149-165	191-213	223-241	342-362	385-405	418-435	461-479	494-514	538-558
Si2g38080.1	SiNPF7.7	MEEGGEHTSLLVKDDASCHREEPQNLLEANQGSQPKSKLSGWRAPALILGLECLESMAFNGIATNLVVYIRSVLHGGIASSASTVSLWYGTSFFVPILGAAVADTYLGNYKTILISLIMYLLGMVLITVATFMPSTSVICDMSSCLSSDGTQNLIFFVGLYLTAVGCGGVRSALLPFGANQFSNEHSLDVKKRRIFFSLFYICVIFGVITSGTIIVWVQENVSWAIGYGIATTCIGLALIGFLVGTPIFRQDEPCGSPVKSIFQVIVASFRNISLEVPADSSLLYEVRSNHTQRAKLAHSDDFRFLDKAAVIFDPSLASGSCRSSWSLCTVTEVEELKILIRLLPIWVTGILFGAAISQMHTTFIQQGTVMNTKIGSLSIPPASLYSFEVICVTLWVLF…	571	12	44-67	82-100	112-132	154-170	195-215	228-248	345-365	385-408	424-437	463-481	496-516	540-560
Si4g12840.1	SiNPF7.8	MDTSKIEIVTTTAQMDTSEIEIVTSPVPNIMESPKTSSISMTPLQDEFFGSSPSNNETENTTPSLYTKDGTVDFRGTPAVNATTGGKRTSAILLVNYALMNLAFGGVAVDLVMFLRRVLRQENAAAANAISKWTGTVYIFSLFGAFLSDSYMGRYITCIVFQVIYIVGLVMLSLSSVFFLVVPSRCGDGVGLRPCQPPSHLGIVMFQLSAYTTAFGIGGYQPSVATFGADQFDDSDNSERGSKLAFFSYFYMALNIGSLFSNTFLAFYEDKGMWVRGFWASTAAAALGLLVFLLGTPYYRHYKPTGNPLTRMAQVFTAAFRKRHIQTPPGENLHDVEDGEDSGVPGIRKLLHRDRFRCLDKAAIATEEDYHAGNTKNPWRLCTVTQVEEVKCILGLIPI…	634	12	98-115	127-145	157-178	201-221	245-265	278-296	390-418	441-462	474-494	520-538	553-573	598-619
Si7g23220.1	SiNPF7.9	MPVIGAAIADSYWGKYKTVLVGLSISLAGMAVITTSATLPSLRPPPCEHGGTYCAPATLSQRLVFFAGIYLCAIGTGGAKAAIVSFGADQFDDDNGKNAAEREMKASYFSWFYGVGNLAVLTSGTLLVWVEEKVSWGLGYGACAASMAVAVAGLAATAPVYRIVPPVGSPLKGACQVLVAVAHKAGVRVPDDAADLYEEVHDKTPLLDEPAREQLEHTDEFRCLDKAAVVTGADLEGASPWRLCTVTQVEELKTLLRLVPIWLTSAVYFVANSQTQTTFVQQGTMTDTRIRIAGGAFSVPAASMTSVMTVSVVVYIALYNRAAAPVARRFLGRAEALTPLQLMGLGHGAVVAAVALAAFAEVRRLASARAGAPPMGIAWLLPQYVVMAVSDASLSVGQL…	491	10	19-34	64-84	109-130	138-156	258-275	302-318	345-357	384-394	416-436	460-479
Si5g10290.1	SiNPF8.1	MGEVADMYTQDGTVDIKGNPAVKKGTGNWRACPYILANECCERLAYYGMSTNLVNYMKTRLGQGNSIAANNVTNWSGTCYITPLIGAFLADAYMGRYWTIASFMIIYIIGLALLTMASSVKGLVPSCDISGTCHPTEPQTAVVFVALYLIALGTGGIKPCVSSFGADQFDENDAKEQKSKSSFFNWFYFSINIGALVASTVLVYVQTYVGWGWGFGIPAVVMAIAVVSFFIGTPLYRHQRPGGSPITRIAQVLVASARKWSVAVPADKSLLHETPDGECGIKGSRKLEHTDQFGCLDKAAVETAADRTAASPWRLCTVTQVEELKSVVRLLPIWATGIVFATVYGQMGTMFVLQGNTLDQRMGPKFSVPSATLSMVDTISVIIWVPIYDRIIVPVVRSY…	578	12	31-54	67-87	98-118	141-157	183-203	213-233	332-352	375-396	412-429	459-477	492-512	536-556
Si9g29450.1	SiNPF8.10	MEATADEERPLIPHLQSQDVDSLYTGDGTVDINNQPALKRTTGNWRACFLILGTEFVECFVFFGVAKNLVTYLRGELHESNADAAKNVSTWIGTCFVTPVIGAFLADTYWGRYWTIVISLSIYIVGMLTMTASAWLPLLMDPLHDSGIRHVVVYLGLYLVALAGGGIKACASALGADQFDGANPVERVAKASFFNWYYLSINIGSLLSGTVLVWVQDNVGWGIGFWIPTVLVVFGLAAFVTGRRVYRYKKLQGSPLKRVSQVVVAAVRNYNLGLPEDCSTLHEVPSPTKPNCRIQHTSQFRFFDKAAILVTSSHEKGQPVSENPWRLCTVSQVEELKMLLRMFPVWASMVLFSTVIAQMSSTFIEQGAVMDNRVGSFTVPPASLATFNVISVMVCIPVY…	567	12	47-70	85-103	115-135	151-171	193-215	223-243	344-364	386-407	423-436	462-476	495-515	539-557
Si9g29460.1	SiNPF8.11	MDAQDEERPLIHHLHPQGESSEFTSDGTVDISNQPALKRSTGNWRACFFILGSEFTESVACFAIAKNLVTYLTGALRESNVDAATTVSTWIGSSFFTPLIGAFFADTFWGRYWTVLIFLSIYVTGMFILTVSAFLPLLMGSSYDLSFHRVTAYLGLYLVALGNGGIKPCVSALGADQFDATDPVERVTKGSFFNWYYWSVNIGSLLSATVLVWVQDNIGWGVGLAIPTVFMVCGFSVFVGGRKLYRYQKVGGSPLTRLFQVVVAAVRNYHLVLPEDCSALHEVATSTEGNRKIQHTSQFRFFDKAAIVAPFSGDKGPMSPWKLCTVSQVEELKMLLRMFPVWASMVLFFAVTSQMSSTFIEQGAAMDNRVGPFTVPPASLATFDIISVMVCIPIYDGVL…	566	12	46-69	84-102	114-134	150-166	192-214	224-241	340-360	382-403	419-432	458-476	491-511	536-553
Si9g29480.1	SiNPF8.12	MRGDSISEAQQDERQPLLPLLHATPTPQDYESYTCNGSVDIRGNPASKNDTGKWRACYSILGGEFCGALAYYGVGTNLVSYLTKVQQQSNVVAASNIASWQGTSYLTPLLGAFLADSYWGRHRTIVISLTTFTIGMILLTLSAIVPTSTNTVEMPLQHTLPFLGLFLTALGLGGIWPCVPTFGADQFDDTDRAEKAQKEIYYNWYYFAVNGGFFIASTVLVWIQDNWGWGLGFGIPTLFSVIGIVGFLSSMKLYRYQRPGGSALTRICQVLVAATRKINVDVPNGSSLLYEMPGKESAILGSRKLMHTDGQRFFDRAATITSSDERFLDAPNPWKLCTVTQVEEMKILARMMPVLLAGIIFNTAEAFFPLFIEQGEVMDNQIDNFSIPPASVTTFNCLC…	584	12	56-79	91-112	124-144	160-175	202-222	231-251	352-372	392-415	431-448	478-496	511-531	556-576
Si9g29490.1	SiNPF8.13	MVNEERRSRPQQRQCAVSPAFLAPGGSDEMASTGTTCCKYNFAVEVGNGAPMAECSSAVTCKGDTTTEAAAHSSGFAGSQPDHEQYTCNGSVDIRGNPASKKHTGKWRACYSILGGEFCGAMAYYGVGTNLVSYLTKVQKQSNVAAASNIASWQGTCYLTPLLGALLADSYWGRHRTIVISLTIFTFGMVLLTLSAVVPASMNISVISPQEFLPSLGLFLTALGLGGMWPCVPTFGADQFDDTDGTEKAQKELYYNWYYFAVNGGFFLASTLLVWVQDNYGWGWGFGIPTLFSATGIAGFLACVKLYRYQKPGGSALTRICHVVVAATRKINVDVPDDSSLLYEMPGKESAIIGSRKLMHTDGLRFFDRAATITSSDETSDNVPNPWKLCTVTQVEELK…	637	12	109-132	150-165	177-197	212-228	255-275	284-304	405-425	444-468	484-497	529-549	564-584	608-628
Si9g31060.1	SiNPF8.14	MGTADEETPLVVHLQPPPQVVASEYAGDGSVDINKQPALKRSTGKWRACYLILGVEFCESMAFTAISTNLVTYLTTVLHETKVDAARNVSAWLGACFLSPLLGAFIADTYWGRYWTIVVSAPVYIIAMLVLIASASLPVFSASSYHDVRSAVAYLGLYLLAISNGGLKPCVSTFGADQFDINDRAELSQKGSFFNWYFFLTTTSCLLSGTVIVWLEDNVGWAVGYVVPAVLMLFFFVVFIAGSRIYRFRGMEASPLTSIFQVVVAAVRKWHLQLPDDSSLLYELTSSPSTAEASQKNKHSNRFRFFDKAAIAPSDNESVVHMSSWRLCTVSQVEDLKMLLSMSPTWGLFVIYFSVSALMQPTMVEQGMFMDNHVGSFAIPPASMPTVSVCSFLIWIPIY…	573	12	48-71	86-104	116-135	151-167	193-213	225-242	344-364	386-407	423-436	468-485	503-523	548-566
Si9g46590.1	SiNPF8.15	MESSLEEERRQSLLVRATEPEDLAEYTGDGSVDFRGSPILKRNTGNWRACSLILGTEVCERLAYYGISKSLVTYLSTRLHEGNVSAARNFTTWQGTCYLTPLIGATLADSYWGKYRTIAVFSTIYFLGMAALTLSASVPSFMPPQCVGSVCPQPTLPQYLIYFVGLYMIALGAGGIKPCVSSFGADQFDDTDPVEKTKKGAFFNWFYFCINIGSLISGTVLIWVQENYGYGIGFGIPTFFIALAIGSFFLGSEIYRFQIPGGSPLTRACQVVVAATRKRKMDLPVDGSLLYELDGKSSAIEGSRKLEHSSEFRNLHTVSIDTFSPLNSFLDKAAVILWNERDGYHDPWRLCTVTQVEELKILLRMFPIWTTGIVFFTVCAQNSSMFIEQGMALDNQIGS…	601	12	49-72	90-105	117-136	160-176	202-222	232-252	367-387	410-430	446-459	493-511	526-546	571-589
Si9g46600.1	SiNPF8.16	MEAQREKLLSEEPLLQNSIERRIDIKGVKHHTTDSWRACTYILVTECFEELAYYGIQFNLVTFLKNVLHENNVTAARNYTNWQGTCYIAPLIGAIIADSYLGRYLTTLAFFIVYLLGMATMSISASFPTCAGPDCLQDGSSKSFAFFLGLYMMAIGAGGIKPCVSSFGADQFDDSIPADRLKKDSFFNWFFFAIYIGSFVSGTAVVWVQDHYGWVVGLGIPTLFIAFAIATFMLGSGSYRVQKPLGSPIVGVLQVIVAAARKWAVRVPHDDSLLHEAPDKASMVDGHKLQHTPELRFLDKAAVISSDEELADPWRLCTVTQVEELKVIVGMLPIWATGIVYFSVLAQFSSTFLEQGRTMDKQVGAFAIPPASLASFDAVSVIFWVPIYDRVLVPAARRL…	559	12	38-61	79-95	105-125	144-160	186-208	218-236	333-353	376-396	412-425	451-471	486-506	531-549
Si9g46620.1	SiNPF8.17	MGVVLVQHQGMAAMSISASFLKGGSSQPAVFFLGLYMMGIGAGGIKPCVSSFGADQFDDSSLAERLKKDSFFNWFFFATYIGSFVAGTAVVWVQDHYGWGVGLWLPTLFIALAIASFLLGSSKYRVQKPLGSPIIRVLQVIFAAVRKCNVVLPYDDSLLHELPEKTPMADVHKLQHTPVLRFLDKAAVISSTEDPSDSDPWRLCTVTQVEELKVIIGMLPIWATGIVFFAVLAQFSSTFLEQGRTMNKHLGAFAIPPASLASFDAVSVLIWVPVYDRVLVPVARRLTANARGISELQRLGAGLLLSVLVMVTAAVVETRRLASAHGEGRSSMSILWQVPQYFLVGASVVFACVGQTEFFYNEAPPSMRSLCSALALLTVALGSYVSSLVVTMVEWLTTR…	446	10	2-17	30-45	71-93	103-120	220-240	262-283	299-312	338-354	373-393	418-435
Si9g46630.1	SiNPF8.18	MVEAAEGSRLLLQEEGGGGDRERLLLLPQDADLITGDGSVDIKGRPAPKHTTGNWRACFSILGNEFCERLAYYGIARNLVTYLKVKLHLGNLEAARNVTTWQGTCYLTPLIGAILADSYWGKYWTIAVFSSIYFIGLAILTLSASVPALQPPTCLGTVCPQASLLQYGVFFIGLYMIALGTGGIKPCVSSFGADQFDDSDPVERAKKTSFFNWFYFCISMGSFISGTIIVWIQDNSGWGIGFAIPTISMALAIGCFFAASNIYRYQKPGGSPLTRVCQVVVAAFHKHHAELPNDMSLLYEVDGQTSAIEGSRKLEHTNELKFLDRAAIISSADVKSESSTDPWKLCTVTQVEELKILVRMFPIWATTIIFSAVYAQNSSLFVEQGMVLDKQVGPFNIPP…	594	12	57-80	98-115	125-144	168-184	210-230	240-260	362-382	404-425	441-454	488-506	521-541	566-584
Si9g46640.1	SiNPF8.19	MAMDEAAEGSRLLLQEEGGGGDQEPLLLPQDAGLITGDGSVDIGGRPAPKHTTGNWRACFSILGNEFCERLAYYGIAKNLITYLKVKRHLGNLEAASTVTTWQGTCYLTPLIGAILADSHWGKYWTIAVFSSVYFIGLATLTLSASVPALQPPTCLGTACPEAGFLQYGVFFIGLYMIALGTGGIKPCVSSFGADQFDDTDPAERTKKGSFFNWFYFCINMGAFISGTIIVWIQDNSGWGIGFAIPTISMALAIASFFAASNMYRFQKPGGSPLTRVCQVVVAAFRKQHAELPNDMSLLYEVDSQTSAIEGSRKLEHTNELKFLDRAAIVIAADVKSACTDPWKLCTVTQVEELKILIRMFPIWATTIMFFAVYAQNSSLFVEQGMVLDKRVGSFNIPP…	594	12	58-81	96-116	125-145	169-185	211-233	241-261	362-382	404-425	441-454	488-506	521-541	566-584
Si5g10300.1	SiNPF8.2	MKTRLGQGNAVAANKVTNWIGTCYITTLIGAFLADAYLGRYWTIASFMTIYILGLAMLAMTSSVKGLVPSSCDNGGFSIPSASLTIFDTLSIVALVPVYDRLVLPAARSVTGRPRGFTQLQRMGVGLAVSVFAMLAAGALEVVRLHAVARRGLYGARDVVPISIFWQVPQYLTAGAAEVFALLEFFYDQAPDAMRSLCTVLALTTHALGNYLSTVLVTVVTRVTTRHGELGWIPGQPQPRPPRLLLLAARRAQPHQLPRLPRHREMV	267	6	16-34	45-60	82-99	123-143	168-177	200-220
Si5g19410.1	SiNPF8.3	MEAADEETPLIHYLPPQDEGSQYTSDGTVDVNKKPALKRSTGNWRACYLILGSEINESLAFSGIQKNLVTYLTSVLHESNVDAAKNVSTWIGSCFFTPLIGAFLADTYWGRYWTVVIFISIQAVGMIALTVSAWLPLLLDSSFNSTSIHRAAVYVGLYLIAVGSGGIKPCTSALGADQFDGADPAERVNKGSFFNWFFFSINLGSLLSSTVLVWVQDNVGWGVGFAIPMALTVLGLAVFVAGRKVYRYKKLEGSPLTRVLQVVVAAVRNYSLTLPEDSSALHEMSSPNETNRKTAHTCQFRFFDKAAIVAPSSSGEKGAASTVSPWRLCTVPQVEELKLLLRMFPVWASMVPFFAVTSQASSTFIEQGMAMDNRVGPFTVPAASLATFHTISIIVGIPI…	569	12	46-69	84-102	113-133	151-167	193-213	222-242	345-365	387-408	425-437	462-476	495-515	539-557
Si5g28840.1	SiNPF8.4	MAGGGDGGGLELAAAAETTLDGTTDHSGKPAVRSKTGTWRACPFILGNECCERLAYYGMSSNLVNYMIDRLHQGNAAAANNVSNWSGTCYMMPLLGAFLADAYLGRYRTIAAFMGLYIVGLTLLTMSAAVPGLRPPDAAGAAPTAGQSAAFFAALYLIAVGTGGIKPCVSSFGADQFDDADPRESQSKSSFFNWFYTSINIGALVASSVLVWIQMNVGWGWGFGIPAVAMAAAVASFLLGSRLYRHQRPGGSPLTRMLQVVVAAWRKRKSPVPADPSLLHEAPASASAIQGSRKLEHTEQFRWLDRAAVLTEEDDTMNNEKSNPWQLCTVTQVEELKSVVRLLPVWATGIVVSAVYSQMSTMFVLQGNTLDPSVGSSFKIPSASLSIFDTLSVIAWAPV…	584	12	41-64	79-97	109-128	149-165	191-213	221-241	344-464	385-408	424-440	471-489	504-524	548-567
Si5g41730.1	SiNPF8.5	MEVEAVESNALRGAADRRTSKRDRRVFWACIFILANNCFQYTAYFAVSTNLVNYLKDRLHVGSKAAANGVTNWLGTSSITPLVAAFLADAFLGRYWTIALFLVISVVAYAVLAASAAAALESAAFYAGLYLLALGGALQPVLTSFGAGQFDEADEAERRRQSSFFNWFYMSINVGSLVGGTVLVWVQSSVSWGLGYGIPALLSVVSVAVFLAGTTTYQSHQPPGGSPISRVAQVVVAAVRKCRVEAPDDAAELHEYEADDGMSAIQGSRRLAHTDQFRFLDKAAVETAGDKARPSPWRLCTVTQVEELKCVLRLLPVWASGIIFAAAYTQMTTTFILQGDTLDPYVGGFRVPAAVLSVFDTLSVMLWVPLYDRVVVPLARRATGHDRGFTQLARMGVGL…	554	12	28-52	69-88	97-117	123-142	164-186	196-214	316-336	355-379	391-411	447-465	480-500	524-543
Si9g11400.1	SiNPF8.6	MAGAECGEEAAALEQGLLAPEEPNQLIYTGDGSVDFKGNPVVKERTGRWKACPFILGNECCERLAYYGISTNLVTYLTKKLHDGNASAASNVTTWQGTCYLTPLIGAILADAYWGRYWTIATFSTIYFIGMGILTLSASVPMLMPPSCEGSICPPASPLQYTVFFLGLYLIALGTGGIKPCVSSFGADQFDDTDPAERIQKGSFFNWFYFSINIGALISSSFLVWVQDNVGWGLGFGIPTVFMGLAIISFFSGTSIYRFQKPGGSPITRVCQVVVASLRKWNVHVPEDSSLLYELPDGVSAIEGSRQLEHTDELRCLDKAATITDVDVKTADLTNPWRICTVTQVEELKILLRMFPIWATTIVFSAVYAQMSTMFVEQGMVLDPSLGSFKVPPASLSTF…	588	12	51-74	92-107	119-138	162-178	204-224	234-254	355-375	399-419	435-448	480-500	515-535	560-580
Si9g26270.1	SiNPF8.7	MEIQFEEPLPEVKPSATSTTGDESVCIRGLAASKEHTGKWKACSLTIAKHHKNKMQCCSLFIMLGPGLHFNRKNLVSYLTEVLHDTNVVAARNVSTWHGTTYLAPPLVEAFIADSYLGKYWTTLISYAILMVGMLMLVLSAALLLISTGSQVCSTCTHIVSSQRIIFFSGLYMVAIGYGAQKPCITSFGADQFDDTDEEERSKRSSFFNWQFFMIHVGSLASGTIVVWVQDNKDFGNLEEALLQGYARLLLQLFVTSIKNCHLIVHFYIRLRNKEPKSWSTQLDLGSLIKLQS	293	6	55-76	94-109	122-143	165-181	207-227	249-269
Si9g29380.3	SiNPF8.8	METADEEIPLVAHHLQPPPQVVASEYASDGSVDINKQPAVKRSTGKWRACYLILGVEFCETMAFGAISTNLVTFLTTVLHERKVDAARNVSAWLGACCLSPLLGAFFADTYWGRYWTIVASVPVYIIAMLILIASASLPVFSASSYHDVHSAAVYLGLYLLAISNGGLKPCISTFGADQFDINDRVELAQKGSFFNWYFFLTSTSSLLSGTVIVWLEDNVGWAVGYVIPAVLMLFFFVVFVAGSRIYRFRGMEASPLTSIFQVVVAAVRKWHLQLPEDSSLLYERSPSTAEASQKNKHSNRFRFFDKAAIAPSDNESVVQMSSWRLCTVSQVEELKMLLSMSPTWGSFVIFYSVSAQMQSTLVEQGMFMDKHVGSFAIPPASMPTVSVCSFLIWIPIYE…	572	12	49-72	89-105	117-136	152-168	194-214	226-243	343-363	386-406	422-435	467-487	502-522	547-565
Si9g29420.1	SiNPF8.9	MEAADEERPLIHHLHPQDDEASKYTSDGTVDINNQPAPKQTTGNWRACFTILGSEFTECMAFFAIGKNLVRFLTSELHETNVDAAKNVSTWIGSCFLTPVIGAFLADTYWGRYKTIVIFLLVYTIGMLILTVSASLPLIMVVPSNSGIRRVAVYLGLYLVALGTGGVKPCASALGADQFDATDPVERATKGSFFNWYYFSVNIGSLLSGTVLVWVQEDIGWGVGFAVPMVLMVCGLVVFVAGRKVYRYKKLGGSPLTSVAQVVVAAVRNYHLVLPEDASGIEYARQFRFFDKAAIVAPSTGEKCTAARTSPWRLCTPSQVEELKMLLRMLPVWASMVLFFAATAQMSSTLIEQGGVMDNRVGPFTVPPAALATFDVLSVMICIPIYDAVLVPLARRATG…	556	12	47-70	85-103	115-134	151-167	193-215	222-242	331-351	373-394	410-427	450-468	483-503	527-545

## Sheet: SvNPF
gene ID	NPF ID	sequence	number of TMs	TM1	TM2	TM3	TM4	TM5	TM6	TM7	TM8	TM9	TM10	TM11	TM12
Sevir.5G330500.1	SvNPF1.1	MERSLAAETEPAEEERLKGKKGGFRALPFIFSNEMLEKVAGFGLNTNMITYLTNKYHLSTVTSQTMLFVWSAASNFAPIPGAVVADMYLGRFMAVALGSISCLIGIVFLWLSATIPGARPPPCSSGEHCAPPGARHLAWLLAGFAFLSVGAGGVRPCSMAFGADQFSRHPKERRSRILQAYFNAYYASIGVAFSVAVTAIVYLQDNVGWSVGFAVPMGLMLLSTVSFFLGSGLYIKEKGKRLMFSGIGAAVGAAIRNHRARLPAKTGDGVYHHLKDCKLTVPTDQLRFLNKACMIGSTEEGSGSPSNSGRRPCTVDQVEQLKSAIRVLPIWSSTIFLALAMNQSFAVKQADTMDRRVGKGRFQVPSGSLALFNMATMSLWSASYDRWVAPALRWHTGNP…	12	26-49	64-84	94-115	137-154	182-203	211-231	327-347	369-389	408-421	445-465	480-500	524-542
Sevir.5G330700.1	SvNPF1.2	MEVSAMEEALPNPKARREGGLRTIPFIISNEIFEKVATFGLTANMILYLTERYLMSNAFATVVLYNWNAFSNFLPIFGAVLADACLGRFRVIALGSFVSLSGMCLLCLTAILPVYKKTPECAARVADCEVVPWQLPLLFTSFALMSVGSGGIRPCTLAFGADQLDRRDNSSSNVRTLQTFFNWYYTVLGLAIVFAATVIVYIQQTRGWVVGFAVPVVLMVTALTLFLLGSPFYLKAAADRSAIVGLVQVLVASYKNRHEPLPPETADASTFYNKAGSKPRTPTNKLRYLNRACVLRNPSKELSADGAACDPWRLCTVQQVEDTKAVIRVLPIWSTGILPGVIVGQQMFPTLQAKTMQRRVGGLEIPAATFGVFSILTLTVWVAVYDRALVRPLSRLTGH…	12	24-46	59-79	91-112	135-152	180-202	212-229	331-351	370-390	409-422	460-478	490-510	539-559
Sevir.8G116200.1	SvNPF1.3	MEGVHEEQQQAHVLGKKGLRLIPVIIANEVSERIVSASVGANLMIYLTTKYHLGAASSAIIIFVYIAAANFLPVCGAIVSDALLGRCLMVTVTLFSCTIGTTLLCLTSVIPRLTPPDCTTPNQGCTSSTPLQLFVLCASLGFMALGASGVRPCCLAFAEDQIAHWDTARKDRALRVLFSWYYVSVGFSQIVAVTVLVYFQDKMGWKVGFMVPAAIMTSVTLLNLAVSPFYVKVKPQTSMWAGLLKVAVAAVNNRDLELPEANHHGVQFHSLPGSTQVVPSEKMRFLNKACLVRTRAGSSTNNEGSDSTCPRCTCTVEQVENLKSALSVMPMWSAMVMSFLLQSSSFGVLQAATTDRRIGTTRFQIPAGSISIFEITTFTVWSGCYDSYILPLLRRVTGR…	12	22-44	59-77	89-110	133-150	176-196	209-226	328-348	370-393	409-422	448-468	483-503	529-549
Sevir.8G117700.1	SvNPF1.4	MGAAASAVIVFAYQAATNFLPIFGAILSDALWGRFLTISLTLFACTIGAVLLWLTTMVSTLVAQDCGNKDQDNQSCHSPTTPQLFVLLTSLVFLSIGASGVRPCSLPFGVDQFAHWIGTKKDRALKVLFSCYYVSMGGSAIISITLIVYLQDKLGWKTGFAISVAIMAFATFLNIVTFPLYIKVKPQKSIWLSLVQVIFVATRNRHIQLPEAGNGLQYHNTGGLEAVVPSRKMRFLNKACLLRAHGDRSSNEEHNANSWNVCTVEQVEDLKRTLSVIPMWSSMITSLLIQQATFRVLQADTMDRRVGTTKFQMPAGSIPIFEVITFTLWSGCFDRFMLLVFRKITGREQVLSHKQKMGIGVLFSVASALAASAVEAFRRKQAIRQGLEGNNTDGIVNMS…	11	7-25	36-58	85-101	127-147	160-178	276-297	318-341	357-374	406-424	436-456	484-502
Sevir.2G071000.1	SvNPF2.1	MARPSVPGAGGHPDGAPAGDTILAVHDDGAGHYDTLDFAAPPVSREDAAAGHGREVRYRGWKTMPFVIGNETFEKLGSIGTAANLMVYLTSVFHMTNVRAAVALNAFSGTTNLATVFGAFASDLYLGRYATVCIGCVATLIGMIILTLTAGVPALHPPPCSSGGEQCAGATRGQFAMLVLSFLFIVVGAGGIRPCSLPFGADQFDPSTESGRRGINSFFNWYYFTLTIAVCGSSTGIIYVQSNVSWWIGFAIPAALMLASCVLFFAGAGLYVRVKPEGVPLAGVLRVAVAAFRKRRAPAPADPAASLFRTHHASALVARLPYTDQFRFLDKAAVVVSKGEVDVSGGGGGARDPWRLCSLQEVEEAKCVLRILPVWATCIVYYVAFAQTNTYVILQAAQS…	12	63-86	101-119	132-152	176-192	218-240	247-267	373-393	414-437	449-469	505-523	538-558	585-603
Sevir.9G134900.1	SvNPF2.10	MRGGGGGREDDEVSRKLKSMEVDKMGDGDGEDSPRPAVKYYGWKAMPFIIGNETFEKLGTLGTSANLLVYLTQVFHMRSVDAATLLNGLNGTTSLAPIIGAFLSDAYLGRYLALAIASIASLIGMFFLTLTAAADSLHPPECGVGETCEKATSYQFAVLFIAFAFLVLGSAGIRPCSMPFGADQFDPNTESGKRGINSFFNWYYFTFTAAMMISATVIIYVQSNLSWPIGLGIPTGLMFLACVLFFMGTKLYVRVTPEGSPFTSVVQVLAAAFKKRSLKQPKDPKQDLFNPPHTSAIVTKLAHTDQFRCLDKAAIVASTEEVRPGGAAPADPWRLCSVQQVEEVKCLIRIAPVWSTGIIYYVAVVQQSTYVVLSALQSDRHLGRGSFEIPAASFTVFAM…	12	45-68	83-101	113-133	157-173	199-221	229-249	352-372	394-414	434-449	484-502	517-537	559-579
Sevir.3G291300.2	SvNPF2.2	MEPKGPQEPQPRRNLRADHESLQPQPGDARNNKGGWITFPFLAVAMLGLGVARGGATSNFVVYLVKKYNVPRVDAAQISSIALGCLSLAPVGGAIVADAFFGCYPVVAVSMVFSVLALVMFTLTASLHGLRPVPCQPGAGGDACEPASTGQMAALYAAVFMLCVSAGGARFNQATLGASQFDAAADRDVLFNWYFVFFYASSVVGSTAIVYVQDNVSWALGYAISGAASLAGVAALLAGTPYYRRPGAQGSPFTALARVAVAAARKWKVNLATTSEELRFYHGRRCSSASDKDGDVSDATSLAAPSDSFSFLNRAALITDGDVTPADGSVVRPWRICTVREVEDFKAVVRILPLWSSSIVLSVAFGTQINFTVLQALAMDRALGGFTVPAGSMTVVILV…	12	41-61	76-94	106-127	153-174	190-212	219-239	353-373	395-415	430-443	476-490	511-531	549-567
Sevir.3G291400.1	SvNPF2.3	MEANGTQEPPPRRSLGVDHESLQQPQSDPKRKGGWITFPFLGVAMMGLGVATSGALNNLVVYLIKEYNVPSVDAAQISNIVAGCLSLAPVAGAIVADAFFGCYPVVAVSMAFSTLSLVVFTLTASLRGLRPAPCQPGDGAGPCQPASAGQMAALYAGVFLMCVSAAGSRFNQATMGADQFDDPADRDVLFNWFFIFFYASSVLASTVIVYVQDTVSWTLGFGVSGAASVVGLAALLAGARYYRRPAVRGSPFTGLARVAVAAARKRKVNVATSGELKFYHGPRRSGDGDDKAGNGETDQAPSDSFSFLNRAALITDGDIIAADGSVAARPWRVCTVQQVEDFKAVLRILPIWSATIFLSIAIGVQINFTILQALAMDRAAGRFTIPAGSMIVGCLIAVV…	12	40-60	77-93	105-126	152-172	189-211	219-239	350-370	390-410	427-440	472-492	508-528	546-564
Sevir.3G291700.1	SvNPF2.4	MLVLGARYYRMPAPKGSPYTELARVVVAAVRKARVSVAGRLQYYVGDGTVADSGSDGAPSKRLGFLNRAAMITASEGTPDAAGGGGRRPSGWRLCTVQQVEDLKSLLGVLPLWSSGILISVSIGVMIGMVILQALAMNRSLGPRFNIPAGSITVCSLTAFIAATPVLERAAFPLWRRATGALPTPLQRVGLGHAVNVAGMVAAALVERRRLGMVRAHRGGTAGAEAPGWVAPMSALWLLIPLGVVGVGEALHFPGNMAFYYQEFPKTLRSTATAMAPLLIALGFYLSTVFVDVVRRVTAWLPGDINQGRLDNVYWALAVTATANFGYFLVCVSLYKSRK*	6	111-132	152-175	189-202	239-259	274-294	313-330
Sevir.3G424500.1	SvNPF2.5	MMDKAATGDKPEDEHKAYAFAVVADGDNMKKRHLSDDDDGAAGDNYRGWKSMPYVIGNETCEKLGTIGTTANLLVYLTTVYGMKSASAATLLSLWDGTVNLAPILGAFLSDSYLGRYTTIGLASIASFVGMILLTLTAAVPSLHPHGTGPSATQMAVLLVSFGLLAVGAGGIRPCNLAFGADQFDPRTPAGRRGITSFFNWYYFTFTIAMMISATFIIYLQSSVSWALGLAVPATLMGLSCALFFMGTPLYVRVRPEGSPFTSFAQVLVAAARKRRLPAPASLGELFDPPHRSNLITKIAYTDQFVCLDKAAVLTPEDELAADGSTAANPWRLCTLQQVEEVKCLARLIPVWSSGIVYYIVLTNLSKYNVLQAMQTDRHLGRSGFQIPAGSFVVFNMLA…	12	64-74	88-107	119-139	155-172	198-220	230-247	348-365	392-415	431-448	467-485	500-520	547-564
Sevir.3G424600.1	SvNPF2.6	MEANSSSKPQQEEHDKAYALAVADDDATTNEMKTKHLSDDGEPEENYRGWKAMPYVIGNETCEKLGTIGTTANLLVYLTTVYGMKGASATTLLSLWGGTVNMAPVLGAFLSDSYLGRYTTIALASIASFVGMILLTLTAAVPSLHPHGTGPSATHMAVLLVSFALLAVGAGGIRPCNLAFGADQFDPRTPAGRRGINSFFNWYYFTFTIAMMISATVIIYLQSNVNWALGLAVPATLMGLSCALFFMGTRLYVRVRPEGSPFTSFAQVVVAAYRKRHLPAPASPAELFDPPHKSSLVSKIAYTDQFLCLDKAAVLTPDDELSAGGAAPADPWRLCTLQQVEEVKCLTRLLPVWSSGIVYYIVLTNLGNYNVLQAMQTDRHIGRSGFQIPAGSFVVFNML…	12	65-75	90-108	120-140	156-173	199-221	231-249	351-368	393-416	432-445	468-486	501-521	548-565
Sevir.5G430300.1	SvNPF2.7	METGTEMAAEQEGGALPRQNGRASEPAAATRKKKPQGWKCMPFIIANETFEKAASFGVAANLTTYLVKRFNIGQLQATNVTNIFFATLNFTPLLGAFISDSYLGRFKTLACGCFATLLGILGVTLTASLPALKPELCNQTSQLGGHCNSPSTLQLGVLYLSLGLLTIGGGAIRPCSLPFGVDQFDQTDEKSRKGLNSYYNWYYSTSTAALVFSMTVLIYIQTNISWAIGFGIPTFFMFSAIIIFFAGARLYVHVPPEGSIFSGIAQVFVASFKKRRLNLSCSHDINKPELMLYNPPTRGNRIFRLPLTSQFRFLNKGAIMRDDDINDDGSARNSWELCSIQQIEEVKCLIRIAPICFSGILCFVAMAQQFTFIILQAFTMDSHLGPHFEIPAGSVVSIS…	12	41-63	79-96	108-127	156-172	198-218	228-248	354-374	395-418	435-447	476-494	509-526	555-572
Sevir.5G467800.1	SvNPF2.8	MRTAASTVSSDHQTPVRKKGGGWITLPFLAGSVIGLGMAMSATSSNLIVYLIRKYNVKSIDAAQISNIVRGCMQLAPVIGAAVSDAYFGCYPVVAAGVAISLLSFVVFTLTAAFPSLRPPACAPGAAASSSPPSCQPPSAIQAAVLYAAVCLLAVGNGGTRYNAAALGADQFIGGEEEQRRGRDASFFSWYFVCLYASYVAGDTALVYVQDSVSWALGFGVCVVTTGLGLIALLAGSRYYRRPVQKGSPFTALARVVVAAARKATLSSTSLARMQYHHGSSRHSDATTQTQYHAPSQRFRFLNRAAMVAEGEVSVGKPWRLCTVREVEDLKSLLRVLPLWSSGILVSTTVNAQVSLTVLQALTMDRALGPRFAVPAASMTVTVLIAFVLSAALYDRLVA…	12	24-49	65-81	93-114	144-160	187-209	217-237	338-358	381-401	417-430	459-473	494-511	533-550
Sevir.9G100000.1	SvNPF2.9	MASCRRAAGQSLAEEEEAAGGGGGAEGMRIRRPRGWTAVAFIIGFFAAASMATNSFVTPLTNYLINRYNMKENAATNVNNVFSGMFSFAPVVGAFVADAFWGRFRTMLLGSVVGVIGMVIITLSATIRQLTPPSCSAAARQAGTCAGPSALHRAVLYVEMGLLVVSAAGLNPTALPFGADQFDETNERHKAGVTRYFNWYYASSMMATFLALTVIVYVQDKVSWGLSFAIPTALTVVAFAIFLLGTTVYVYVPPEGSIFSSVARVAVASCRKWRLLLPHPDDARRQEEVLYNPDPAAAANGRRRVFRLPLTLQLSFLNKAAIVTDAAGEVRPDGSPARPWNLCSVQQVEEVKFLVKIIPLWVSGVVWFIVLTEMINYTLIQAMTMDLRMGSRFTIPVVS…	12	38-61	78-94	106-127	154-170	196-216	228-246	358-380	400-422	446-458	490-508	523-543	570-587
Sevir.3G249000.1	SvNPF3.1	MAAEDGREEKRGAEAAVARKAKKQGGFRTMPFILANDFCDRLASVGFTSNLITYLTLQMHLPLVHASNIITNYNGTANLTPLVGGLIADSFAGRFWTITFGSFVYQLGMVCLTLSAALPSLHPPPCAKHAADCQRASSYQIAVLYLSLLCTSIGTGGTRPCTVAFGADQLELNAQGRRGARPMWSFFNLYFFTVELAKLTAVTAVVYVQENVGWGWGLGVPTIAMLAAVIAFVSGYSLYVRMPPAGSPMVRLAQVATAAFKKRKATVPDPSLLYEDKELDAGISTTGRLLHTDQLKFFDKAAIVTDGDVLPSGEPKLWRLSTVHRVEELKSIIRILPICAAGIILVTSSSHNHSFAIQQARTMDRDLTPHFKIPPASMLIFTNLAMLLTLAFYDRVLVR…	12	42-52	68-85	96-116	142-157	186-206	218-236	337-357	379-401	417-434	465-479	498-518	540-558
Sevir.3G249200.1	SvNPF3.2	MATAAPADEDGSPRKTKQGGFKTMPFILANEICDRFATAGFNANLITYLTQQLHLPLVEASNLLTNLNGTAAFTPVLGAIVADSGAGRFWTIAGGGALYLLGMLGLVVSALAPALRPAPCGAAAAAGAPSTCQRANGGQLAMLYLPLLLTALGGGGIRPCVVAFGADQFGQRGRRPGGDQKWSYFNLYFFSMGLAVLLALTVVVYIQENVGWGWGFGIPAIAMFLSVLSFVVGYPLYVKVKPEGSPFKRLLQVVVAAFKKRKEDVPEDAGLLYHNKELDAPIAADGRLLHTDQLRFLDRAAVLTTDDVADSGEPHLWRVSTVHRVEELKSIVRMLPLWAASITLIAAASHNFTFAIQQARTMDRHLTPSFQIPPATMIIFTTLTMLVSLGLYDRVFVPL…	12	23-46	61-81	91-112	141-157	184-204	216-234	336-356	378-400	416-429	464-478	497-517	538-555
Sevir.3G249300.1	SvNPF3.3	MATVTAEREGNGEQHQKRWKQGGYKTLPFIMANEICDKFATAGFNANLISYLTQQLNMTLVDASNTLTNFGGTTSLTVVLGAFFADSYIGRFWSIVAGSIFYLIGIMGLVLSAVVLSLRPPPCNALNPDACQRPSGGHLAVLYISKLCIVVAFDADQFDQQGAEAWANRKRRYFNVYFFTMGSATLLALTLVVYIQDHVGWGWGFGIPAISMFVSIVEFVVAYPLYVRAKPGGSPFTRQAQILAAAFRKRNAAVPEDRNMLYQDKELDALISTKGRFLHTDKLKFLDRAAIVTPGDVSDSGRPKLWRLSTVHRVEELKSVARLLPIWSAGIILAAAGSHNGSFTIMQARTMERRITRNVEIPPATLSIFTTGTTLVSIILYDRVFVPLARRVTGLPSGV…	12	27-49	67-82	95-115	140-155	173-193	205-223	325-345	368-389	405-418	453-467	486-506	530-550
Sevir.3G249400.1	SvNPF3.4	MATNTPAVDRNADGEQGRRKKGGFRTMPLILASEVCDRFAMAGFSANLITYLTQQLHLPMVEASNTLTNFGGTSALTPILGALAADSFAGRFWTIIAGSAIYQVGMVGLVVSALLPSLRPPPCSPPATPCLRASGRQLAVLYLSLLCTSLGSGGIRPCVVAFGADQFEEQKQQDSAEAAKAAAERKRRYFNLYFFTMGFAVLLALTVVVYIQENVGWGWGFGIPAVAMFVSIVVFVVGYPLYVLLKPGGSPFTRLVQVAAAAFNKRNVAVPEDPRMLYQDKELDALISTNGRLLHTNQLTFFDRAAIVTPGDISASGQPNPWRLSTVHRVEELKSLVRLLPIWSAGIMLATAGSHNYTFTIMQARTMDRHMGPHFQFPPATLSIFSTAAMLVTLAFYDR…	12	29-49	65-83	95-115	139-155	189-209	221-239	341-361	384-405	421-434	467-487	502-522	546-562
Sevir.3G249500.1	SvNPF3.5	MASTAVGRSGDGEQRKKKKGGFRTMPFILGNDICDRFATAGFGANMITYLTQQLHLPLVDASNLLTNFGGTSSLTPILGALAADSFAGRFWTIIAGSVFYQLGMLGLVVSALLPSLRPAPCSSPAPGANAPCRRASGWQLGVLYLSLLCTSIGSGGLRPSVVAFGTDQFDHEPEVQEQQHKQGSSAEAARAVAERKRRYFNLYFFTMGIAALLAVTVVVYIQDNVGWGWGFGIPAVAMFVSIVVFVVGYPLYVRLKPGGSPFTRLAQVAAAAFKKRKIAMPEDAGILYQDKELDALISTNGRLLHTNQLTFLDRAAIVTPGDISDSGEPDLWRLSTVHRVEELKSIIRLLPIWSAGIMLATAGSHNGSFTIMQARTMDRHVTRRFEIPPASMSIFGTTA…	12	37-47	62-82	93-113	141-157	199-219	231-249	351-371	394-415	431-444	479-493	512-532	556-572
Sevir.4G117800.1	SvNPF3.6	MTMEAETRKTTGRKKGGLRTMPFIFANEVAEKLAVVGFSTNMLTYLTTQLHMPLAKAATTLTNFGGTSAATPLIGAFLADACIGRFWTIAAASVVYQVGMALLTVSAALPLFRPPPCKPGGAAACQEAAPWQLAVLYVSLLLNAVGAGGYRPCIVAFGADQFDESRAAERARSWGFFNWYYFCNGASMLLAVTAVVYVQDNVGWGWGLGVPAFCMGVSVAAFVAGYPMYRRLEPAGSPFTRLAQVVVAAVKKRRLPACDVVDAARLYENDELDAPISMYGKLVHTDQLSFFDRAAVVTDGDLVTPTDAASSGKPSPPPVPNPWRLSTVHRVEELKSVIRMGPIWAAGILVITASSTQHTFSLQQATTMDRRLAPGLSSFQIPAGSMTVFALLAMLLTLF…	12	22-42	58-76	87-107	133-150	176-196	208-228	340-360	386-409	418-438	472-490	505-525	550-568
Sevir.3G094100.2	SvNPF4.1	MALQGLADWRGRPVNQKRHGGVKASVFIHFLIVMANIANIPVILNLVSYLHGTMHMGVKDASTTSTNFFGAICFFSFLGAFVSDSYIKRFYTILIFAPIEIMGYMLLAFQAHFPSLHPPPCDVTNHPDECTAVSGRNLSLLSLGLYLIPVGEGSLRACAAALGGDQFDGDDPAELHGKISFFNWFAFGISLGGFVGLVFLVWVQDNEGWGLSFALSALMVLVGTVVVGIGLPFYRHQKPTGSPLTRILQVFVAAFRKRKLSLPENQMEMQHVVTESTGTSVEFLERTSGFKFLDKAAVDDGDTRGWSLCTVTQVEEAKIILRMVPIFLSSVLGNVPIPLLLSLTVQQGGTMDTRLGGTSIPPASLFIVPIVFQMLTLVAYDRLFVPWLRRATGYAGGVT…	12	26-46	65-80	92-111	139-159	181-201	213-231	325-345	365-385	404-417	444-462	477-497	523-542
Sevir.7G156500.1	SvNPF4.10	MAGEEVYVDWRGNAADEKRHGGIRATLFLYVLFMLRSCPSSSNFSVVAYFYGTLHLDIVTSSTVIGYLVGAVLISAALMNFISDAYIKRTTAIFVFGPCVILGYTLLALQAHFPSFHPEICEINKEPNNCEPAKGWNLTMLCLSLLLFAVGEGCMRSCIPSLGGDQFSNDDPKKSQLKSMFLIWLKFANSLGAIIGLAFLVWIENNLGWNIGFMICALIVLVGLLVAASGMPFYRMQKPTGSPLTRILEVLVVSSNKRQAIVDVIELQETGQAECIHKSGATQVDETKAITRMLPIFISCLIIYLPFTLLMTLTIQVGSTMDKGAGIIQIPSASLIAIPTAFHMLMQPCYSRVLTPLLRTTTGHECKISPLQRIGAGSVCGTAAACIATLVEVKRLTVV…	12	25-47	63-79	93-110	139-155	181-203	211-231	295-315	335-355	374-387	417-437	454-474	501-519
Sevir.8G085900.1	SvNPF4.11	MDIESRQGSKGDSMAASEVSVDWRGRPCDHRKHGGMKAAVFVLGIQAFEMMAIAAVGNNLITYVFGEMHYPLSQAANIVTNFIGTVFLLSLLGGFLSDSYLGSFWTMLIFGFVELSGFILLAVQAHLPQLRPPPCDMIAAAAACEEAGGVKAGIFFAALYLVAVGSGCLKPNIIAHGADQFRRGSAGDARRLSTYFNAAYFSFCVGELVALTVLVWVQTRSGMDVGFGVSAAAMAVGLVSLVAGVAFYRNKPPQGSIFTPIAKVFVAAVTKRKQVCPSTATVQANASITAHEMSVNTTNIRHINKFRFLDKACVKAQDGPGGASSAGKESPWRLCTPAEVEQVKVLLCVVPIFACTIVFNTILAQLQTFSVQQGSAMDTRLAASFHVPPASLQAIPYAM…	12	38-61	76-94	105-125	153-169	194-217	227-247	349-369	392-415	424-444	470-490	505-525	552-572
Sevir.8G108000.1	SvNPF4.12	MGGSSGLVDWRGRPVNTKKHGGVRASIFIHALVLLSNAANIANILNLVSYLRNEMHMDVARASTMASNFFAALQMFSIPAAFLADSYVKRFYTVLIFGPIEILGYILLAVQAHVPSLQPPPCTPGHLATTCESVHGSNLSLLLLGLYLIPIGDGAARACLPALGGEQFDTSDPVEQTQEASFFNWYTFAVSTGGFVGLVFVVWVENSKGWDIGFFVCAICVLLGMLIWIAGFPFYRNQLPTGSPITRLLQVLVAAFQKRKVKLPENPSELKQINKDEASAIEMLHKTEGFHCLDKAAVDTGKTGAWSLCSITQVEETKIILRMVPIFLSAVLGYIPVPLILNFTVQQGNTMDTRLGAIHISPATLFVIPTVFQMVILIVYDRFIVPFLRRITGYVGGVT…	12	27-48	64-81	93-112	140-160	182-204	214-232	325-345	365-388	404-417	450-470	484-504	531-549
Sevir.3G094200.1	SvNPF4.2	MACQGLVDWKGRLVNPKQHGGAKATMFIYFLVVMTNIGNIPMLLNIVSYLHGTMHMGIADASTTATNLYGAICVFTLFGAFISDSYIKRFYTILIFATIEILGYMLLACQAHFPSLHPPPCDITNHPEECTAVSGRNLSLLTLGLYVIPLGEGAVRVCAAALGGDQFDGGDPEELRGKMSFFNWYAFCISLGGFVGLVFVVWVQNNEGWDLGFVLSALVALLGAIVLLAGLPFYRHQKPTGSPLTRILQVFVAAFRKRNLSVPDDLMEMHQATQGTGTSIEVLERTSGFKFLDKAAVDDGDTRRWSLCTVTQVEEAKIILRMLPIFLSSVLGYLPIPLLLTFTVQQGGTMDTRLGAAHVPPASLFVIPVVFQMLILVAYDRAAVPWLRRATGYAGGVTH…	12	24-47	63-80	91-111	140-160	181-203	211-231	324-344	364-384	403-416	441-461	476-496	522-541
Sevir.4G242800.1	SvNPF4.3	MEGGARDAERWEGYVDWRNRPATRGRHGGMLAASFVLVVEVLENLAFLANASNLVTYLMRFMHYSPSQSATAVTNFMGTAFLLALLGGFLSDAFFTTYTIYIVSAFIEFTGLVILLVQARTPSLMPPQCAKAPCEPVSGAKKAMLFAGLYVTALGIGGIKGSLPSHGAEQFDEHAPRGRKGRSTFFNYFVFCLSVGALIAVTFAVWVEDNKGWQWGFGISTIAILLSIPVFAAGYGMYRNKVPTGSPLTTIAKVLLAAALARRGGAQSASNGAVIDRAPSPTGSTDMKEYCKTGEMGVISDAAAAAGDEPAEPSRELAFLNRAAQCQAPPNGLLACTVQEVEDVKIVLMVLPIFFSTIMLNCCLAQLSTFSVEQAATMDTRVGKLTVPPASLPVFPVTF…	12	31-55	70-88	100-119	143-163	185-205	217-237	346-370	392-415	431-444	476-496	511-531	557-577
Sevir.5G321100.1	SvNPF4.4	MVETRVVGGNRYEVIEGKVDWRGRPALRGRHGGALNSLFILANFGLENMASLSLAVNLILYFMEVMHIPLSDASNLLTNYMGTSYMVAVLISVFADIFIGRYMTVIISSLIELVGLLLLMLQAHNDRLLPPKCESLLDPNCQRVHGSNEVHLYLALYLIAIGSAGIKAALPAHCADQFDEKHPKEKLQMSSCFNWLLLSLCIGGAISVTVFVYIQNRWGWYRGFAAATGVMGLAIIVFIAGLPKYRIATVQGSSALTEIFQVYVAAFRNRNLPLPENPDELYEISRNKASPDTEFVAHRDRPFRFLDRAAIVQTAKDAAPNPWRQCRVTQVEHAKTVLAMVPIFCSAIIMGTCLAQLQTFSIGQGNTMDTRLSKRFSMPVASMPIIPLVFLMFAVPIYE…	12	38-59	74-92	104-123	150-170	192-212	224-242	340-360	383-406	422-435	470-490	505-525	551-570
Sevir.6G019400.1	SvNPF4.5	MERERNPSAMDVESSPPATAVDCRGRPCRPRRHGGMRAAVFVLVFQAAQTMALAAVGSNLITFVFGELHFPLSEAANVVTNFVGTVFILSPLGGFLSDSYAGCFWTLLAFGAVELAGLILLSVQAHLPQLKSAPCNMLTMVGSCERARGFKATIFFVALYLVALGSGCVMPNMTTYGADQFSGGGAFEKDAKRLSTYFNLSYFGFCAGELVALTAMVWAQTRYGMDVGFGLAAAALGAGLISLVSGVVFYRNKPPRGSIFTPIARVFVAAFTKRKQICPSGSSNPANGGAGDPAAPVDDNFRHANKFRFLDKACIRIAPEPDTEPESPWRLCTAAEVRQAKTLLAVMPIVACTVVFNTVLAQLQTFSVQQGSIMDTRLAPGSSSFAIPPASLQAIPYAM…	12	38-61	76-94	106-124	153-173	196-219	229-249	343-363	392-415	431-444	470-490	505-525	550-570
Sevir.6G127200.1	SvNPF4.6	MAATGLVDWRGKPIDKKVHGGVRAAWFLYFLVVVNFLVHVPNLQNMVTYLRGGMHIGVSDSSTTITNFIGAMCGFALLGGFISDSYITCSRTMLLSVPPVILGYGLLALQAYLPSLHPPQCNAEADPSSCKEVDGWRSALLYIGLYIIALGEGVMRACIPALGADQFDGDDLSEARQQSSFFNWFTFCLSIGSIAGLILIVWLENTKGWDVGFGLSALLILLGFLVSAAGLPFYRNRVPQGSALTRVLQVFVVAFKNRKLELPENMEEAQENSYGVDSQGVPRPTNSLKCLDRACINTGRDGPWSVCSSAKVEETKIVLRMLPLVFSSTVSHVSSPLLVAFTVQQGMTTNTRLGRVHIYPAMLFIIPSIFQMLMLAVYDWFLVPFLRRRTGYMGGISHL…	12	24-47	62-80	93-110	139-159	181-201	213-231	321-341	363-383	402-415	441-459	474-494	519-539
Sevir.7G115400.1	SvNPF4.7	MDVESRAGAPEAAAVAVDWRGRPCRPHRHGGMRAAVFVLGIQGFEIMAIAAVGNNLITYVFGEMHFPLSQAANVVTNFVGTIFLLSLLGGFLSDSYLGCFWTMLTFGFVELSGFILLSLQAHLPQLKPPPCNMASMDGSCEKASGFKSTVFFLALYLVALGSGCLKPNMIAHGADQFDAAAPGGAGRLSTYFNSAYFSFCAGELVALTALVWVQTHSGMDVGFGISAAAMAAGLVSLVSGAALYRNKPPQGSIFTPIARVFVAAYSKRKQVCPSSSNSVNAGACEPARAAAGNFRHGNKFRFLDKACIRMAPQGPNTKPESPWRLCTVAEVQQAKTLLAVTPIFACTIVFNTVLAQLQTFSVQQGSAMDTTLPPGSSFRIPPASLQAIPYAMLLALVPA…	12	34-57	72-90	100-120	149-165	190-210	223-243	337-357	385-408	424-437	461-483	498-518	544-563
Sevir.7G156300.2	SvNPF4.8	MAIRGFVDWRGNPINRGVHGGVRAAWFIYFLTVVANIVNVPNMLNMVTYLHGTMHMGVSSSATTVTNVLGATAGFALIGAFLSDSYITRSRTILLFGPLEFLGYGLLALQAYIPSLRPPSCNIEAEPSNCKEVHGWNATLLYAALYISALGDGCMRACMPSLGADQFDHEDPSESRQQSSFFNWYTFGISFGGFIGLILIVWLENDKGWDIGFGLCAILILLGLLVVAVGLPFYRNQIPEGSPLTRILQVLVVAFRNRRLEFPEKLEEAQERSAEPGSIEVLPETNSLKFLDKAYINRGKDGAWSVCSTTKVEETKIVLRVLPLFVSSMIGYVSNPILFTFTVQQGGMTNTRLGKIRVSPATLFIIPTIFQMVMLPIYDQFLVPFLRKRTGYVSGITHL…	12	24-47	62-80	93-110	140-158	181-201	211-231	323-343	363-386	402-419	438-447	471-491	516-536
Sevir.7G156400.1	SvNPF4.9	MAVGGFVDWRGSLIKKEVHGGVRAAWFMYFLTFVTSMVNIPFLLNSVIYLQGTMHMGVSGSATTVTNLVGATSGFALIGAFLSDSYITRSRTILLFGPLEFLALVQGYGLLALQAYIPSLHPPPCNIEVELSDCKEVHGWNATLFYAALYISAFGEGCIRACLPSLGADQFDHEDPSESHQQSSFFNWYTFGISFGGFVGLIFIVWLQNYKGWDIGLGFCAILILLGLLVFAAGLPFYRNQVPEGSPLTRILQVLVVAFRNRRFELPEELEEARGSSAERGSAKVLPQTNILKFLDKACINHGKEGAWSLCSVTKVEETKIVFRMLPLFVSSMIGYVSNPIILTFTVQQGGMTNTRLGKIHISPATLFIIPTTFQMVMLAIYDQFIVPFLRRRTGYASG…	12	24-47	62-80	93-113	144-159	185-207	215-235	327-347	367-390	399-419	440-460	475-495	520-539
Sevir.1G321400.1	SvNPF5.1	MDSEQKSAALSKPCVLIIVVASVERFVYKGVASNLVTYLTDVVKMSTSSAAKSVNTWNGVTSMLPLASAILADSFWDRYSTISLFYHNCFIGLAGLASWAMLHSWLPRSLLFLPLYLISVGQGGYDPSLQAFGADQLLIEDDKESLPAEQKNQVKGLFFQWWYFGICNGSLLGNSMSYIQDTFGWGLGFAIPCGVMILSVIAFCFGNALYTRKEQNTANKPSWSIFKVLKEAVTYIIYSKGPLEEKALKDEFTDPRETGNGHDATPNVTKTILRLLPIWTTLLIFAVNFQQPMTFFTNHGMLMNHKVGSTFVIPPATLQSSTTMSVILLMPLYDKIFVPLMRLFTREEKGITVLQRTGIGMVLSVVAMVVAAALSIFWLLPQYILLGVADVFTVVGMQE…	14	15-35	54-71	81-96	110-123	161-176	186-206	275-295	315-330	357-373	383-394	412-421	476-485	487-496	522-540
Sevir.5G402300.1	SvNPF5.10	MESGELVHRPGPSVSSRLADGRGGWRAACFLLAISFLELVGFCGVQSNLIMYLTRHLGMSTAAAAAAVNAWTGTEMVLPLAGAAAADSRLGRYRAVLIAGVLYLLSLGMLTVSSTLRVPEPHAASSPSFAQLAFFYVALYQLAAARGFHRPCAEALGADQFAPSDGEDPSSRASRSSYFNWFHFSISCGYGIATTGLSYVEDNVSWTAGFAACWATMVLYLAVFLLGTPTYRAERPVDGIRLAETVRTWAARVFRRKDAGDTERLLTGEPEDGKGKGLVVKLLPIWVTSLIFAAIVAQVSTLFTKQGSTLDRRLGMGTGLVVPPAALQFFLSVTMIATLPVYDRLFVPLVRRITGHHAGLTTLRRIGAGMATAGAAMVVAALVEARRLRVAREAGLVDE…	12	27-50	65-83	95-113	133-148	178-197	208-228	283-303	327-350	366-383	412-432	446-466	490-510
Sevir.5G402400.1	SvNPF5.11	MESGGDGELLRRPGPSVGSKPDVRGGWRATFYLVVVAFLERLGFYGVQGNLIMYLTGPLGMPTASAAAGVNAWAGTVLVLPLVGALAADSRLGRYRAVLAAGVLYLLSLGMLTASSALQTARPHSGSSAPSTTSPAHLTFIYVALYLLALAQGFHRPCAEALGADQFALSDDGGDPSSRASRSSYFNWFHFSISWGYAISTTALSYVEDNAGWTAGFGACWATMAFSLAVFLLGARTYRAEEPVGDGRFLETVRAWAARVFRRKDATSTERLLDRQPEKGKGLVVKLLPIWLGAIVYAAVTSQVYTLFTKQGSTLDRRLGTGLVVPPAALQCLVSITFIAVLPVYDRAFVPLARRVTGHPAGVTTLQRIGAGMSMSCVAMVVAALVEGRRLRVATDAGI…	12	29-53	67-85	97-117	139-154	186-207	215-235	288-308	332-353	369-384	413-433	450-470	493-512
Sevir.5G402500.1	SvNPF5.12	MDAAVEILLPQPATALDHVGRPASRLTTGRWPAAVFIIGVEISERFAFAGISGNLISYLTGPLGQSTASAAAAINAWIGAALMLPLLGAAVADSWLGRYRAIISASLLYILGLGMLTLSSTFVPQQPSEFGDNVDSSVSWMSIHLAFFYVSLYVVACAQGGHKPCVQAFGADQFDENDPEECASRSSFFNWWYFGAYGSNIVTVSILNYIQDNISWQFGFGIPCIAMAVSLTIFWLGTKKYRFYPPMSSGGLFGHIGKSLLAWIRCWCTSWSAKSPDDSHCATASPSKGDKYKAETKLFSDNAVAVLKLLPVGATCLIYAVVFAQWMTLFTKQASTLDRWIGTLQVPAATLQSLINVSIVIFVPIYDRILNPLVKKYSKNTCGITTLQRIGIGMVVSVI…	12	33-56	71-89	101-122	146-161	188-208	218-238	310-330	352-374	386-406	434-454	471-491	514-533
Sevir.9G029500.1	SvNPF5.13	MEKSLRVGSMEDRREWVHDSSVDHRGRPPSRDATGSWKAAMFIIMIEFSERLSYFGIATSLMLYLTKVLQEEMKVAAKNVNYWTSVTTLMPLLGGFLADGYLGRFSTVVCSTVVYLLGLMVLATAQLSPRLTPNHSLRLHETLFFVGIYLVSVGTGGHKPALESFGADQFDESHAAERVQKMSFFNWWNCALCSGVLLGVTVIVYAQDRIGWGAASVVLAAVMAASLVVFLAGWRFYRYRVPEGSPLTPLLQVVVAAVRKRRLALPADAGELYEVKPQNIKKRLLCHTHQLRFLDKAAIVEHDGGEDAAGPWRLATVTQVEETKLVLAMVPIWVATLPFGMAAAQVSTFFIKQGSMMDRRMGPHFVLPPASIFALSAISMIATVAVYDKVLVPFLRRAT…	12	39-62	80-95	107-127	142-157	184-204	214-234	330-351	372-395	407-427	449-464	482-502	526-545
Sevir.9G226300.1	SvNPF5.14	MAERLEAAPASGDEYTQDGTVDLHGNPVLRAKRGGWKACGFVVVYEVFERMAFYGISSNLVLYLTTKLHQGVVPSANNVTNWVGTIWMTPVIGAYVADAHLGRYRTFMGASVIYLIGMILLTLAVSLPALRPPKCGDGTADPNCTHQATSAQLGVFFLGLYILAVGTGGTKPNISTIGADQFDDNHPRERRHKLSFFNWWMFSIFFGTLFANTVLVYIQDNVGWTVGYALPTLGLAVSIVIFTAGTPFYRHKPTSDSPFAKMARVIVAAARKWAVAAPVDPRDLHELDEEHYAKKNAARLPHTPNLAVLSKAAVKTAGAPAAASRWSLSTVTQVEETKQMLKMLPVLAITFVPSAMMAQINTLFVKQGTTLERHIGPHFEIPPASLQGFVTISMLVSVV…	12	38-62	76-94	106-125	154-170	196-216	228-245	345-365	388-409	425-438	473-487	507-523	552-569
Sevir.9G226400.1	SvNPF5.15	MAENGGEGEGGEGGEYTKDGSVDLRGNPVPRSKRGGWRACTFIVVYELFERMAYYGVASNLVMYLTERLHQGTVEAANNVTNWSGTVFLTPLLGAFLADAYLGRYWTFVAGSAVYLMGMLLLTLAVSVPALKPPPCDGAGAGATCPRASALQLGVYFGGLYTIALGHGGTKPNISTIGADQFDDFHPPERLRKLSFFNWWMFTVFTGILFSTTVLVYLQDSVSWSWGYGVPTLALAASVAVFLAGTPLYRHKLPQGSPITRMGKVVAAAVWKCRVTVPNDLSELHEADPEYYTGKKRFRVDATSSMRFLNRAAVKTEDAPGWALCTVTEVEETKQIGKLVPLLATMFVPCALMAQVGTLFVRQGVTLDRRLGRGASPFQVPPASLGACVTLTMLVCVAV…	12	39-62	77-95	106-126	154-170	196-216	228-246	341-361	388-408	420-437	464-484	503-523	551-568
Sevir.9G551100.1	SvNPF5.16	MVAEKAPSGAAGSLAMESGGDLRAEEYAQDGSVDLRGNPVLRSERGGWTACFFIVVYELFERMAYYGIASNLIIYLTDHLHQGTVEASNNVTNWSGTVFLTPLLGAYIADAYLGRYWTFVAGSAIYFVGMVLLVLSVSLPALKPPPCHGSVCPKVSALQLGVYFGGLYIVALGNGGTKPNISTIGADQFDEFDPREKMHKLSFFNWWMFTIFLGILFSSTVLVYLQDNVSWSVGYGIPTLGLMVSIAIFLAGTKLYRHRLPQGSPFTSMGKVVAATLCKWNVPVPADAKELHELDVEEYTRKRKFRMDSTNTMRFLNKAAVKVKDDVGNGGSPAKWSLCTVTQVEETKQIMKLVPLLVTMFVPCTLIAQTNTLFVKQGATMNRHMGRRRFQIPPASLGA…	12	49-73	88-106	117-137	161-177	203-223	235-253	353-375	400-420	432-453	477-497	516-533	561-578
Sevir.3G003800.1	SvNPF5.2	MDPAADPLLLPPPAKQQESPLAGVSDYRGRPVCRGNSGGWRSALFVVAVEIAGSFAYFGISANLITYLTGPLGQSNASAAASVNAWSGTASLMPLLGAFLADAYLGRYKSIIIACSLYVLGYGMLTLSATLPALRPAHFFYVSLYLIAVAHGADKPCGLAFAADQFDAAHPEERASRGSLFNWWFFCMAVGISVAVSAVGYIQESVGWGVGFGVPCAIVLCAFTVFLLGTPTYRLYNCKHQSSSESPLLRLARGLRALLFRRGRGRGNHAEAEDARCVLRLLPIWATSLAYGVVYAQIMTLFNKQGRTLDRRIGPFDLPPAALQALGPLSILLFVPVYDRALVPALRWATGNPSGLTMLQRVGAGMATSLAAVSVAALVEARRLATARDHGLVDDPAAT…	12	42-65	80-98	111-131	139-153	180-200	210-230	282-302	323-343	362-377	410-430	443-463	487-507
Sevir.3G236900.1	SvNPF5.3	MPSGSEPLLARADGMLPDAAVDHRGLPAERGTTGGWRSALFIIAVEIAERFAFYGVSANLISYLTGPLGEGTAAAAAAINAWNGVAQLLPLLGGALADKWLGRYRTIVIASWLYVLGLGMLALSTLLSSGGHHQCASATAGGQACAPSTLQVSFFYVSLYIVALAQGGHKPCVQAFGADQFDQSDPKESVSRSSFFNWWYFGMCAGTAVTLVFLSYVQDNIGWGLGFGIPCAVMAAALAVFLLGTRTYRYYVTSGKGSLFARAAEAFAEWRSRRIKAGLLHQAAQEHNPASAEAPGFRVDEEEQAVASTAGFVKEAKAVLRLFPIWATCLIYAVAFSQSSTFFTKQAATLDRRIGDRFKVPPAALQSFISITIVVFIPIYDRVVVPVSRQYSGKPSGIT…	12	38-61	76-96	106-127	153-168	195-215	225-245	323-343	364-388	404-421	450-470	485-505	528-550
Sevir.3G237000.1	SvNPF5.4	MASESDPGSTDPLLLRRRAPSKGGWRSALFIIWVEVAERFAYYGISSNLISYLTGPLGQTTAAAAAAVNAWSGAASMLPLLGAAVADSWLGRYRTIVASSVLYTMGLGMLTLSSMFPSPQQCGVAADSRGACPPSSLQTVFFYISLYLVAIAQSGHKPCVQAFGADQFDATDPDESSSRASFFNWWYFGICVSGTMTVAIMSYVQDNVSWALGFGVPSMVMLLALAIFLLGTRTYRFYGGSRGGSNVGAGTFSLVGKAFVAWRKRSKEALPAELEHGDGETENAALAEEVSGLTRLFPIWATCLLYGVVFAQPPTLFTKQAGTLDRRVGSSFQIPPAALQCFLGVSIVSCIVLYDRVLVPVARRVSGVASGITMLQRIGTGIALSLVTLAVAALVEMRR…	12	27-50	65-83	95-113	140-155	182-202	212-232	297-317	339-362	378-395	426-448	462-482	507-525
Sevir.3G292300.1	SvNPF5.5	MAFYGVASNLVMYLTTQLREATVPSVRNVNNWTGAVWMTPIAGAYITDTFLGRFWTFTISSLIYLASLHPQCTPDGGCAPATQQQVAFFYGALYTMAIGAGGTKPNISTFGADQSDDFDAREREVKASFFNWWMFSSFTGGLVAVLVLVFVQENVGWGIGCTIPTAGLALSLLLFYVSTPFYRHKPVRRDTAAGLARQVGSVFRGAFANRSRPLPADAGELHEHDTAWYAAARKRRLHRTPALRFLDRPALRPPTDYEGTSRRSCTVTEVEQVKLIVGMIVVWLTTLVPCTIWAQVNTLFVKQGTTLDRTIGGVRVPEASLGSFITVSMLLSIPVHDRVLVPLARRRTGDPRGITLLQRLGVGCALQVLVVACAYGVERAVRGAGETVPMSILWMLPQY…	12	2-12	29-44	55-72	86-103	129-149	159-179	281-301	324-344	360-377	398-414	432-447	465-485
Sevir.4G106500.1	SvNPF5.6	MSENGSSAKVALSRPCVLIIVMAGVERFANKGVGSNLVTYLTGVVGMSTAAAAKSVVAWTGVSFMLPLFSAILADSYWDRYSTIAVSSLLYVLGMSAITAWALLRKRMPRSTLFLPLYLMAIGQGGYQPTLQAFGADQLGIGDDDDDAEPGMTAEEKGKVKGMFFNWWYFGLCSGSLLGNSTMSYVQDNFGWVLGFAIPTGVMALSVAAFFCCTPLYRQTQPKGASTSSKPSQNKIFKVFKSIIPSRKISLPSKDDNGDAISELELQEKPLKTEPAEAKEALGEAAPSVARVILGLLPIWAILLIFAVIFQQPMTFFTKQGMLMDHKLGAFVVPPAMLQSSITISIILLVPMYDRVIIPLFNAVTRGTEGITVFQRIGVGMVLSVVAMVTAALVESWRL…	12	17-38	55-71	83-103	112-126	163-183	193-213	292-317	337-362	370-390	416-431	446-466	494-513
Sevir.5G401900.3	SvNPF5.7	MDANTLLLPCSDGAVAGAVDFRGRPASRSGTGRWSAAMFVLGVEIAERFAYHGVSANLISYLTGPLGESTAGAAAAINAWSGVATMLPLLMACVADAWLGRYRTIVLASLLFVVSMGMLTVSALPVFHQDGCSYSSSSLACSPSPVQVAIFYVSLYLVALAEAGHKPCAQAFGADQFDQHDPKESVSRSSFFNWWYFGMCSGTAATTMVSSYIQDNVGWGLGFGIPCLVMVFALLAFLLGTRNYRYYTSTESSPFARLARAFVAMIRGSKSSQCDSLATDDAAHREEVKGVLRLFPIWATCIIYAVIFSQSSTFFTKQAATLDRRIGSTLRVPPAALQTFISLTIMAFIPVYDRAFVPLARPFTRLSSGITMLQRIGTGLVLAMVAMAVAALVEMRRLG…	12	36-59	74-92	104-123	149-164	191-209	221-241	295-310	339-360	376-392	422-442	454-474	500-519
Sevir.5G402000.1	SvNPF5.8	MCHRSELLSLVLIQPAMADNVAGAADYRGQPASRAATGGWKSSVFVMAMEIAERFAYKGVAANLITYLTGPLGQPMARAAASIDAWKGVSQMLPLPLACVADAWIGRYRAIVLASLIFVVSMGALSVSSAFPAFRGGHVAIFYVALYLVALGEGAHKPCAQAFAADQFDEKDPEESVARSSFFNWWYFGMCAGTAATTMISSYVQDNVGWGLGFGIPCIVIAASLAVFLLGSRSYRYYTTSEARPFSRVGKAFLALVESWTPNRRVRSKGEGNAAAVEEVKSVLRLLPIWASCIIYAIIFSQTSTFFTKQAATLDRRIGARFKVPPAALQTFISLSIVVFIPAYDRLFVPLARRYTGRPTGITMLQRIGAGLALSLAAVALSALIEMRRLGVARNAGLV…	12	42-65	80-98	110-131	140-155	182-202	212-232	287-307	329-352	368-385	414-434	449-469	492-511
Sevir.5G402201.1	SvNPF5.9	MQTAARSPRPCGAWVARVFRRKDDATRTQRLIAPKPEDRIVVKLLPIWLTSIVFAVIFSQVSTLFTKQASTLDHRLGTGTGLAVPPAALQCLSNLTFIVMLPLYDRVIVPLARRLTGHPAGITMLQRIGTSMATSCVAMVVAAFVEARRLRVAGDAGLADRSDVAVPMSLWWMIPQYVLVGLAGVLGQVGLEFFYDQVLDTLRSVGLALCLSIFGVGSYASGALVSGIDWATRSRGQSWFSDNLNRAHLDYFYWLLAGPAALEVAAFLHFANRYVYRNKGASCGTRSFVLRMCYV*	6	45-65	88-112	128-144	174-194	208-228	251-271
Sevir.1G213900.1	SvNPF6.1	MVSAGGHGGGCSDGDDGQAVDFRGNPVDKSRTGRWLGAGLILGTELAERVCVMGISMNLVTYLVGELHLSNSKSANVVTNFMGTLNLLALVGGFLADAKLGRYLTIAISATVAATGVSMLTVDTTVPNMRPPACADARGPRGHECVPATGGQLAMLYAALYTIAAGAGGLKANVSGFGSDQFDGRDPREERAMVFFFNRFYFCVSLGSLFAVTVLVYVQDNVGRPWGYGVSAVAMVLAVAVFVAGTPKYRYRRPQGSPLTVIGRVLATAWRKRRLPLPADAAELHGFHAAKVAHTDRLRCLDKAAIVEVDLSEKRAPAPAASTVTEVEEVKMVVKLLPIWSTCILFWTVYSQMTTFSVEQATRMDRRLRPGAAASSGGFEVPAGSFSVFLFISILLFTS…	12	36-60	75-93	105-123	154-178	195-215	228-246	336-356	386-409	418-438	464-484	499-519	540-558
Sevir.5G066900.1	SvNPF6.2	MAPASAMELEAPPPVTASAKEIRSPEVLSSLQRKKLGAHFMESDERRFSSGGGGARTPLGGGYEPPPPSSSSAAGGTTPVDIRGHPIADLSRTGGWVAAFFIFGNEMAERMAYFGLSVNMVIFMFKVMHRPFTSSANAVNNFLGISQASSVLGGFLADAYLGRYWTIAIFTTMYLLGLIALTVSASVPALVPSQEGCDTLAMLLGACAPAKSWQMAYLQTALYVTALGAAGIRPCVSSFGADQFDERSPGYKRRLDRFFNLFYLAVTLGAIAAFTAVVYIQMHRGWAAAFGTLALAMGASNALFFVGTPLYRHRLPGGSPLTRVAQVLVAAFRKRNAAFDSGGFVGLYEVAGAKSAVRGSAKIEHTDDFRWLDKAALQLEGDLAGGGEDPWRLCTVTQV…	12	97-124	136-154	165-185	216-232	258-278	288-308	410-428	450-473	486-506	536-556	571-591	618-636
Sevir.5G197300.1	SvNPF6.3	MGIAVNLVTYLTGTMHLPSAAAANVVTDFMGTSFLLCLLGGFLADSFLGRYLTIAIFALVQAIGTGLLAVSTEVRQLRPPPCGPGAAGPCEQATGLQMSVLYVCLYLIALGTGGLKSSVSGFGTDQFDERDARERAAMGLFFNRFFFFISVGTLLAVTILVYVQDHVGRSWAYGICTGAMLVAIAVFLSGTRRYRYKRGSGSPIVQILQVLVAAAQKRSIKQPLTASALYEDRPEHARIPHTAQFPCLDRAAVMAGDDDNEVGRDGRPVPNPWKLCSVSRVEEVKMVARLMPVWATTILFWTIYAQMITFSVEQATTMDRRMGRFEIPAASLTVFFVGAIMLTLAVYDRVFVPLCRSLMTGRQGLTNLEKIGMGLVLSIAGMAAAAICEKKRLAVAATA…	12	2-11	23-41	53-71	100-123	140-160	173-191	290-310	334-355	364-384	416-434	449-469	487-506
Sevir.6G055800.1	SvNPF6.4	MVGLLPVTNAAAETDVLLDAWDFKGRPAPRASTGRWGAAAMILVAELNERLTTLGIAVNLVTYLTATMHLGNAESANVVTNFMGTSFMLCLLGGFVADSFLGRYLTIAIFTAVQASGVTILTISTAAPGLRPATCPSNDASCSRATGPQLGVLYIALYLTALGTGGLKSSVSGFGSDQFDETDRGEKNQMMRFFNWFFFFISLGSLLAVTVLVYVQDNLGRPWGYGACAASIAAGLVIFLAGTRRYRFKKLAGSPLTQIAAVVVAAWRKRHLELPADPDMLYDIDVGKVAAAEEGSTKKSKRKEKLPHTDQFRFLDHAAINEDPAAEPSKWRLATRTDVEEVKTVVRMLPIWATTIMFWTVYAQMTTFSVSQATTMDRRIGPSFQIPAGSLTVFFVGSI…	12	37-61	76-94	106-124	151-175	193-212	225-243	350-368	391-414	423-443	476-494	509-529	551-570
Sevir.9G333900.1	SvNPF6.5	MATILPETSSDGKALTDAWDYKGRPASRASTGGWGCAAMILGAELFERMTTLGIAVNLVPYMTGTMHLGNAAAANTVTNFIGTSFMLCLLGGFVADSYLGRYLTIAIFTAVQATGVMILTISTAAPGLRPPPCADAKGASPDCVPANGTQLGVLYLGLYLTALGTGGLKSSVSGFGSDQFDEAHDGERSKMLRFFNWFYFFVSIGALLAVTVLVYVQDNVGRRWGYGVCAAGILVGLAVFLLGTRKYRFKKLVGSPLTQVAAVTVAAWNKRALPVPSDPDMLYDVDDAAAAGADVKGKQKLPHSKECRFLDHAAIVDGESPANASKWTLNTRTDVEEVKQVVRMLPIWATTIMFWTIHAQMTTFSVAQAEVMDRGIGGSGFLIPAGSLTVFLIGSILLT…	12	35-59	74-92	104-122	152-176	194-213	226-244	346-364	388-411	420-440	466-484	499-519	544-562
Sevir.9G334100.1	SvNPF6.6	MASVLPETASDGKALTDAWDYKGRPASRATTGGWACAAMILGAELFERMTTLGIAVNLVPYMTGTMHLGNAAAANTVTNFIGTSFMLCLLGGFVADSYLGRYLTIAVFTAVQATGVMILTISTAAPGLRPPPCADAKGASPDCVPANGTQLGVLYLGLYLTALGTGGLKSSVSGFGSDQFDEAHDGERSKMLRFFNWFYFFVSIGALLAVTVLVYVQDNVGRRWGYGVCAAGILVGLAVFLLGTRRYRFKKLVGSPLTQVAAVTAAAWSKRALPLPSDPNTLYDVDDAAAAGADVKGKQKLPHSKECRFLDHAAIVDGESPASASKWTLCTRTDVEEVKQVVRMLPIWATTIMFWTIHAQMTTFSVAQAEVMDRGIGGPGFLIPAGSLTVFLIGSILLT…	12	35-59	74-92	104-122	152-176	194-213	226-244	346-364	388-411	420-440	466-484	499-519	544-562
Sevir.9G580800.1	SvNPF6.7	MQAAMAAQQQPKTTMVDAWDYKGRPAVRSSSGGWFSAAMILGVELNERLTTLGIAVNLVTYLTATMHLGSAASANAVTNFLGASFMLCLVGGYVADTYLGRYLTIAISTAVQATGMAILTVSTAAPGLRPPACASSSCVPANGKQLGVLYLGLYLTALGTGGLKSSVSGFGSDQFDETDPGERGRMARFFSWFFFFISIGSLLAVTVLVYVQDHLGRRWGYGACVAAILLGLLVFLAGTTRYRFKKLVRSPLTQIAAVTAAAWRKRALPLPPDPAQLYDVDDAAAAGEDVKGKQKMPHTKQCRFLERAAIVEPSPACTLTDVEEVKQVLRMLPVWATTIPFWTVYAQMTTFSVAQAQAMDRRLGSSFQVPAGSLTVFLVASILLAVPVYDRLVVPLARR…	12	35-59	74-92	104-122	147-171	189-208	221-239	333-351	374-397	406-426	450-470	485-505	530-548
Sevir.1G284000.1	SvNPF7.1	MSANDGDMKMRVILVEDEEMAAPTPLPPKQDKCCEYTLDGSVDIKGRPAVKGKSGGWLAGGLILVNQGLATLAFFGVNVNLVLFLTRVLGQSNGDAANNVSKWTGTVYMFSLIGAFLSDSYWGRYKTCAIFQAIFVLGLALLSVSSHLYLIRPEGCGMEHAPCGPHSGKELGIFYIALYMIAFGNGGYQPNVATFGSDQFDEEDPAEAHSKVSFFSYFYLALNLGSLFSNTFLSYLEDEGRWALGFWASTAAAAAALLLFLSGTLRYRYFNPGGNPIGRVCQVAFAACRNWKAGASPGVVTLYEGDEKTDAGGRRLLHTQGFSFLDRAARAETDSKLGKRDPWKLCTVTQVEEVKSILRLLPIWLCTILYSVVFTQMASLFVVQGAAMRRTTPFAGFSV…	12	58-85	97-115	127-145	172-196	213-233	243-263	362-382	406-427	439-456	484-502	517-537	562-580
Sevir.7G233600.1	SvNPF7.10	MDAGDAMERGQQRSPRLPESRSPKIQDESLTVPLIQDKKTGSKAPAVVLGFECLESTAFNGIGTNLVVYLESVLHGSNLASASNVTSWIGTSYLTPVFGAIVADTFWGNYNTILVSLVIYLLGMMLVTFSAFLPITELCGVGSSCHPVLGARNMAFLGLYLVAFGSGGVRAALLPFGAEQFDDDNAVDRERKISFFSWFYICVDFGMIVSGVFIVWVQQNVSWGLGFGIATACIALAFGGFVLATPMYKRTTPTGSPLKSLGQVVVAAFRKACLRVPSDAGLLYEVHDKIDQPKIAHTDEFAFLDKAAVVADLDLEEVTDADAAGSSSWRLCTVTQVEELKILLRLMPIWATSIVLSAAYAQLNTTFVQQGGAMDMRVASFTIPAASMVSFEVLCVLAW…	12	44-68	82-100	112-132	154-169	195-217	227-245	348-368	388-408	427-440	466-484	499-519	543-563
Sevir.9G311100.1	SvNPF7.11	MGGGGRRSRADERGVGPLLPEMQSGMSPPPGGSNGHHHHQQQVSSMESGPAAGRRFNWKAPAIVLVFELLESIAFSGVALNLVVYLATVLHGSTAFNAAHVDTWNGTTFIVPVIGAFLADSYWGKYRTILASISFYLVGLVLLTVSAAVPSLRPATACQMGESCAPASKTQFSVFFAALYLTSIGTGGVKSALLPFGAEQYDDDAERPERKQAFFSWFFAAINLGIFIAGTLVSWLQQNVAWALGFGVGTACLLAAALAFVAGTPWYRVQMPTGSPLKDIVRVLVAAFRKRKARLAQADGAAVPLHEEEEDAAANGGQRLSSTKGLRCLDKAAVIVKEQDREQEGEWSLCSVSEVEGVKILVRMLPIWLTCVLYAASLGQMTTTFIQQGMVMDARLGGR…	12	60-84	98-118	128-148	174-189	214-236	243-263	366-386	410-430	446-459	482-502	517-537	558-577
Sevir.9G311200.1	SvNPF7.12	MDAERGDDQSPLLQHHPPNQTQVSPANQHYNKPFSWKAPAVILAFEFLESIAYSGIALNLVVYLGTVLHGTTASNAANVDAWNGATFLTPVLGAFLADTYWGKYKTTAISIIFYVVGLLVITASAVIPSLRPASCEGSSCPPATGFQYFVLFASLYLISIGTGGVKSALLPFGADQYNDSNLEESKNKQLFFSWFFIAINLGVFISGTVVVWIQQNVAWSLGFGISCVCLVIATVTFFAGTPFYRVQLPTGSPLKSIVMVFVASFKKRRVAVPDDSSLLFEGDDAESSNTVPNKLEHTDEFRCLDKAAVVLDEQEIKDSHRPWLLCTVTQVEEVKILIRMLPIWFTCVFYAAAMCQTATTFVQQGNAMNTKIGSFSVPAASMNSASVIFMMIWVVFQDS…	12	38-61	76-94	107-127	149-169	190-213	223-241	342-362	385-405	421-433	461-476	493-513	537-556
Sevir.9G583500.1	SvNPF7.13	MAEGPCTPTAELPLQQGQHDEHGCAAAAARAATQDGSVNWSGKPCLRDRSGGWFAGFLMLANQALVTFAVNCVGNNLVTFMAVVMRLENADAANKANNWAGTTYVFSIVGALVSDSSWGRYKACTIFQIIFLAGLVELSIASHVFLARSCDFAHGEGRQEHCKPPTRAQSLVFYISIYQIALGNGAYQPAVTTFGADQFDETDAGESKSKSAFFGYFFVANNLGGVLAVTAMAYLEDRGHWALAFWIATAAALVGVVLFALGTLRYRHFLPSGNAIVSVCQVTIAAIKKRHVKAPQQAQDLYEEPPEATGDSETTKKLYNGQGRKMMLHTPEFRCLDKAAVVTQVEPLPAGGHHQQQGPWSLCTVTQVEELKCILRLAPIWLCSILFSTSYSQMSSVFI…	12	54-81	93-111	123-144	171-191	213-235	243-263	379-399	421-442	455-468	494-514	529-549	573-592
Sevir.1G289500.1	SvNPF7.2	MEAGDAMERGERAPLLPESHGPKVEDDSLHVPLLKDKKRTGSKAPTVVLGFQCLESTGFFGISTNLVVYLEKVLHGSNLASASKVTTWTGTSYLTPIFGAIIADTFLGNYNTILISLVVYLLGMMSVTFSAFLPTAAVLGGSSVFGAQTVAFIGLYLVAIGSGGVRSSLLPFGAEQFDDDNEKDRESKGSFFSWFYLCVSFGPIVSGLFIVWIQDNVSWGLGFGISTACIALAFGVFVLATPMYKRRMPTGTPLKRLSQVIVAACRKISRKVPADASLLYEVSDKVDPQPKLAHTGDFSLLDKAAVITESDFEEVTEEAGSSWKLCTVTQVEELKILLRLLPIWATSIIVSAAYAQMNTTFIQQGSAMNMSILSVSVPPASMASFEVACVFSWVMLYSK…	12	44-67	82-100	112-132	149-165	191-213	223-241	342-362	385-405	418-435	461-479	494-514	538-558
Sevir.1G289550.1	SvNPF7.3	MDAGDAMERGAGAPVLLPESNGPKIQDDSLQVPLLKDKKRAGSKAPAVVLGFQCLESTGFFGISTNLVVYLEKVLHGSNLASASKVTTWTGTSYLTPIFGAIIADTFLGNYNTILISLVVYLLGMMSVTFSAFLPTAAVLGGSSVFGAQTVAFIGLYLVAIGSGGVRSSLLPFGAEQFDDDNEKDRESKGSFFSWFYLCVSFGPIVSGLFIVWIQDNVSWGLGFGISTACIALAFGVFVLATPMYKRRMPTGTPLKRLSQVIVAACRKISRKVPADASLLYEVSDKVDPQPKLAHTGDFSLLDKAAVITESDFEEVTEEAGSSWKLCTVTQVEELKILLRLLPIWATSIIVSAAYAQMNTTFIQQGSAMNMSILSVSVPPASMASFEVACVFSWVMLYS…	12	45-68	83-101	113-133	150-166	192-214	224-242	343-363	386-406	419-436	462-480	495-515	539-559
Sevir.1G289700.1	SvNPF7.4	MDAGDAMERGAGAPVLLPESNGPKIQDDSLQVPLLKDKKRAGSKAPAVVLGFECLESTGFFGISTNLVVYLEKVLHGSNLASASKVTTWTGTSYLTPIFGAIIADTFLGNYNTILISLVVYLLGMMFVTFSAFLPTAAMLGGSSVFGAQTVAFIGLYLVAIGSGGVRSSLLPFGAEQFDDDNEKDRESKGSFFSWFYLCVSFGPIVSGLFIVWIQDNVSWGLGFGISTACIALAFGVFVLATPVYKRRMPTGTPLKRLSQVIVAACRKISRKVPADASLLYEVSDKVDPQPKLAHTGDFSLLDKAAVITESDFEEVTEEAGSSWKLCTVTQVEELKILLRLLPIWATSIIVSAAYAQMNTTFIQQGSAMNMSILSVSVPPASMASFEVACVFSWVMLYS…	12	45-68	83-103	113-133	150-166	192-214	224-242	343-363	386-406	419-436	462-480	495-515	539-559
Sevir.1G289800.1	SvNPF7.5	MDAGDAMERGERASSLRPKLLALPSKLRDFRRSPSLSLGTPRHLTPRTPERQLSLGARSTPYGRTPRTPAGLRWIGATSPGPGDTEKGHGPETQDDSLQVPLLSDEKCVGSKAPLVVLGFECLDSIAFNGISTNLVMYLETVLHGSNVASASNVTMWFGTSFLTPIFGAIIADAFWGNYITILVSLTIYVLGMILVTTSAFLPTATVLGGGSVFGAHTVAFVGLYLVAIGSGGVRASLLPFGAEQFDDDNAVDRESKLSFFSWFYLCVDFGPIVSGLFIVWIQEKVSWGLGFGISTACIALAFGAFVLATPMFKRPMSTGKVSADAGMLDEVSDKVDIISESGFKDIAEEAGSSWNLRAMMQGEELKILLRLLPIWVTAVILSSAYTQMNTTFIQQGNA…	12	113-136	151-169	180-200	218-234	260-282	290-310	374-394	414-434	457-469	493-513	529-548	572-592
Sevir.1G301800.1	SvNPF7.6	MDPTTVDSKWMSPVTEDGSMDRRGKPAVKATTGRWRSAILLLANYGLVTCAFFGVGVNLVVFLRRVLHQDNAEAANNISKWTGTVYIFSLIGAFLSDSYWGRYITCAIFQIIYVTGLVILSLASWFLLVNPTGCGGVNSRCDEPSAPGVALFYLSTYMIAFGNGGYQPSIATFGSDQFDETDPEEARSKVAFFTYFYLALNVGSLFSNTVLVYYEDSGRWVMGFWVSAAAAALALVLFLLGNPNYRHFKPSGNPLTRIAQVLVAASRKWRAEVPRGELLHEVEGEDPKVSGIRRILHSDELRFFDRAATVTEEERSTPETMEDPWRLCTVTQVEEVKCILRMLPIWLCTIVYSVVFTQMASLFVEQGATMNTTIGSFRIPAASMSLFDILSVLVFIAVY…	12	38-63	75-93	105-126	149-174	191-211	221-241	344-364	386-408	416-436	463-483	498-518	543-563
Sevir.2G392400.1	SvNPF7.7	MEEGGEHTSLLVKDDASCHREEPQNLLEANQGSQPKSKLSDWRAPALILGLECLESMAFNGIATNLVVYIRSVLHGGIASSASTVSLWYGTSFFVPILGAAVADTYLGNYKTILISLIMYLLGMVLITVATFMPSTSVICDMSSCLSSDGTQNLIFFVGLYLTAVGCGGVRSALLPFGANQFSNEHSLDVKKRRNFFSLFYICVIFGVITSGTIIVWVQENVSWAIGYGIATTCIGLALIGFLVGTPIFRQDEPCGSPVKSIFQVIVASFRNISLEVPADSSLLYEVRSNHTQRAKLAHSDDFRFLDKAAVIFDPSLASGSCRSSWSLCTVTEVEELKILIRLLPIWVTGILFGAAISQMHTTFIQQGTVMNTKIGSLSIPPASLYSFEVICVTLWVLF…	12	44-67	82-100	112-132	154-170	196-218	228-248	345-365	385-408	424-437	463-481	496-516	540-560
Sevir.4G174300.1	SvNPF7.8	MDTSKIEIVTTTAQMDTSEIEIVTSPVPNIMESPKTSSISMTPLQDEFFGSSPSNNETENTTPSLYTKDGTVDFRGTPAVNATTGGKRTSAILLVNYALMNLAFGGVAVDLVMFLRRVLRQENAAAANAISKWTGTVYIFSLFGAFLSDSYMGRYITCIVFQVIYIVGLVMLSLSSVFFLVVPSRCGDGVGLRPCQPPSHLGIVMFQLSAYTTAFGIGGYQPSVATFGADQFDDSDNSERGSKLAFFSYFYMALNIGSLFSNTFLAFYEDKGMWVRGFWASTAAAALGLLVFLLGTPYYRHYKPTGNPLTRMAQVFTAAFRKRHIQTPPGENLHDVEDDEDSGVPGIRKLLHRDRFRCLDKAAIATEEDYHAGNTKNPWRLCTVTQVEEVKCILGLIPI…	12	98-115	127-145	157-178	201-221	245-265	278-296	390-418	441-462	474-494	520-538	553-573	598-619
Sevir.7G233400.1	SvNPF7.9	MPRNFRESTPFSIWSNVHSHPQIGVLSRSRSLSQSPVLSAHPNLPCRDPQRRGQRKRTLPPAGMDAGLERRSPPPLPGEAQASSSGQSLVPLLGAQEQELGKDSSNLYSRASNIVLCLVFFEVVAFYGVYLNLVVYLQDVLHGDSASNAAAVSSWAGASFLMPVIGAAIADSYWGKYKTVLVGLSISLAGMAVITTSATLPSLRPPPCEHGGTYCAPATLSQRLVFFAGIYLCAIGTGGAKAAIVSFGADQFDDDNGKNAAEREMKASYFSWFYGVGNLAVLTSGTLLVWVEEKVSWGLGYGACAASMAVAVAGLAATAPVYRIVPPVGSPLKGACQVLVAVAHKAGVRVPDDAADLYEEVHVKTPLLDEPAREQLEHTDEFRCLDKAAVVTGADLEGA…	12	111-134	149-167	179-200	224-245	270-291	299-319	421-441	465-485	500-517	544-562	577-597	621-640
Sevir.5G096600.1	SvNPF8.1	MGEVADMYTQDGTVDIKGNPAVKKGTGNWRACPYILANECCERLAYYGMSTNLVNYMKTRLGQGNSIAANNVTNWSGTCYITPLIGAFLADAYMGRYWTIASFMIIYIIGLALLTMASSVKGLVPSCDISGTCHPTEPQTAVVFVALYLIALGTGGIKPCVSSFGADQFDENDAKEQKSKSSFFNWFYFSINIGALVASTVLVYVQTYVGWGWGFGIPAVVMAIAVVSFFIGTPLYRHQRPGGSPITRIAQVLVASARKWSVAVPADKSLLHETPDGECGIKGSRKLEHTDQFGCLDKAAVETAADRTAASPWRLCTVTQVEELKSVVRLLPIWATGIVFATVYGQMGTMFVLQGNTLDQRMGPKFSVPSATLSMVDTISVIIWVPIYDRIIVPVVRSY…	12	31-54	67-87	98-118	141-157	183-203	213-233	332-352	375-396	412-429	459-477	492-512	536-556
Sevir.9G303600.1	SvNPF8.10	MEATADEERPLIPHLQSQDVDSLYTGDGTVDINNQPALKRTTGNWRACFLILGTEFFECFVFFGVAKNLVTYLRGELHESNADAAKNVSTWIGTCFVTPVIGAFLADTYWGRYWTIVISLSIYIVGMLTMTASAWLPLLMDPLHDSGIRHVVVYLGLYLVALAGGGIKACASALGADQFDGANPVERVAKASFFNWYYLSINIGSLLSGTVLVWVQDNVGWGIGFWIPTVLVVFGLAAFVTGRRVYRYKKLQGSPLKRVSQVVVAAVRNYNLGLPEDCSTLHEVPSPTKPNCRIQHTSQFRFFDKAAILVTSSHEKGQPVSENPWRLCTVSQVEELKMLLRMFPVWASMVLFSTVNAQMSSTFIEQGAVMDNRVGSFTVPPASLATFNVISVMVCIPVY…	12	47-70	88-103	115-135	151-171	193-215	223-243	344-364	386-407	423-436	462-476	495-515	539-557
Sevir.9G303700.4	SvNPF8.11	MDAQDEERPLIHHLHPQGESSEFTSDGTVDISNQPALKRSTGNWRACFFILGSEFTESVACFAIAKNLVTYLTGALRESNVDAATTVSTWIGSSFFTPLIGAFFADTFWGRYWTVLIFLSIYVTGMFILTVSAFLPLLMGSSYDLSFHRVTAYLGLYLVALGNGGIKPCVSALGADQFDATDPVERVTKGSFFNWYYWSVNIGSLLSATVLVWVQDNIGWGVGLAIPTVFMVCGFSVFVGGRKLYRYQKVGGSPLTRLFQVVVAAVRNYHLVLPEDCSALHEVATSTEGNRKIQHTSQFRFFDKAAIVAPFSGDKGPMSPWKLCTVSQVEELKMLLRMFPVWASMVLFFAVTSQMSSTFIEQGAAMDNRVGPFTVPPASLATFDIISVMVCIPIYDGVL…	12	46-69	84-102	114-134	150-166	192-214	224-241	340-360	382-403	419-432	458-476	491-511	536-553
Sevir.9G303800.1	SvNPF8.12	MDADDEERPLIRHLPQQDVSSELVTDGTVDINNKPALKQTMGSWRACFFVLVTTSNVASGDAHLTVSAFLPLLMDSSYHRHIHRVAAYLGLYLVALGNDGNKPCTTALGADQFDATDPVERVSKGSFLNWFYFSISIGFLLSATVVVWVQDNIGWGVWALRVHCGFFDKAAIVAPSSGDEAQMSSTFIEQGASMDNRVGPFAIPPVSLATFDNISVMVSIQFYDGVLVSLARRATGKERGLSQLQRLGVGLALSVVGTVYAALRPDRGSTAMSMMWQAPAYAVLGAGEVFTAIGILEFLYDQSPDGMKSLGSTLAQLAVAVGNYFNSAVLATVSAVTARGGRPGWIPDDLNEGHLNYFFWLMAALVLVNLLHFLHFSMRYRGSNNNTDS*	8	46-70	85-100	127-149	208-228	247-260	278-298	313-333	357-376
Sevir.9G303900.1	SvNPF8.13	MRGDSISEAQQDERQPLLPLLHATPTPQDYESYTCNGSVDIRGNPASKNDTGKWRACYSILGGEFCGALAYYGVGTNLVSYLTKVQQQSNVVAASNIASWQGTSYLTPLLGAFLADSYWGRHRTIVISLTTFTIGMILLTLSAIVPTSTNTVVMPLQHTLPFLGLFLTALGLGGIWPCVPTFGADQFDDTDRAEKAQKEIYYNWYYFAVNGGFFIASTVLVWIQDNWGWGLGFGIPTLFSVIGIVGFLSSMKLYRYQRPGGSALTRICQVLVAATRKINVDVPNGSSLLYEMPGKESAILGSRKLMHTDGQRFFDRAATITSSDERFLDAPNPWKLCTVTQVEEMKILARMMPVLLAGIIFNTAEAFFPLFIEQGEVMDNQIDNFSIPPASVTTFNCLC…	12	56-79	91-112	124-144	160-175	201-223	231-251	352-372	392-415	431-448	478-496	511-531	556-576
Sevir.9G304000.1	SvNPF8.14	MVNEERRSRPQQRQCAVSPAFLAPGGSDEMASTGTTCCKYNFAVEVGNGAPMAECSSAVTCKGDTTTEAAAHSSGFAGSQPDHEQYTCNGSVDIRGNPASKKHTGKWRACYSILGGEFCGAMAYYGVGTNLVSYLTKVQKQSNVAAASNIASWQGTCYLTPLLGALLADSYWGRHRTIVISLTIFTFGMVLLTLSAVVPASMNISVISPQEFLPSLGLFLTALGLGGMWPCVPTFGADQFDDTDGTEKAQKELYYNWYYFAVNGGFFLASTLLVWVQDNYGWGWGFGIPTLFSATGIAGFLACVKLYRYQKPGGSALTRICHVVVAATRKINVDVPDDSSLLYEMPGKESAIIGSRKLMHTDGLRFFDRAATITSSDETSDNVPNPWKLCTVTQVEELK…	12	109-132	150-165	177-197	212-228	255-275	284-304	405-425	444-468	484-497	529-549	564-584	608-628
Sevir.9G320400.1	SvNPF8.15	MGTADEETPLVVHLQPPPQVVASEYAGDGSVDINKQPALKRSTGKWRACYLILGVEFCESMAFTAISTNLVTYLTTVLHETKVDAARNVSAWLGACFLSPLLGAFIADTYWGRYWTIVVSAPVYIIAMLVLIASASLPVFSASSYHDVRSAVAYLGLYLLAISNGGLKPCVSTFGADQFDINDRAELSQKGSFFNWYFFLTTTSCLLSGTVIVWLEDNVGWAVGYVVPAVLMLFFFVVFIAGSRIYRFRGMEASPLTSIFQVVVAAVRKWHLQLPDDSSLLYEPTSSPSTAEASQKNKHSNRFRFFDKAAIAPSDNESVVHMSSWRLCTVSQVEDLKMLLSMSPTWGLFVIYFSVSALMQPTMVEQGMFMDNHVGSFAIPPASMPTVSVCSFLIWIPIY…	12	48-71	86-104	116-135	151-167	193-213	225-242	344-364	386-407	423-436	468-485	503-523	548-566
Sevir.9G480700.1	SvNPF8.16	MESSLEEERRQSLLVRATEPEDLAEYTGDGSVDFRGSPILKRNTGNWRACSLILGTEVCERLAYYGISKSLVTYLSTRLHEGNVSAARNFTTWQGTCYLTPLIGATLADSYWGKYRTIAVFSTIYFLGMAALTLSASVPSFMPPQCVGSVCPQPTLPQYLIYFVGLYMIALGAGGIKPCVSSFGADQFDDTDPVEKTKKGAFFNWFYFCINIGSLISGTVLIWVQENYGYGIGFGIPTFFIALAIGSFFLGSEIYRFQIPGGSPLTRACQVVVSATRKRKVDLPVDGSLLYELDGKSSAIEGSRKLEHSSEFSFLDKAAVILWNERDGYHDPWRLCTVTQVEELKILLRMFPIWATGIVFFTVCAQNSSMFIEQGMALDNQIGSFKIPPATLSSLDVIS…	12	49-72	90-105	117-136	160-176	202-222	232-252	352-372	395-415	431-444	478-496	511-531	556-574
Sevir.9G480800.1	SvNPF8.17	MEAQREKLLSEEPLLQNSIERRIDIKGVKHHTTDSWRACTYILVTECFEELAYYGIQFNLVTFLKNVLHENNVTAARNYTNWQGTCYIAPLIGAIIADSYLGRYLTTLAFFIVYLLGMATMSISASFPTCAGPDCLQDGSSKSFVFFLGLYMMAIGAGGIKPCVSSFGADQFDDSIPAERQKKDSFFNWFFFAIYIGSFVSGTAVVWVQDHYGWVVGLGIPTLFIAFAIATFMLGSGSYRVQKPLGSPIVGVLQVIVAAARKWAVRVPHDDSLLHEAPDKASMVDGHKLQHTPQLRFLDKAAVISSDEELADPWRLCTVTQVEELKVIVGMLPIWATGIVYFSVLAQFSSTFLEQGRTMDKQVGAFAIPPASLASFDAVSVIFWVPVYDRVLVPAARRL…	12	38-61	79-95	105-125	144-160	186-208	218-236	333-353	373-396	412-425	451-471	486-506	531-549
Sevir.9G480900.1	SvNPF8.18	MDIEIQEPLPENSVSERTTGIQGAKRHSGSWRACSYILVTQCFEELAYYGIQFNLVTFLKTVLHESNVTAARSYTNWQGTCYIAPLAGAIIADSYLGRYLTTVAFFTVYLLGMAAMSISASFLKGGSSQPAVFFLGLYMMGIGAGGIKPCVSSFGADQFDDSSLAERLKKDSFFNWFFFATYIGSFVAGTAVVWVQDHYGWGVGLWLPTLFIALAIASFLLGSSKYRVQKPLGSPIIRVLQVIFAAVRKCNVVLPYDDSLLHELPEKTPMADVHKLQHTPVLRFLDKAAVISSTEDPSDSDPWRLCTVTQVEELKVIIGMLPIWATGIVFFAVLAQFSSTFLEQGRTMNKHLGAFAIPPASLASFDAVSVLIWVPVYDRVLVPVARRLTANARGISELQ…	12	46-59	77-90	101-122	131-147	173-195	203-223	322-342	362-385	401-414	442-456	475-495	520-538
Sevir.9G481000.1	SvNPF8.19	MVEAAEGSRLLLQEEGGGGDRERLLLLPQDADLITGDGSVDIKGRPAPKHTTGNWRACFSILGNEFCERLAYYGIARNLVTYLKVKLHLGNLEAARNVTTWQGTCYLTPLIGAILADSYWGKYWTIAVFSSIYFIGLAILTLSASVPALQPPTCLGTVCPQASLLQYGVFFIGLYMIALGTGGIKPCVSSFGADQFDDSDPVERAKKTSFFNWFYFCISMGSFISGTIIVWIQDNSGWGIGFAIPTISMALAIGCFFAASNIYRYQKPGGSPLTRVCQVVVAAFHKHHAELPNDMSLLYEVDGQTSAIEGSRKLEHTNELKFLDRAAIISSADVKSESSTDPWKLCTVTQVEELKILVRMFPIWATTIIFSAVYAQNSSLFVEQGMVLDKRVGPFNIPP…	12	57-80	98-115	125-144	168-184	210-230	240-260	362-382	404-425	441-454	488-506	521-541	566-584
Sevir.5G096700.4	SvNPF8.2	MKTRLGQGNAVAANKVTNWIGTCYITTLIGAFLADAYLGRYWTIASFMTIYILGLAMLAMTSSVKGLVPSSCDNGGVCHPTEPQTAAVFVALYLVALGTGGIKPCVSSFGADQFDESDAREQKSKSSFFNWFYFSINLGALVASSVMVYVQTHVGWGWGFGIPAAVMAVAVATFFLGTPLYRHQRPGGSPLTRIAQVLVASARKWDVAVPADTSQLHETADGESGIAGSRKLEHTDQFRFLDKSAVETAGDKEAPAASAWRLCTVTQVEELKTVARLLPVWATGIVLQAAFSQMSTMFVLLGNTLDLRMGPKFSIPSASLTIFDTLSIVTLVPVYGRLVVPAARSVTGRPRGFTQLQRMGVGLAVSVFAMLAAGALEVVRLHAVARRGLYGARDVVPIS…	11	13-31	42-62	86-102	128-148	160-178	279-299	320-340	360-376	400-409	411-421	436-456
Sevir.9G481100.1	SvNPF8.20	MAMDEAAEGSRLLLQEEGGGGDQEPLLLPQDAGLITGDGSVDIGGRPAPKHTTGNWRACFSILGNEFCERLAYYGIAKNLITYLKVKRHLGNLEAASTVTTWQGTCYLTPLIGAILADSHWGKYWTIAVFSSVYFIGLATLTLSASVPALQPPTCLGTACPEAGFLQYGVFFIGLYMIALGTGGIKPCVSSFGADQFDDTDPAERTKKGSFFNWFYFCINMGAFISGTIIVWIQDNSGWGIGFAIPTISMALAIASFFAASNMYRFQKPGGSPLTRVCQVVVAAFRKQHAELPNDMSLLYEVDSQTSAIEGSRKLEHTNELKFLDRAAIVIAADVKSACTDPWKLCTVTQVEELKILIRMFPIWATTIMFFAVYAQNSSLFVEQGMVLDKRVGSFNIPP…	12	58-81	96-116	125-145	169-185	211-233	241-261	362-382	404-425	441-454	488-506	521-541	565-584
Sevir.5G186500.1	SvNPF8.3	MEAADEETPLIHYLPPQDEGSQYTSDGTVDVNKKPALKRSTGNWRACYLILGSEINESLAFSGIQKNLVTYLTSVLHESNVDAAKNVSTWIGSCFFTPLIGAFLADTYWGRYWTVVIFISIQAVGMIALTVSAWLPLLMDSSFNSTSIHRAAVYVGLYLIAVGSGGIKPCTSALGADQFDGADPAERVNKGSFFNWFFFSINLGSLLSSTVLVWVQDNVGWGVGFAIPMALTVLGLAVFVAGRKVYRYKKLEGSPLTRVLQVVVAAVRNYSLTLPEDSSALHEMSSPNETNRKTAHTCQFRFFDKAAIVAPSSSGEKGAASTVSPWRLCTVPQVEELKLLLRMFPVWASMVPFFAVTSQASSTFIEQGMAMDNRVGPFTVPAASLATFHTISIIVGIPI…	12	46-59	84-102	113-133	151-167	193-213	222-242	345-365	387-408	425-437	462-476	495-515
Sevir.5G285500.1	SvNPF8.4	MAGGGDGGGLELAAAAETTLDGTTDHSGKPAVRSKTGTWRACPFILGNECCERLAYYGMSSNLVNYMIDRLHQGNAAAANNVSNWSGTCYMMPLLGAFLADAYLGRYRTIAAFMGLYIVGLTLLTMSAAVPGLRPPDAAGAAPTAGQSAAFFAALYLIAVGTGGIKPCVSSFGADQFDDADPRESQSKSSFFNWFYTSINIGALVASSVLVWIQMNVGWGWGFGIPAVAMAAAVASFLLGSRLYRHQRPGGSPLTRMLQVVVAAWRKRKSPVPADPSLLHEAPASASAIQGSRKLEHTEQFRWLDRAAVLTEEDDTMNNEKSNPWQLCTVTQVEELKSVVRLLPVWATGIVVSAVYSQMSTMFVLQGNTLDPSVGSSFKIPSASLSIFDTLSVIAWAPV…	12	41-64	79-97	109-128	149-165	191-213	221-241	344-364	385-408	424-440	471-489	504-524	548-567
Sevir.5G423600.1	SvNPF8.5	MEVEAVESNALRGAADRRTSKRDRRVFWACIFILANNCFQYTAYFAVSTNLVNYLKDRLHVGSKAAANGVTNWLGTSSITPLVAAFLADAFLGRYWTIALFLVISVVAYAVLAASAAAALESAAFYAGLYLLALGGALQPVLTSFGAGQFDEADEAERRRQSSFFNWFYMSINVGSLVGGTVLVWVQSSVSWGLGYGIPALLSVVSVAVFLAGTTTYQIHQPPGGSPITRVAQVVVAAVRKCRVEAPDDAAELHEYEADDGMSAIQGSRRLAHTDQFRFLDKAAVETAGDKARPSPWRLCTVTQVEELKCVLRLLPVWASGIIFAAAYTQMTTTFILQGDTLDPYVGGFRVPAAVLSVFDTLSVMLWVPLYDRVVVPLARRATGHDRGFTQLARMGVGL…	12	28-52	69-88	97-117	123-142	164-186	196-214	316-336	355-379	391-411	447-465	480-500	524-543
Sevir.9G112000.1	SvNPF8.6	MAGAECGEEAAALEQGLLAPEEPNQLIYTGDGSVDFKGNPVVKERTGRWKACPFILGNECCERLAYYGISTNLVTYLTKKLHDGNASAASNVTTWQGTCYLTPLIGAILADAYWGRYWTIATFSTIYFIGMGILTLSASVPMLMPPSCEGSICPPASPLQYTVFFLGLYLIALGTGGIKPCVSSFGADQFDDTDPAERIQKGSFFNWFYFSINIGALISSSFLVWVQDNVGWGLGFGIPTVFMGLAIISFFSGTSIYRFQKPGGSPITRVCQVVVASLRKWNVHVPEDSSLLYELPDGVSAIEGSRQLEHTDELRCLDKAATITDVDVKTADLTNPWRICTVTQVEELKILLRMFPIWATTIVFSAVYAQMSTMFVEQGMVLDPSLGSFKVPPASLSTF…	12	51-74	92-107	119-138	162-178	204-224	234-254	355-375	399-419	435-448	480-500	515-535	559-579
Sevir.9G269200.1	SvNPF8.7	MQCCSLFIMLGPGLHFNRKNLVSYLTEVLHDTNVVAARNVSTWHGTTYLAPPLVEAFIADSYLGKYWTTLISYAILMVGMLMLVLSAALLLISTGSQVCSTCTHIVSSQRIIFFSGLYMVAIGYGAQKPCITSFGADQFDDTDEEERSKRSSFFNWQFFMIHVGSLASGTIVVWVQDNKGWLWGFSVAAVSLVLGVFWEPGGSPVARLCQVIVAAIRNIHKKLPFDRSLLYQTSEQGTQKLEHTTGLGFFDKAAIVTPYDVASVTKLNPWRTFTINQVEEFKMLIWILPQGMVMDKRIGSFNVPTASLQSINVITILSLVPVYERILIPAFRKVTGMANGIGRIW*	6	43-56	68-89	111-127	153-173	182-202	310-322
Sevir.9G302800.3	SvNPF8.8	METADEEIPLVAHHLQPPPQVVASEYASDGSVDINKQPAVKRSTGKWRACYLILGVEFCETMAFGAISTNLVTFLTTVLHERKVDAARNVSAWLGACCLSPLLGAFFADTYWGRYWTIVASVPVYIIAMLILIASASLPVFSASSYHDVHSAAVYLGLYLLAISNGGLKPCISTFGADQFDINDRVELAQKGSFFNWYFFLTSTSSLLSGTVIVWLEDNVGWAVGYVIPAVLMLFFFVVFVAGSRIYRFRGMEASPLTSIFQVVVAAVRKWHLQLPEDSSLLYERSPSTAEASQKNKHSNRFRFFDKAAIAPSDNESVVQMSSWRLCTVSQVEELKMLLSMSPTWGSFVIFYSVSAQMQSTLVEQGMFMDKHVGSFAIPPASMPTVSVCSFLIWIPIYE…	12	49-72	89-105	117-136	152-168	194-214	226-243	343-363	386-406	422-435	467-487	502-522	547-567
Sevir.9G303300.2	SvNPF8.9	MEAADEERPLIHHLPPQDDEASKYTSDGTVDINNQPAPKQTTGNWRACFTILGSEFTECMAFFAIGKNLVRFLTSELHETNVDAAKNVSTWIGSCFLTPVIGAFLADTYWGRYKTIVIFLLVYTIGMLILTVSASLPLIMVVPSNSGIRRVAVYLGLYLVALGTGGVKPCASALGADQFDATDPVERATKGSFFNWYYFSVNIGSLLSGTVLVWVQEDIGWGVGFAVPMVLMVCGLVVFVAGRKVYRYKKLGGSPLTSVAQVVVAAVRNYHLVLPGDASGIEYARQFRFFDKAAIVAPSTGEKCTAARTSPWRLCTPSQVEELKMLLRMLPVWASMVLFFAATAQMSSTLIEQGGVMDNRVGPFTVPPAALATFDVLSVMICIPIYDAVLVPLARRATG…	12	47-70	85-103	115-134	151-167	193-215	222-242	331-351	373-394	410-427	450-468	483-503	527-545
