# Supplementary material for: Genome-wide identification and characterization of the NPF genes provide new insight into low nitrogen tolerance in Setaria
Source: Front Plant Sci. 2022 Dec 14;13:1043832. doi: 10.3389/fpls.2022.1043832 (PMC9795848; doi:10.3389/fpls.2022.1043832)
Supplement: Supplementary Figure 1 — Chromosome location and distribution analysis of the SiNPF genes. Tandem duplicated genes are linked by a red curve. [file DataSheet_1.zip › Supplementary Data Sheet 9.xlsx]

## Sheet: Sheet1
Gene ID	NPF ID	Affinity(kcal/mol)	Dist from rmsd 1.b.	Best mode rmsd u.b.
Si0g05510.1	SiNPF3.1	-3.3	0	0
Si0g08150.1	SiNPF2.1	-3.1	0	0
Si0g08180.1	SiNPF2.2	-3.2	0	0
Si0g08230.1	SiNPF5.1	-3.1	0	0
Si1g21740.1	SiNPF6.1	-3	0	0
Si1g28350.1	SiNPF7.1	-3.3	0	0
Si1g29190.1	SiNPF5.2	-3.3	0	0
Si1g30990.1	SiNPF7.2	-3	0	0
Si1g32220.1	SiNPF7.3	-2.9	0	0
Si1g32230.1	SiNPF7.4	-3.2	0	0
Si1g32240.1	SiNPF7.5	-3.1	0	0
Si1g32250.1	SiNPF7.6	-3.2	0	0
Si2g07520.1	SiNPF2.3	-3.3	0	0
Si2g38080.1	SiNPF7.7	-3.3	0	0
Si3g01280.1	SiNPF5.3	-3.3	0	0
Si3g03410.1	SiNPF2.4	-3.2	0	0
Si3g09770.1	SiNPF4.1	-3.2	0	0
Si3g09780.1	SiNPF4.2	-3.7	0	0
Si3g22590.1	SiNPF5.4	-3.1	0	0
Si3g23700.1	SiNPF3.2	-3.6	0	0
Si3g23710.1	SiNPF3.3	-3.3	0	0
Si3g23720.1	SiNPF3.4	-3.4	0	0
Si3g23730.1	SiNPF3.5	-3.2	0	0
Si3g23740.1	SiNPF3.6	-3.4	0	0
Si3g23750.1	SiNPF3.7	-3.1	0	0
Si3g27550.1	SiNPF2.5	-3.3	0	0
Si3g27570.1	SiNPF2.6	-3	0	0
Si3g27600.1	SiNPF2.7	-3.4	0	0
Si3g27640.1	SiNPF5.5	-3.1	0	0
Si4g09490.1	SiNPF5.6	-2.9	0	0
Si4g10420.1	SiNPF3.8	-3.5	0	0
Si4g12840.1	SiNPF7.8	-3.5	0	0
Si4g22250.1	SiNPF4.3	-3.6	0	0
Si5g07510.1	SiNPF6.2	-3.2	0	0
Si5g10290.1	SiNPF8.1	-3.8	0	0
Si5g10300.1	SiNPF8.2	-2.7	0	0
Si5g19410.1	SiNPF8.3	-3.4	0	0
Si5g20360.1	SiNPF6.3	-3	0	0
Si5g28840.1	SiNPF8.4	-3.1	0	0
Si5g32240.1	SiNPF4.4	-3.4	0	0
Si5g33130.1	SiNPF1.1	-3.7	0	0
Si5g33140.1	SiNPF1.2	-3.4	0	0
Si5g39670.1	SiNPF5.7	-3.2	0	0
Si5g39680.1	SiNPF5.8	-3	0	0
Si5g39690.1	SiNPF5.9	-3	0	0
Si5g39700.1	SiNPF5.10	-3.1	0	0
Si5g39710.2	SiNPF5.11	-2.9	0	0
Si5g39720.1	SiNPF5.12	-3.2	0	0
Si5g39730.1	SiNPF5.13	-3.3	0	0
Si5g41730.1	SiNPF8.5	-3.1	0	0
Si5g42340.1	SiNPF2.8	-2.9	0	0
Si5g45770.1	SiNPF2.9	-3.1	0	0
Si6g02920.2	SiNPF4.5	-3	0	0
Si6g06290.1	SiNPF6.4	-3.2	0	0
Si6g12360.1	SiNPF4.6	-3.2	0	0
Si6g12910.1	SiNPF4.7	-3	0	0
Si7g12260.1	SiNPF4.8	-3	0	0
Si7g16260.1	SiNPF4.9	-3.3	0	0
Si7g16270.1	SiNPF4.10	-3.5	0	0
Si7g16280.1	SiNPF4.11	-2.9	0	0
Si7g23220.1	SiNPF7.9	-3.1	0	0
Si7g23230.1	SiNPF7.10	-3.3	0	0
Si8g08880.1	SiNPF4.12	-3.8	0	0
Si8g10670.1	SiNPF4.13	-3.3	0	0
Si8g11510.1	SiNPF1.3	-3.8	0	0
Si8g11640.1	SiNPF1.4	-3.3	0	0
Si9g03840.1	SiNPF5.14	-3.3	0	0
Si9g10280.1	SiNPF2.10	-3.1	0	0
Si9g11400.1	SiNPF8.6	-3.3	0	0
Si9g13430.1	SiNPF2.11	-3	0	0
Si9g22120.1	SiNPF5.15	-3.3	0	0
Si9g22140.1	SiNPF5.16	-3.4	0	0
Si9g26270.1	SiNPF8.7	-2.9	0	0
Si9g29380.3	SiNPF8.8	-3.5	0	0
Si9g29420.1	SiNPF8.9	-3.2	0	0
Si9g29450.1	SiNPF8.10	-3.4	0	0
Si9g29460.1	SiNPF8.11	-3.1	0	0
Si9g29480.1	SiNPF8.12	-3.1	0	0
Si9g29490.1	SiNPF8.13	-3.7	0	0
Si9g30230.1	SiNPF7.11	-3.2	0	0
Si9g30240.1	SiNPF7.12	-3.4	0	0
Si9g31060.1	SiNPF8.14	-3.3	0	0
Si9g32650.1	SiNPF6.5	-3.1	0	0
Si9g32660.1	SiNPF6.6	-3.1	0	0
Si9g46590.1	SiNPF8.15	-3.2	0	0
Si9g46600.1	SiNPF8.16	-3.3	0	0
Si9g46620.1	SiNPF8.17	-3.2	0	0
Si9g46630.1	SiNPF8.18	-3.3	0	0
Si9g46640.1	SiNPF8.19	-3.4	0	0
Si9g53060.1	SiNPF5.17	-3.3	0	0
Si9g56050.1	SiNPF6.7	-3	0	0
Si9g56350.1	SiNPF7.13	-3.1	0	0
